# Supplementary material for: Syn- and anti-rotamers of the ortho-stereoisomer [Pt{(o-BrC6F4)N(CH2)2NEt2}Cl(py)]
Source: Acta Crystallogr C Struct Chem. 2025 Aug 21;81(Pt 9):513–8. doi: 10.1107/S2053229625006837 (PMC12406265; doi:10.1107/S2053229625006837)
Supplement: Supplementary file 1 [file c-81-00513-sup1.cif]

##############################################################################
#                                                                            #
# This CIF contains the data in a paper accepted for publication in          #
# Acta Crystallographica Section C. It conforms to the requirements of       #
# Notes for Authors for Acta Crystallographica Section C, and has been       #
# peer reviewed under the auspices of the IUCr Commission on Journals.       #
#                                                                            #
# Full details of the Crystallographic Information File format               #
# are given in the paper "The Crystallographic Information File (CIF):       #
# a New Standard Archive File for Crystallography" by S. R. Hall, F. H.      #
# Allen and I. D. Brown [Acta Cryst. (1991), A47, 655-685].                  #
#                                                                            #
# The current version of the core CIF dictionary is obtainable from          #
# ftp://ftp.iucr.org/pub/cif_core.dic.                                       #
#                                                                            #
# Software is freely available for graphical display of the structure(s)     #
# in this CIF. For information consult the CIF software page                 #
# http://www.iucr.org/resources/cif/software.                                #
#                                                                            #
# This file may be used for bona fide research purposes within the           #
# scientific community so long as proper attribution is given to the journal # 
# article from which it was obtained.                                        #
#                                                                            #
##############################################################################
data_I
_audit_creation_method     'SHELXL-2018/3'
_chemical_name_systematic
;\
<i>trans</i>-[<i>N</i>-(2-Bromo-3,4,5,6-tetrafluorophenyl)-<i>N</i>',<i>N</i>'-\
diethylethane-1,2-diaminato(1-)]chloridopyridineplatinum(II)
;
_chemical_name_common     ?
_chemical_formula_moiety     'C34 H38 Br2.50 Cl1.50 F8 N6 Pt2'
_chemical_formula_sum     'C34 H38 Br2.50 Cl1.50 F8 N6 Pt2'
_chemical_formula_iupac
;
[Pt Br0.1 (C12 H14 Br F4 N2) (C5 H5 N) Cl0.9]
[Pt Br0.4 (C12 H14 Br F4 N2) (C5 H5 N) Cl0.6]
;
_chemical_formula_weight     1321.39
_chemical_melting_point     ?
_space_group_crystal_system     triclinic
_space_group_name_H-M_alt     'P -1'
_space_group_name_Hall     '-P 1'
loop_
    _space_group_symop_operation_xyz
    'x, y, z'
    '-x, -y, -z'
_cell_length_a     9.4810(19)
_cell_length_b     14.656(3)
_cell_length_c     15.094(3)
_cell_angle_alpha     75.02(3)
_cell_angle_beta     74.62(3)
_cell_angle_gamma     86.28(3)
_cell_volume     1953.5(8)
_cell_formula_units_Z     2
_cell_measurement_reflns_used     8572
_cell_measurement_theta_min     1.438
_cell_measurement_theta_max     27.918
_cell_measurement_temperature     100(2)
_exptl_crystal_description     prism
_exptl_crystal_colour     yellow
_exptl_crystal_size_max     0.02
_exptl_crystal_size_mid     0.02
_exptl_crystal_size_min     0.01
_exptl_crystal_density_diffrn     2.246
_exptl_crystal_density_meas     ?
_exptl_crystal_density_method     ?
_exptl_crystal_F_000     1246
_exptl_absorpt_coefficient_mu     9.790
_exptl_absorpt_correction_type     none
_exptl_absorpt_process_details     ?
_exptl_absorpt_correction_T_min     ?
_exptl_absorpt_correction_T_max     ?
_diffrn_ambient_temperature     100(2)
_diffrn_source     'Australian Synchrotron MX1'
_diffrn_radiation_type     synchrotron
_diffrn_radiation_wavelength     0.7108
_diffrn_measurement_device_type     'ADSC Quantum 210r'
_diffrn_measurement_method     'phi scans'
_diffrn_detector_area_resol_mean     ?
_diffrn_reflns_number     24773
_diffrn_reflns_av_R_equivalents     0.0553
_diffrn_reflns_av_unetI/netI     0.0541
_diffrn_reflns_theta_min     1.438
_diffrn_reflns_theta_max     27.921
_diffrn_reflns_theta_full     25.244
_diffrn_measured_fraction_theta_max     0.914
_diffrn_measured_fraction_theta_full     0.934
_diffrn_reflns_limit_h_min     -12
_diffrn_reflns_limit_h_max     12
_diffrn_reflns_limit_k_min     -19
_diffrn_reflns_limit_k_max     19
_diffrn_reflns_limit_l_min     -19
_diffrn_reflns_limit_l_max     19
_diffrn_standards_number     8572
_diffrn_standards_interval_count     0
_diffrn_standards_interval_time     0
_diffrn_standards_decay_%     0
_refine_special_details     ?
_reflns_number_total     8572
_reflns_number_gt     6722
_reflns_threshold_expression     'I > 2\s(I)'
_refine_ls_structure_factor_coef     Fsqd
_refine_ls_matrix_type     full
_refine_ls_R_factor_all     0.0801
_refine_ls_R_factor_gt     0.0626
_refine_ls_wR_factor_gt     0.1634
_refine_ls_wR_factor_ref     0.1743
_refine_ls_goodness_of_fit_ref     1.049
_refine_ls_restrained_S_all     1.052
_refine_ls_number_reflns     8572
_refine_ls_number_parameters     506
_refine_ls_number_restraints     38
_refine_ls_hydrogen_treatment     constr
_refine_ls_weighting_scheme     calc
_refine_ls_weighting_details
             'w=1/[\s^2^(Fo^2^)+(0.0879P)^2^+22.6555P] where P=(Fo^2^+2Fc^2^)/3'
_atom_sites_solution_hydrogens     geom
_atom_sites_solution_primary     dual
_atom_sites_solution_secondary     ?
_refine_ls_shift/su_max     0.001
_refine_ls_shift/su_mean     0.000
_refine_diff_density_max     2.775
_refine_diff_density_min     -2.370
_refine_ls_extinction_method
;
SHELXL2018 (Sheldrick, 2015<i>b</i>)
;
_refine_ls_extinction_coef     0.0085(5)
_refine_ls_extinction_expression
                                  'Fc^*^=kFc[1+0.001xFc^2^\l^3^/sin(2\q)]^-1/4^'
loop_
    _atom_type_symbol
    _atom_type_description
    _atom_type_scat_dispersion_real
    _atom_type_scat_dispersion_imag
    _atom_type_scat_source
    'C' 'C' 0.0033 0.0016
                         'International Tables Vol C Tables 4.2.6.8 and 6.1.1.4'
    'H' 'H' 0.0000 0.0000
                         'International Tables Vol C Tables 4.2.6.8 and 6.1.1.4'
    'Br' 'Br' -0.2901 2.4595
                         'International Tables Vol C Tables 4.2.6.8 and 6.1.1.4'
    'Cl' 'Cl' 0.1484 0.1585
                         'International Tables Vol C Tables 4.2.6.8 and 6.1.1.4'
    'F' 'F' 0.0171 0.0103
                         'International Tables Vol C Tables 4.2.6.8 and 6.1.1.4'
    'N' 'N' 0.0061 0.0033
                         'International Tables Vol C Tables 4.2.6.8 and 6.1.1.4'
    'Pt' 'Pt' -1.7033 8.3905
                         'International Tables Vol C Tables 4.2.6.8 and 6.1.1.4'
_computing_data_collection
;
<i>Blue Ice</i> (McPhillips <i>et al.</i>,  2002)
;
_computing_cell_refinement
;
<i>XDS</i> (Kabsch, 1993)
;
_computing_data_reduction
;
<i>XDS</i> (Kabsch, 1993)
;
_computing_structure_solution
;
<i>SHELXT2014</i> (Sheldrick, 2015<i>a</i>)
;
_computing_structure_refinement
;
SHELXL2018 (Sheldrick, 2015<i>b</i>)
;
_computing_molecular_graphics     ?
_computing_publication_material     ?
loop_
    _atom_site_type_symbol
    _atom_site_label
    _atom_site_fract_x
    _atom_site_fract_y
    _atom_site_fract_z
    _atom_site_U_iso_or_equiv
    _atom_site_adp_type
    _atom_site_calc_flag
    _atom_site_occupancy
    _atom_site_disorder_assembly
    _atom_site_disorder_group
    Pt Pt1 0.68588(5) 0.26255(3) 0.69629(3) 0.03652(16) Uani d 1 . .
    Pt Pt2 0.84692(4) 0.40034(3) 0.21031(3) 0.03580(16) Uani d 1 . .
    Br Br1 0.29324(18) 0.10436(12) 0.96603(11) 0.0617(4) Uani d 1 . .
    Br Br2 0.76261(16) 0.27209(12) 0.07351(11) 0.0582(4) Uani d 1 . .
    Br Br1A 0.844(2) 0.4020(10) 0.5902(13) 0.036(2) Uani d 0.414(11) . .
    Br Br2A 1.011(5) 0.549(2) 0.112(3) 0.0371(12) Uani d 0.091(10) . .
    F F1 0.1118(10) -0.0192(6) 0.9139(9) 0.083(3) Uani d 1 . .
    F F2 0.1215(11) -0.0589(5) 0.7548(8) 0.085(3) Uani d 1 . .
    F F3 0.3670(13) 0.0166(6) 0.5945(8) 0.078(3) Uani d 1 . .
    F F4 0.5838(7) 0.1069(5) 0.6057(5) 0.0454(17) Uani d 1 . .
    F F5 0.5008(10) 0.1702(7) 0.0865(6) 0.065(2) Uani d 1 . .
    F F6 0.2804(7) 0.0882(4) 0.2309(6) 0.0478(18) Uani d 1 . .
    F F7 0.2840(9) 0.1086(6) 0.4125(6) 0.062(2) Uani d 1 . .
    F F8 0.4821(8) 0.2093(5) 0.4402(5) 0.0447(16) Uani d 1 . .
    N N1 0.5650(12) 0.1575(8) 0.7918(8) 0.048(3) Uani d 1 . .
    N N2 0.8564(11) 0.1972(7) 0.7524(7) 0.040(2) Uani d 1 . .
    N N3 0.5077(10) 0.3228(7) 0.6537(7) 0.036(2) Uani d 1 . .
    N N4 0.7279(12) 0.2856(8) 0.2896(8) 0.048(3) Uani d 1 . .
    N N5 1.0108(10) 0.3299(7) 0.2689(8) 0.041(2) Uani d 1 . .
    N N6 0.6742(10) 0.4682(7) 0.1676(7) 0.0348(19) Uani d 1 . .
    C C1 0.3369(12) 0.0695(9) 0.8536(10) 0.049(3) Uani d 1 . .
    C C2 0.2294(14) 0.0143(8) 0.8452(10) 0.058(4) Uani d 1 . .
    C C3 0.2381(17) -0.0042(10) 0.7587(10) 0.072(5) Uani d 1 . .
    C C4 0.3514(14) 0.0330(10) 0.6810(12) 0.072(5) Uani d 1 . .
    C C5 0.4619(16) 0.0853(9) 0.6918(10) 0.052(3) Uani d 1 . .
    C C6 0.4588(12) 0.1060(8) 0.7783(8) 0.041(3) Uani d 1 . .
    C C7 0.6381(14) 0.1128(10) 0.8651(9) 0.048(3) Uani d 1 . .
    H H7A 0.593910 0.050255 0.900527 0.057 Uiso calc 1 . .
    H H7B 0.629319 0.152434 0.910403 0.057 Uiso calc 1 . .
    C C8 0.7960(14) 0.1022(9) 0.8160(10) 0.047(3) Uani d 1 . .
    H H8A 0.804889 0.055707 0.777419 0.056 Uiso calc 1 . .
    H H8B 0.852798 0.078673 0.863654 0.056 Uiso calc 1 . .
    C C9 0.8925(15) 0.2589(10) 0.8095(10) 0.047(3) Uani d 1 . .
    H H9A 0.801059 0.270905 0.854930 0.056 Uiso calc 1 . .
    H H9B 0.928483 0.320540 0.765718 0.056 Uiso calc 1 . .
    C C10 1.0060(16) 0.2195(10) 0.8650(11) 0.054(3) Uani d 1 . .
    H H10A 1.095621 0.203945 0.821542 0.082 Uiso calc 1 . .
    H H10B 0.967023 0.162426 0.914066 0.082 Uiso calc 1 . .
    H H10C 1.028032 0.266938 0.894813 0.082 Uiso calc 1 . .
    C C11 0.9930(14) 0.1841(10) 0.6768(10) 0.048(3) Uani d 1 . .
    H H11A 1.037998 0.246810 0.643044 0.058 Uiso calc 1 . .
    H H11B 1.064064 0.145908 0.708542 0.058 Uiso calc 1 . .
    C C12 0.9669(17) 0.1370(11) 0.6047(10) 0.056(3) Uani d 1 . .
    H H12A 1.057406 0.138283 0.554506 0.084 Uiso calc 1 . .
    H H12B 0.889970 0.170742 0.576982 0.084 Uiso calc 1 . .
    H H12C 0.936461 0.071332 0.635813 0.084 Uiso calc 1 . .
    C C13 0.3853(12) 0.3349(8) 0.7196(8) 0.037(2) Uani d 1 . .
    H H13 0.383238 0.312461 0.784832 0.044 Uiso calc 1 . .
    C C14 0.2652(13) 0.3781(9) 0.6955(9) 0.043(3) Uani d 1 . .
    H H14 0.180904 0.386731 0.743289 0.051 Uiso calc 1 . .
    C C15 0.2668(14) 0.4097(9) 0.5995(9) 0.045(3) Uani d 1 . .
    H H15 0.183628 0.439585 0.580795 0.054 Uiso calc 1 . .
    C C16 0.3898(13) 0.3966(10) 0.5339(10) 0.046(3) Uani d 1 . .
    H H16 0.393144 0.417337 0.468304 0.055 Uiso calc 1 . .
    C C17 0.5108(13) 0.3533(9) 0.5618(8) 0.039(2) Uani d 1 . .
    H H17 0.596855 0.345227 0.515042 0.047 Uiso calc 1 . .
    C C18 0.5011(11) 0.1986(8) 0.3484(9) 0.041(3) Uani d 1 . .
    C C19 0.3930(14) 0.1453(10) 0.3386(9) 0.052(3) Uani d 1 . .
    C C20 0.3927(14) 0.1386(9) 0.2490(9) 0.056(4) Uani d 1 . .
    C C21 0.5055(12) 0.1814(9) 0.1724(9) 0.049(3) Uani d 1 . .
    C C22 0.6140(14) 0.2328(10) 0.1837(9) 0.048(3) Uani d 1 . .
    C C23 0.6197(12) 0.2407(9) 0.2731(7) 0.040(3) Uani d 1 . .
    C C24 0.7917(13) 0.2382(9) 0.3686(9) 0.042(3) Uani d 1 . .
    H H24A 0.750692 0.173742 0.398470 0.050 Uiso calc 1 . .
    H H24B 0.771736 0.274514 0.417514 0.050 Uiso calc 1 . .
    C C25 0.9527(13) 0.2342(9) 0.3248(9) 0.044(3) Uani d 1 . .
    H H25A 1.004040 0.209574 0.375300 0.053 Uiso calc 1 . .
    H H25B 0.971497 0.190623 0.282661 0.053 Uiso calc 1 . .
    C C26 1.0383(14) 0.3876(9) 0.3331(9) 0.044(3) Uani d 1 . .
    H H26A 0.944977 0.392396 0.380404 0.053 Uiso calc 1 . .
    H H26B 1.066652 0.452355 0.294031 0.053 Uiso calc 1 . .
    C C27 1.1553(16) 0.3502(11) 0.3865(11) 0.056(4) Uani d 1 . .
    H H27A 1.251437 0.354006 0.340966 0.084 Uiso calc 1 . .
    H H27B 1.133435 0.284230 0.421567 0.084 Uiso calc 1 . .
    H H27C 1.155826 0.388277 0.431002 0.084 Uiso calc 1 . .
    C C28 1.1543(13) 0.3234(10) 0.1954(10) 0.044(3) Uani d 1 . .
    H H28A 1.222347 0.281796 0.227181 0.053 Uiso calc 1 . .
    H H28B 1.199440 0.386960 0.168609 0.053 Uiso calc 1 . .
    C C29 1.1344(14) 0.2848(10) 0.1138(10) 0.050(3) Uani d 1 . .
    H H29A 1.093553 0.334224 0.070248 0.075 Uiso calc 1 . .
    H H29B 1.067544 0.230496 0.139831 0.075 Uiso calc 1 . .
    H H29C 1.229399 0.264957 0.079482 0.075 Uiso calc 1 . .
    C C30 0.5450(12) 0.4683(9) 0.2321(8) 0.039(2) Uani d 1 . .
    H H30 0.536734 0.433241 0.295741 0.047 Uiso calc 1 . .
    C C31 0.4239(13) 0.5171(8) 0.2102(9) 0.041(3) Uani d 1 . .
    H H31 0.334751 0.515894 0.257648 0.050 Uiso calc 1 . .
    C C32 0.4356(13) 0.5677(9) 0.1176(10) 0.045(3) Uani d 1 . .
    H H32 0.354726 0.602666 0.100600 0.055 Uiso calc 1 . .
    C C33 0.5671(13) 0.5669(9) 0.0493(9) 0.043(3) Uani d 1 . .
    H H33 0.575966 0.599672 -0.015072 0.051 Uiso calc 1 . .
    C C34 0.6869(14) 0.5168(9) 0.0768(9) 0.044(3) Uani d 1 . .
    H H34 0.777604 0.517330 0.030862 0.053 Uiso calc 1 . .
    Cl Cl1 0.837(3) 0.3837(16) 0.586(2) 0.030(3) Uani d 0.586(11) . .
    Cl Cl2 0.9986(9) 0.5287(5) 0.1236(6) 0.0371(12) Uani d 0.909(10) . .
loop_
    _atom_site_aniso_label
    _atom_site_aniso_U_11
    _atom_site_aniso_U_22
    _atom_site_aniso_U_33
    _atom_site_aniso_U_12
    _atom_site_aniso_U_13
    _atom_site_aniso_U_23
    Pt1 0.0295(2) 0.0424(3) 0.0387(3) 0.00454(19) -0.01210(17) -0.00950(18)
    Pt2 0.0266(2) 0.0453(3) 0.0386(3) 0.00293(19) -0.01070(16) -0.01434(19)
    Br1 0.0605(9) 0.0669(9) 0.0567(8) -0.0041(7) -0.0199(7) -0.0080(7)
    Br2 0.0504(8) 0.0756(10) 0.0541(8) 0.0061(7) -0.0173(6) -0.0233(7)
    Br1A 0.041(3) 0.030(6) 0.044(2) 0.006(4) -0.0188(18) -0.014(3)
    Br2A 0.031(2) 0.037(3) 0.042(3) -0.002(2) -0.0059(18) -0.010(3)
    F1 0.050(5) 0.052(5) 0.127(9) -0.010(4) -0.006(5) 0.000(5)
    F3 0.115(9) 0.053(5) 0.092(7) 0.015(5) -0.056(7) -0.036(5)
    F5 0.072(6) 0.079(6) 0.068(6) 0.017(5) -0.039(5) -0.041(5)
    F6 0.029(3) 0.026(3) 0.093(6) -0.001(3) -0.026(3) -0.013(3)
    F7 0.052(5) 0.056(5) 0.070(6) -0.007(4) -0.017(4) 0.000(4)
    F8 0.051(4) 0.044(4) 0.043(4) 0.003(3) -0.017(3) -0.014(3)
    N1 0.040(6) 0.057(6) 0.046(6) 0.002(5) -0.019(5) -0.003(5)
    N2 0.035(5) 0.038(5) 0.049(6) 0.009(4) -0.018(4) -0.009(4)
    N3 0.029(5) 0.035(5) 0.046(5) 0.008(4) -0.013(4) -0.013(4)
    N4 0.038(6) 0.060(7) 0.049(6) -0.001(5) -0.022(5) -0.008(5)
    N5 0.026(5) 0.048(6) 0.055(6) 0.014(4) -0.021(4) -0.018(5)
    N6 0.025(4) 0.039(5) 0.042(5) 0.005(4) -0.007(4) -0.015(4)
    C1 0.038(7) 0.040(6) 0.065(9) 0.010(6) -0.004(6) -0.019(6)
    C2 0.032(7) 0.026(6) 0.109(13) 0.000(5) -0.019(7) -0.002(7)
    C3 0.068(11) 0.040(7) 0.128(17) 0.004(8) -0.057(11) -0.024(9)
    C4 0.065(11) 0.054(9) 0.116(15) 0.020(8) -0.063(11) -0.018(10)
    C5 0.058(9) 0.042(7) 0.066(9) 0.010(6) -0.035(7) -0.015(6)
    C6 0.034(6) 0.033(5) 0.056(7) -0.002(5) -0.017(5) -0.004(5)
    C7 0.037(6) 0.060(8) 0.043(7) -0.007(6) -0.013(5) -0.004(6)
    C8 0.044(7) 0.043(6) 0.051(7) -0.006(6) -0.018(6) 0.001(5)
    C9 0.044(7) 0.052(7) 0.050(7) 0.005(6) -0.028(6) -0.008(6)
    C10 0.050(8) 0.055(8) 0.071(9) 0.017(7) -0.037(7) -0.020(7)
    C11 0.037(7) 0.045(7) 0.064(8) 0.011(6) -0.015(6) -0.016(6)
    C12 0.054(8) 0.057(8) 0.054(8) 0.030(7) -0.015(6) -0.016(6)
    C13 0.029(5) 0.040(6) 0.042(6) 0.006(5) -0.010(4) -0.012(5)
    C14 0.026(5) 0.058(7) 0.051(7) 0.007(5) -0.014(5) -0.024(6)
    C15 0.042(7) 0.046(7) 0.054(7) 0.003(6) -0.023(6) -0.013(6)
    C16 0.030(6) 0.064(8) 0.052(7) 0.012(6) -0.019(5) -0.023(6)
    C17 0.032(6) 0.054(7) 0.033(6) 0.011(5) -0.011(4) -0.014(5)
    C18 0.029(6) 0.038(6) 0.058(7) 0.003(5) -0.011(5) -0.015(5)
    C19 0.037(7) 0.053(8) 0.066(9) -0.004(6) -0.018(6) -0.008(6)
    C20 0.050(8) 0.040(7) 0.097(12) 0.011(6) -0.042(8) -0.031(7)
    C21 0.057(8) 0.054(7) 0.057(8) 0.026(7) -0.036(7) -0.033(7)
    C22 0.042(7) 0.058(8) 0.055(8) 0.007(6) -0.020(6) -0.027(6)
    C23 0.025(5) 0.047(6) 0.051(7) 0.012(5) -0.012(5) -0.016(5)
    C24 0.030(6) 0.052(7) 0.042(6) 0.006(5) -0.008(5) -0.015(5)
    C25 0.039(6) 0.050(7) 0.049(7) 0.002(6) -0.022(5) -0.011(6)
    C26 0.041(7) 0.053(7) 0.049(7) 0.003(6) -0.022(5) -0.021(6)
    C27 0.057(8) 0.058(8) 0.058(8) -0.010(7) -0.032(7) -0.004(7)
    C28 0.026(5) 0.050(7) 0.060(8) 0.018(5) -0.010(5) -0.023(6)
    C29 0.036(6) 0.058(8) 0.055(8) -0.003(6) -0.007(5) -0.018(6)
    C30 0.026(5) 0.053(7) 0.039(6) 0.005(5) -0.005(4) -0.018(5)
    C31 0.028(6) 0.041(6) 0.058(7) 0.009(5) -0.012(5) -0.018(5)
    C32 0.031(6) 0.050(7) 0.065(8) 0.009(6) -0.024(5) -0.020(6)
    C33 0.039(6) 0.043(6) 0.049(7) 0.003(5) -0.021(5) -0.007(5)
    C34 0.033(6) 0.054(7) 0.043(6) 0.005(6) -0.017(5) -0.002(5)
    Cl1 0.034(4) 0.020(6) 0.042(4) 0.001(4) -0.012(3) -0.014(4)
    F4 0.028(3) 0.043(4) 0.052(4) -0.001(3) -0.015(3) 0.017(3)
    F2 0.092(7) 0.032(4) 0.177(10) 0.015(4) -0.103(7) -0.042(5)
    Cl2 0.031(2) 0.037(3) 0.042(3) -0.002(2) -0.0059(18) -0.010(3)
_geom_special_details
;
All e.s.d.'s (except the e.s.d. in the dihedral angle between two l.s. planes)
are estimated using the full covariance matrix. The cell e.s.d.'s are taken
into account individually in the estimation of e.s.d.'s in distances, angles
and torsion angles; correlations between e.s.d.'s in cell parameters are only
used when they are defined by crystal symmetry. An approximate (isotropic)
treatment of cell e.s.d.'s is used for estimating e.s.d.'s involving l.s.
planes.
;
loop_
    _geom_bond_atom_site_label_1
    _geom_bond_atom_site_label_2
    _geom_bond_site_symmetry_2
    _geom_bond_distance
    _geom_bond_publ_flag
    Pt1 N1 . 1.993(11) ?
    Pt1 N3 . 2.034(9) ?
    Pt1 N2 . 2.087(10) ?
    Pt1 Cl1 . 2.35(3) ?
    Pt1 Br1A . 2.534(16) ?
    Pt2 N4 . 2.006(11) ?
    Pt2 N6 . 2.026(9) ?
    Pt2 N5 . 2.076(9) ?
    Pt2 Cl2 . 2.323(7) ?
    Pt2 Br2A . 2.62(3) ?
    Br1 C1 . 1.833(13) ?
    Br2 C22 . 1.858(14) ?
    F1 C2 . 1.324(16) ?
    F3 C4 . 1.36(2) ?
    F5 C21 . 1.360(13) ?
    F6 C20 . 1.454(13) ?
    F7 C19 . 1.324(15) ?
    F8 C18 . 1.396(14) ?
    N1 C6 . 1.382(15) ?
    N1 C7 . 1.452(15) ?
    N2 C9 . 1.510(16) ?
    N2 C8 . 1.519(15) ?
    N2 C11 . 1.521(17) ?
    N3 C17 . 1.336(14) ?
    N3 C13 . 1.349(14) ?
    N4 C23 . 1.361(15) ?
    N4 C24 . 1.474(15) ?
    N5 C25 . 1.491(16) ?
    N5 C26 . 1.518(14) ?
    N5 C28 . 1.526(15) ?
    N6 C34 . 1.348(15) ?
    N6 C30 . 1.349(14) ?
    C1 C2 . 1.392(12) ?
    C1 C6 . 1.408(12) ?
    C2 C3 . 1.381(13) ?
    C3 C4 . 1.380(14) ?
    C3 F2 . 1.430(15) ?
    C4 C5 . 1.403(12) ?
    C5 C6 . 1.408(12) ?
    C5 F4 . 1.471(16) ?
    C7 C8 . 1.502(18) ?
    C7 H7A . 0.9900 ?
    C7 H7B . 0.9900 ?
    C8 H8A . 0.9900 ?
    C8 H8B . 0.9900 ?
    C9 C10 . 1.530(16) ?
    C9 H9A . 0.9900 ?
    C9 H9B . 0.9900 ?
    C10 H10A . 0.9800 ?
    C10 H10B . 0.9800 ?
    C10 H10C . 0.9800 ?
    C11 C12 . 1.508(19) ?
    C11 H11A . 0.9900 ?
    C11 H11B . 0.9900 ?
    C12 H12A . 0.9800 ?
    C12 H12B . 0.9800 ?
    C12 H12C . 0.9800 ?
    C13 C14 . 1.355(16) ?
    C13 H13 . 0.9500 ?
    C14 C15 . 1.399(18) ?
    C14 H14 . 0.9500 ?
    C15 C16 . 1.354(18) ?
    C15 H15 . 0.9500 ?
    C16 C17 . 1.386(16) ?
    C16 H16 . 0.9500 ?
    C17 H17 . 0.9500 ?
    C18 C19 . 1.388(11) ?
    C18 C23 . 1.409(11) ?
    C19 C20 . 1.381(12) ?
    C20 C21 . 1.390(12) ?
    C21 C22 . 1.383(11) ?
    C22 C23 . 1.400(12) ?
    C24 C25 . 1.498(17) ?
    C24 H24A . 0.9900 ?
    C24 H24B . 0.9900 ?
    C25 H25A . 0.9900 ?
    C25 H25B . 0.9900 ?
    C26 C27 . 1.532(17) ?
    C26 H26A . 0.9900 ?
    C26 H26B . 0.9900 ?
    C27 H27A . 0.9800 ?
    C27 H27B . 0.9800 ?
    C27 H27C . 0.9800 ?
    C28 C29 . 1.539(18) ?
    C28 H28A . 0.9900 ?
    C28 H28B . 0.9900 ?
    C29 H29A . 0.9800 ?
    C29 H29B . 0.9800 ?
    C29 H29C . 0.9800 ?
    C30 C31 . 1.382(16) ?
    C30 H30 . 0.9500 ?
    C31 C32 . 1.381(19) ?
    C31 H31 . 0.9500 ?
    C32 C33 . 1.393(18) ?
    C32 H32 . 0.9500 ?
    C33 C34 . 1.408(16) ?
    C33 H33 . 0.9500 ?
    C34 H34 . 0.9500 ?
loop_
    _geom_angle_atom_site_label_1
    _geom_angle_atom_site_label_2
    _geom_angle_atom_site_label_3
    _geom_angle_site_symmetry_1
    _geom_angle_site_symmetry_3
    _geom_angle
    _geom_angle_publ_flag
    N1 Pt1 N3 . . 91.6(4) ?
    N1 Pt1 N2 . . 84.2(4) ?
    N3 Pt1 N2 . . 174.8(4) ?
    N1 Pt1 Cl1 . . 177.5(9) ?
    N3 Pt1 Cl1 . . 90.9(8) ?
    N2 Pt1 Cl1 . . 93.3(8) ?
    N1 Pt1 Br1A . . 173.7(5) ?
    N3 Pt1 Br1A . . 90.8(5) ?
    N2 Pt1 Br1A . . 93.0(5) ?
    Cl1 Pt1 Br1A . . 5.7(9) ?
    N4 Pt2 N6 . . 93.2(4) ?
    N4 Pt2 N5 . . 83.5(4) ?
    N6 Pt2 N5 . . 173.9(4) ?
    N4 Pt2 Cl2 . . 175.8(4) ?
    N6 Pt2 Cl2 . . 90.9(4) ?
    N5 Pt2 Cl2 . . 92.3(4) ?
    N4 Pt2 Br2A . . 177.2(11) ?
    N6 Pt2 Br2A . . 89.3(10) ?
    N5 Pt2 Br2A . . 93.9(10) ?
    Cl2 Pt2 Br2A . . 1.8(12) ?
    C6 N1 C7 . . 117.8(11) ?
    C6 N1 Pt1 . . 126.9(8) ?
    C7 N1 Pt1 . . 110.9(8) ?
    C9 N2 C8 . . 111.0(10) ?
    C9 N2 C11 . . 109.3(10) ?
    C8 N2 C11 . . 110.6(10) ?
    C9 N2 Pt1 . . 107.0(7) ?
    C8 N2 Pt1 . . 105.6(7) ?
    C11 N2 Pt1 . . 113.3(8) ?
    C17 N3 C13 . . 119.3(10) ?
    C17 N3 Pt1 . . 121.4(8) ?
    C13 N3 Pt1 . . 119.3(8) ?
    C23 N4 C24 . . 118.6(11) ?
    C23 N4 Pt2 . . 130.7(8) ?
    C24 N4 Pt2 . . 109.7(7) ?
    C25 N5 C26 . . 111.1(10) ?
    C25 N5 C28 . . 111.2(10) ?
    C26 N5 C28 . . 108.2(9) ?
    C25 N5 Pt2 . . 107.0(7) ?
    C26 N5 Pt2 . . 105.7(7) ?
    C28 N5 Pt2 . . 113.5(8) ?
    C34 N6 C30 . . 119.0(10) ?
    C34 N6 Pt2 . . 121.6(8) ?
    C30 N6 Pt2 . . 119.3(8) ?
    C2 C1 C6 . . 123.3(12) ?
    C2 C1 Br1 . . 113.9(9) ?
    C6 C1 Br1 . . 122.3(8) ?
    F1 C2 C3 . . 115.7(11) ?
    F1 C2 C1 . . 124.7(12) ?
    C3 C2 C1 . . 119.4(13) ?
    C4 C3 C2 . . 120.2(13) ?
    C4 C3 F2 . . 123.5(11) ?
    C2 C3 F2 . . 116.3(11) ?
    F3 C4 C3 . . 123.0(11) ?
    F3 C4 C5 . . 117.4(13) ?
    C3 C4 C5 . . 119.5(15) ?
    C4 C5 C6 . . 122.7(13) ?
    C4 C5 F4 . . 111.8(11) ?
    C6 C5 F4 . . 125.3(10) ?
    N1 C6 C5 . . 124.5(10) ?
    N1 C6 C1 . . 120.6(10) ?
    C5 C6 C1 . . 114.8(11) ?
    N1 C7 C8 . . 106.9(11) ?
    N1 C7 H7A . . 110.3 ?
    C8 C7 H7A . . 110.3 ?
    N1 C7 H7B . . 110.3 ?
    C8 C7 H7B . . 110.3 ?
    H7A C7 H7B . . 108.6 ?
    C7 C8 N2 . . 109.4(11) ?
    C7 C8 H8A . . 109.8 ?
    N2 C8 H8A . . 109.8 ?
    C7 C8 H8B . . 109.8 ?
    N2 C8 H8B . . 109.8 ?
    H8A C8 H8B . . 108.2 ?
    N2 C9 C10 . . 115.8(11) ?
    N2 C9 H9A . . 108.3 ?
    C10 C9 H9A . . 108.3 ?
    N2 C9 H9B . . 108.3 ?
    C10 C9 H9B . . 108.3 ?
    H9A C9 H9B . . 107.4 ?
    C9 C10 H10A . . 109.5 ?
    C9 C10 H10B . . 109.5 ?
    H10A C10 H10B . . 109.5 ?
    C9 C10 H10C . . 109.5 ?
    H10A C10 H10C . . 109.5 ?
    H10B C10 H10C . . 109.5 ?
    C12 C11 N2 . . 114.6(11) ?
    C12 C11 H11A . . 108.6 ?
    N2 C11 H11A . . 108.6 ?
    C12 C11 H11B . . 108.6 ?
    N2 C11 H11B . . 108.6 ?
    H11A C11 H11B . . 107.6 ?
    C11 C12 H12A . . 109.5 ?
    C11 C12 H12B . . 109.5 ?
    H12A C12 H12B . . 109.5 ?
    C11 C12 H12C . . 109.5 ?
    H12A C12 H12C . . 109.5 ?
    H12B C12 H12C . . 109.5 ?
    N3 C13 C14 . . 122.0(11) ?
    N3 C13 H13 . . 119.0 ?
    C14 C13 H13 . . 119.0 ?
    C13 C14 C15 . . 119.2(12) ?
    C13 C14 H14 . . 120.4 ?
    C15 C14 H14 . . 120.4 ?
    C16 C15 C14 . . 118.4(12) ?
    C16 C15 H15 . . 120.8 ?
    C14 C15 H15 . . 120.8 ?
    C15 C16 C17 . . 120.5(12) ?
    C15 C16 H16 . . 119.8 ?
    C17 C16 H16 . . 119.8 ?
    N3 C17 C16 . . 120.7(11) ?
    N3 C17 H17 . . 119.7 ?
    C16 C17 H17 . . 119.7 ?
    C19 C18 F8 . . 114.3(9) ?
    C19 C18 C23 . . 124.0(11) ?
    F8 C18 C23 . . 121.7(9) ?
    F7 C19 C20 . . 120.1(9) ?
    F7 C19 C18 . . 120.6(10) ?
    C20 C19 C18 . . 119.0(12) ?
    C19 C20 C21 . . 118.6(11) ?
    C19 C20 F6 . . 123.1(10) ?
    C21 C20 F6 . . 118.2(9) ?
    F5 C21 C22 . . 122.8(11) ?
    F5 C21 C20 . . 115.7(9) ?
    C22 C21 C20 . . 121.5(11) ?
    C21 C22 C23 . . 121.8(12) ?
    C21 C22 Br2 . . 113.4(8) ?
    C23 C22 Br2 . . 124.1(8) ?
    N4 C23 C22 . . 124.7(10) ?
    N4 C23 C18 . . 120.6(10) ?
    C22 C23 C18 . . 114.7(10) ?
    N4 C24 C25 . . 105.2(10) ?
    N4 C24 H24A . . 110.7 ?
    C25 C24 H24A . . 110.7 ?
    N4 C24 H24B . . 110.7 ?
    C25 C24 H24B . . 110.7 ?
    H24A C24 H24B . . 108.8 ?
    N5 C25 C24 . . 110.7(10) ?
    N5 C25 H25A . . 109.5 ?
    C24 C25 H25A . . 109.5 ?
    N5 C25 H25B . . 109.5 ?
    C24 C25 H25B . . 109.5 ?
    H25A C25 H25B . . 108.1 ?
    N5 C26 C27 . . 116.4(11) ?
    N5 C26 H26A . . 108.2 ?
    C27 C26 H26A . . 108.2 ?
    N5 C26 H26B . . 108.2 ?
    C27 C26 H26B . . 108.2 ?
    H26A C26 H26B . . 107.3 ?
    C26 C27 H27A . . 109.5 ?
    C26 C27 H27B . . 109.5 ?
    H27A C27 H27B . . 109.5 ?
    C26 C27 H27C . . 109.5 ?
    H27A C27 H27C . . 109.5 ?
    H27B C27 H27C . . 109.5 ?
    N5 C28 C29 . . 113.1(10) ?
    N5 C28 H28A . . 109.0 ?
    C29 C28 H28A . . 109.0 ?
    N5 C28 H28B . . 109.0 ?
    C29 C28 H28B . . 109.0 ?
    H28A C28 H28B . . 107.8 ?
    C28 C29 H29A . . 109.5 ?
    C28 C29 H29B . . 109.5 ?
    H29A C29 H29B . . 109.5 ?
    C28 C29 H29C . . 109.5 ?
    H29A C29 H29C . . 109.5 ?
    H29B C29 H29C . . 109.5 ?
    N6 C30 C31 . . 123.1(11) ?
    N6 C30 H30 . . 118.4 ?
    C31 C30 H30 . . 118.4 ?
    C32 C31 C30 . . 118.4(12) ?
    C32 C31 H31 . . 120.8 ?
    C30 C31 H31 . . 120.8 ?
    C31 C32 C33 . . 119.4(11) ?
    C31 C32 H32 . . 120.3 ?
    C33 C32 H32 . . 120.3 ?
    C32 C33 C34 . . 119.2(12) ?
    C32 C33 H33 . . 120.4 ?
    C34 C33 H33 . . 120.4 ?
    N6 C34 C33 . . 120.8(12) ?
    N6 C34 H34 . . 119.6 ?
    C33 C34 H34 . . 119.6 ?
loop_
    _geom_torsion_atom_site_label_1
    _geom_torsion_atom_site_label_2
    _geom_torsion_atom_site_label_3
    _geom_torsion_atom_site_label_4
    _geom_torsion_site_symmetry_1
    _geom_torsion_site_symmetry_2
    _geom_torsion_site_symmetry_3
    _geom_torsion_site_symmetry_4
    _geom_torsion
    _geom_torsion_publ_flag
    C6 C1 C2 F1 . . . . -178.4(13) ?
    Br1 C1 C2 F1 . . . . -6.4(18) ?
    C6 C1 C2 C3 . . . . -2(2) ?
    Br1 C1 C2 C3 . . . . 169.9(11) ?
    F1 C2 C3 C4 . . . . 175.8(14) ?
    C1 C2 C3 C4 . . . . -1(2) ?
    F1 C2 C3 F2 . . . . -1.5(19) ?
    C1 C2 C3 F2 . . . . -178.1(12) ?
    C2 C3 C4 F3 . . . . 179.2(13) ?
    F2 C3 C4 F3 . . . . -4(2) ?
    C2 C3 C4 C5 . . . . 3(2) ?
    F2 C3 C4 C5 . . . . -179.5(13) ?
    F3 C4 C5 C6 . . . . -179.3(12) ?
    C3 C4 C5 C6 . . . . -3(2) ?
    F3 C4 C5 F4 . . . . -4.5(18) ?
    C3 C4 C5 F4 . . . . 171.5(13) ?
    C7 N1 C6 C5 . . . . -122.4(14) ?
    Pt1 N1 C6 C5 . . . . 31.8(18) ?
    C7 N1 C6 C1 . . . . 57.3(17) ?
    Pt1 N1 C6 C1 . . . . -148.4(11) ?
    C4 C5 C6 N1 . . . . -179.7(13) ?
    F4 C5 C6 N1 . . . . 6(2) ?
    C4 C5 C6 C1 . . . . 0.5(19) ?
    F4 C5 C6 C1 . . . . -173.6(12) ?
    C2 C1 C6 N1 . . . . -177.5(12) ?
    Br1 C1 C6 N1 . . . . 11.1(18) ?
    C2 C1 C6 C5 . . . . 2.2(19) ?
    Br1 C1 C6 C5 . . . . -169.2(10) ?
    C6 N1 C7 C8 . . . . 115.2(12) ?
    Pt1 N1 C7 C8 . . . . -43.0(13) ?
    N1 C7 C8 N2 . . . . 53.0(14) ?
    C9 N2 C8 C7 . . . . 78.8(12) ?
    C11 N2 C8 C7 . . . . -159.7(10) ?
    Pt1 N2 C8 C7 . . . . -36.8(11) ?
    C8 N2 C9 C10 . . . . 59.8(15) ?
    C11 N2 C9 C10 . . . . -62.5(14) ?
    Pt1 N2 C9 C10 . . . . 174.5(10) ?
    C9 N2 C11 C12 . . . . -170.6(11) ?
    C8 N2 C11 C12 . . . . 66.9(13) ?
    Pt1 N2 C11 C12 . . . . -51.4(13) ?
    C17 N3 C13 C14 . . . . -0.7(17) ?
    Pt1 N3 C13 C14 . . . . 177.2(9) ?
    N3 C13 C14 C15 . . . . 1.1(18) ?
    C13 C14 C15 C16 . . . . -0.6(19) ?
    C14 C15 C16 C17 . . . . -0.3(19) ?
    C13 N3 C17 C16 . . . . -0.3(17) ?
    Pt1 N3 C17 C16 . . . . -178.1(9) ?
    C15 C16 C17 N3 . . . . 1(2) ?
    F8 C18 C19 F7 . . . . -0.5(19) ?
    C23 C18 C19 F7 . . . . -179.5(12) ?
    F8 C18 C19 C20 . . . . 173.3(11) ?
    C23 C18 C19 C20 . . . . -6(2) ?
    F7 C19 C20 C21 . . . . 177.3(13) ?
    C18 C19 C20 C21 . . . . 3(2) ?
    F7 C19 C20 F6 . . . . -3(2) ?
    C18 C19 C20 F6 . . . . -177.0(12) ?
    C19 C20 C21 F5 . . . . 178.4(11) ?
    F6 C20 C21 F5 . . . . -1.1(17) ?
    C19 C20 C21 C22 . . . . -2(2) ?
    F6 C20 C21 C22 . . . . 178.2(11) ?
    F5 C21 C22 C23 . . . . -177.7(12) ?
    C20 C21 C22 C23 . . . . 3(2) ?
    F5 C21 C22 Br2 . . . . -6.9(17) ?
    C20 C21 C22 Br2 . . . . 173.8(11) ?
    C24 N4 C23 C22 . . . . -133.8(13) ?
    Pt2 N4 C23 C22 . . . . 34.1(19) ?
    C24 N4 C23 C18 . . . . 47.0(17) ?
    Pt2 N4 C23 C18 . . . . -145.1(11) ?
    C21 C22 C23 N4 . . . . 176.1(13) ?
    Br2 C22 C23 N4 . . . . 6.3(19) ?
    C21 C22 C23 C18 . . . . -4.7(19) ?
    Br2 C22 C23 C18 . . . . -174.4(10) ?
    C19 C18 C23 N4 . . . . -174.7(13) ?
    F8 C18 C23 N4 . . . . 6.4(19) ?
    C19 C18 C23 C22 . . . . 6.1(19) ?
    F8 C18 C23 C22 . . . . -172.8(11) ?
    C23 N4 C24 C25 . . . . 124.3(12) ?
    Pt2 N4 C24 C25 . . . . -46.0(11) ?
    C26 N5 C25 C24 . . . . 81.0(11) ?
    C28 N5 C25 C24 . . . . -158.4(9) ?
    Pt2 N5 C25 C24 . . . . -33.9(11) ?
    N4 C24 C25 N5 . . . . 52.8(13) ?
    C25 N5 C26 C27 . . . . 63.8(14) ?
    C28 N5 C26 C27 . . . . -58.5(14) ?
    Pt2 N5 C26 C27 . . . . 179.5(10) ?
    C25 N5 C28 C29 . . . . 69.7(13) ?
    C26 N5 C28 C29 . . . . -168.0(11) ?
    Pt2 N5 C28 C29 . . . . -51.0(13) ?
    C34 N6 C30 C31 . . . . -0.8(17) ?
    Pt2 N6 C30 C31 . . . . 176.3(9) ?
    N6 C30 C31 C32 . . . . 0.4(18) ?
    C30 C31 C32 C33 . . . . 1.0(18) ?
    C31 C32 C33 C34 . . . . -2.0(18) ?
    C30 N6 C34 C33 . . . . -0.2(18) ?
    Pt2 N6 C34 C33 . . . . -177.3(9) ?
    C32 C33 C34 N6 . . . . 1.6(19) ?
_shelx_space_group_comment
;
The symmetry employed for this shelxl refinement is uniquely defined
by the following loop, which should always be used as a source of
symmetry information in preference to the above space-group names.
They are only intended as comments.
;
_shelx_estimated_absorpt_T_min     ?
_shelx_estimated_absorpt_T_max     ?
_shelx_hkl_file
;
   0   0  -1  106.51    4.00
   0   0  -3  159.29    7.91
   0   0  -4   48.08    7.39
   0   0  -5   66.17    6.61
   0   0  -6  340.31   13.91
   0   0   6  380.40   15.13
   0   0  -7   57.82    6.96
   0   0   7   78.17    9.13
   0   0  -8 1620.71   52.60
   0   0   8 1566.80   51.21
   0   0  -9   96.25    8.61
   0   0   9  114.08   10.43
   0   0 -10 1461.59   48.00
   0   0  10 1430.29   47.47
   0   0 -11  562.90   21.04
   0   0  11  610.81   23.39
   0   0 -12  525.51   20.26
   0   0  12  612.81   23.48
   0   0 -13   34.34    9.30
   0   0  13   58.43   10.78
   0   0 -14   75.91   10.09
   0   0  14   94.77   11.91
   0   0 -15   -4.52    9.04
   0   0  15    5.13   11.39
   0   0 -16   12.78    9.30
   0   0  16    8.96    9.39
   0   0 -17   -0.09    9.48
   0   0  17    0.43    9.91
   0   0 -18   31.13    9.56
   0   0  18    3.56   20.08
   0   0  18   28.61    9.91
   0  -1  17   28.61   10.96
   0   1 -17   22.35    9.74
   0  -1  16  219.72   13.13
   0   1 -16  172.94   12.43
   0  -1  15   23.65   12.69
   0   1 -15   -3.04    9.56
   0   1 -14  458.56   18.95
   0   1 -13   20.52    9.91
   0   1 -12  417.96   18.00
   0  -1  11  106.42   11.91
   0   1 -11  112.34   11.04
   0  -1  10  907.74   31.74
   0  -1   9  115.38   10.96
   0  -1   8  708.89   25.30
   0  -1   7   27.30    7.74
   0  -1   6 1691.14   54.69
   0   1  -6 1765.04   57.12
   0  -1   5   28.17    7.56
   0   1  -5   25.04    6.96
   0  -1   4 1362.47   44.17
   0   1  -4 1373.78   44.52
   0  -1   3  897.30   29.65
   0   1  -3  917.30   30.43
   0  -1   2 3262.28  102.95
   0   1  -2 3394.44  107.12
   0  -1   1   45.13    3.56
   0   1  -1   49.56    3.74
   0  -1   0  303.45    9.83
   0  -1   0  304.06    9.91
   0   1   0  291.19    9.56
   0   1   0  291.62    9.48
   0  -1  -1   67.04    3.22
   0  -1  -1   69.91    3.22
   0   1   1   69.47    3.48
   0   1   1   62.17    2.96
   0  -1  -2  421.61   14.17
   0   1   2  403.96   13.48
   0   1   2  441.78   14.78
   0  -1  -3  548.99   18.78
   0   1   3  573.77   19.39
   0  -1  -4  957.30   31.82
   0   1   4  975.55   32.43
   0  -1  -5  618.20   21.56
   0   1   5  565.60   19.82
   0  -1  -6 1284.22   41.91
   0   1   6 1160.75   38.17
   0  -1  -7 1169.45   38.43
   0   1   7 1329.43   44.08
   0  -1  -8 2032.84   65.38
   0   1   8 2089.36   67.38
   0  -1  -9  441.87   16.87
   0   1   9  468.47   18.09
   0  -1 -10   40.95    8.17
   0   1  10   40.60    9.30
   0  -1 -11  447.35   17.91
   0   1  11  525.60   20.87
   0  -1 -12   14.09    8.96
   0   1  12   -7.39   10.26
   0  -1 -13   58.52    9.22
   0   1  13   49.99   11.13
   0  -1 -14   10.00    9.30
   0   1  14    7.74   10.61
   0  -1 -15  286.49   13.82
   0   1  15  331.18   16.00
   0  -1 -16   99.64   10.26
   0   1  16   90.51   17.13
   0   1  16  135.03   11.82
   0  -1 -17   43.91    9.91
   0   1  17   44.87   10.69
   0   1  17   40.43   18.61
   0  -1 -18   -8.17    9.65
   0   1  18   15.91   10.61
   0   1  18    8.17   20.69
   0  -2  17    1.65   10.78
   0   2 -17  -10.96   11.22
   0  -2  16  273.45   14.26
   0   2 -16  252.50   15.13
   0  -2  15    9.91    9.91
   0   2 -15    4.87   11.22
   0  -2  14    6.17    9.74
   0   2 -14    5.48   11.30
   0  -2  13   18.52   11.22
   0   2 -13   11.56   12.00
   0  -2  12   -0.61   11.04
   0   2 -12    2.00   10.52
   0  -2  11  410.74   17.39
   0   2 -11  463.69   19.22
   0  -2  10  419.96   17.65
   0   2 -10  391.09   16.35
   0  -2   9   91.90   10.43
   0   2  -9  104.08    8.87
   0  -2   8 1711.13   55.73
   0   2  -8 1740.70   56.60
   0  -2   7  814.53   27.91
   0   2  -7  829.05   28.52
   0  -2   6 2743.20   87.56
   0   2  -6 3109.25   99.21
   0  -2   5 1615.49   52.26
   0   2  -5 1732.00   55.91
   0  -2   4  231.63   10.61
   0   2  -4  243.28   11.48
   0  -2   3  459.61   17.30
   0   2  -3  405.70   15.65
   0  -2   2  327.53   12.52
   0   2  -2  323.27   12.52
   0  -2   1   77.21    5.48
   0   2  -1   81.56    5.83
   0  -2   0  660.98   21.39
   0  -2   0  682.63   22.08
   0   2   0  655.85   21.22
   0   2   0  626.72   20.43
   0  -2  -1 2118.92   66.86
   0  -2  -1 2175.43   68.60
   0   2   1 2237.17   70.60
   0   2   1 2118.05   66.86
   0  -2  -2 3220.55  101.56
   0  -2  -2 3237.94  102.16
   0   2   2 3330.10  105.12
   0   2   2 3201.42  100.95
   0  -2  -3 5269.04  166.07
   0  -2  -3 5342.07  168.33
   0   2   3 5069.93  159.90
   0   2   3 5269.91  166.07
   0  -2  -4  377.96   14.61
   0   2   4  369.44   14.26
   0   2   4  388.92   14.87
   0  -2  -5 3144.03   99.82
   0   2   5 2952.75   93.99
   0   2   5 3221.42  102.25
   0  -2  -6 1172.93   38.52
   0   2   6 1114.67   36.87
   0  -2  -7    3.91    7.56
   0   2   7   17.30    7.13
   0  -2  -8  219.63   11.13
   0   2   8  210.59   10.96
   0  -2  -9  108.68    8.87
   0   2   9  119.47    9.30
   0  -2 -10   11.65    7.56
   0   2  10    1.83    9.13
   0  -2 -11  226.50   12.09
   0   2  11  292.58   14.52
   0  -2 -12   -6.52    9.04
   0   2  12    3.22    9.83
   0  -2 -13 1004.25   34.17
   0   2  13 1143.36   39.30
   0  -2 -14   16.00    9.30
   0   2  14   24.35   10.17
   0   2  14   26.69   13.74
   0  -2 -15  240.15   12.96
   0   2  15  291.28   14.87
   0   2  15  265.71   19.39
   0  -2 -16   -4.17   10.00
   0   2  16   -1.30   18.00
   0   2  16    0.17    9.48
   0  -2 -17   83.99   10.26
   0   2  17   82.34   10.26
   0   2  17   71.82   18.95
   0  -2 -18  -14.87    8.87
   0   2  18    6.17   20.61
   0   2  18  -16.61   10.09
   0  -3  17  -17.91   10.96
   0   3 -17   -4.35   11.39
   0  -3  16   20.87   10.26
   0   3 -16   -5.04   11.82
   0  -3  15   25.30   10.17
   0   3 -15    5.48   12.26
   0  -3  14  181.03   12.61
   0   3 -14  208.76   15.91
   0  -3  13  100.25   11.65
   0   3 -13   78.08   11.48
   0  -3  12  168.24   12.78
   0   3 -12  181.81   12.96
   0  -3  11  480.73   19.48
   0   3 -11  510.56   20.69
   0  -3  10  498.47   20.17
   0   3 -10  535.25   20.87
   0  -3   9  681.84   24.78
   0   3  -9  733.75   26.26
   0  -3   8  917.30   31.65
   0   3  -8  964.25   32.61
   0  -3   7  263.10   13.22
   0   3  -7  257.54   12.26
   0  -3   6   39.04    9.13
   0   3  -6   45.82    7.74
   0  -3   5  108.95    8.78
   0   3  -5  125.90    8.87
   0  -3   4   -0.43    7.39
   0   3  -4   12.78    7.22
   0  -3   3 6447.18  203.54
   0   3  -3 5029.06  158.77
   0  -3   2  555.94   19.65
   0   3  -2  512.21   18.26
   0  -3   1  462.39   16.61
   0   3  -1  439.70   15.82
   0  -3   0   97.90    7.04
   0   3   0   95.99    6.87
   0   3   0  102.69    6.52
   0  -3  -1 2225.86   70.60
   0  -3  -1 2324.12   73.73
   0   3   1 2170.22   68.95
   0   3   1 2179.78   69.12
   0  -3  -2   65.65    6.35
   0  -3  -2   68.08    6.09
   0   3   2   64.25    6.17
   0   3   2   55.39    6.09
   0  -3  -3 9572.96  301.10
   0  -3  -3 9372.98  294.84
   0   3   3 9546.87  300.40
   0   3   3 9816.41  308.93
   0  -3  -4  379.44   14.69
   0  -3  -4  357.18   13.91
   0   3   4  386.83   14.87
   0   3   4  400.74   15.13
   0  -3  -5   29.39    6.78
   0   3   5   37.13    7.56
   0   3   5   24.43    6.52
   0  -3  -6   24.52    6.61
   0   3   6   18.17    7.13
   0   3   6   15.30    7.91
   0  -3  -7  450.04   17.13
   0   3   7  459.35   18.09
   0   3   7  484.99   18.43
   0  -3  -8  132.16    8.96
   0   3   8  148.07    9.91
   0   3   8  137.29   10.87
   0  -3  -9  614.29   22.00
   0   3   9  659.50   24.52
   0   3   9  678.63   24.52
   0  -3 -10    5.74    7.91
   0   3  10    2.87   10.35
   0   3  10    5.39    9.39
   0  -3 -11  797.49   27.65
   0   3  11  882.52   31.13
   0   3  11  836.09   30.34
   0  -3 -12  112.77   10.61
   0   3  12  111.81   10.96
   0   3  12   82.86   12.69
   0  -3 -13  533.34   20.26
   0   3  13  550.47   23.74
   0   3  13  560.03   22.00
   0  -3 -14    5.48    9.13
   0   3  14   23.48   11.22
   0   3  14    7.22   13.82
   0  -3 -15   -8.78    9.56
   0   3  15  -13.13   16.26
   0   3  15   -9.83   10.52
   0  -3 -16  -12.35    9.22
   0   3  16    3.48    9.74
   0   3  16   -7.04   18.00
   0  -3 -17   15.74    9.65
   0   3  17   11.74    9.56
   0   3  17   27.39   19.30
   0  -3 -18   29.82    9.91
   0   3  18   47.04   10.09
   0   3  18   38.78   20.26
   0  -4  16  113.64   12.35
   0   4 -16   85.64   12.96
   0  -4  15  148.16   12.78
   0   4 -15  110.16   13.74
   0  -4  14   34.26   11.91
   0   4 -14   34.00   12.26
   0  -4  13  476.21   19.82
   0   4 -13  502.73   21.04
   0  -4  12   18.87   11.22
   0   4 -12   22.52   12.09
   0  -4  11   40.34   10.87
   0   4 -11   24.78   11.65
   0  -4  10   20.43    9.91
   0   4 -10   30.52   10.69
   0  -4   9   29.56    9.65
   0   4  -9   12.09    9.48
   0  -4   8   66.34   10.00
   0   4  -8   75.56    9.22
   0  -4   7   -5.30    8.26
   0   4  -7   23.91    9.22
   0  -4   6   -2.96    9.04
   0   4  -6    5.56    8.96
   0  -4   5 3773.54  119.99
   0   4  -5 3624.85  115.21
   0  -4   4   83.30    9.22
   0   4  -4   85.03    9.39
   0  -4   3 2437.15   77.99
   0   4  -3 2108.48   67.65
   0  -4   2   12.17    7.39
   0   4  -2   -3.22    7.30
   0  -4   1  199.02   10.26
   0   4  -1  191.63   10.09
   0  -4   0   18.78    7.65
   0   4   0   11.56    6.61
   0   4   0   13.74    7.04
   0  -4  -1  979.90   32.34
   0  -4  -1  945.12   31.21
   0   4   1  900.78   29.74
   0   4   1  870.35   29.04
   0  -4  -2  427.78   15.74
   0  -4  -2  377.35   14.26
   0   4   2  416.39   15.13
   0   4   2  381.27   14.26
   0  -4  -3   36.43    7.04
   0  -4  -3   56.60    6.78
   0   4   3   29.91    6.61
   0   4   3   41.39    6.52
   0  -4  -4  484.04   17.65
   0  -4  -4  493.34   17.65
   0   4   4  527.43   19.04
   0   4   4  482.13   17.30
   0  -4  -5 6476.74  204.41
   0  -4  -5 6712.37  211.54
   0   4   5 6571.52  207.37
   0   4   5 6812.36  214.85
   0  -4  -6  605.59   21.22
   0   4   6  656.72   23.48
   0   4   6  653.15   23.13
   0  -4  -7 2918.84   92.95
   0   4   7 3152.73  100.51
   0   4   7 3135.34  100.08
   0  -4  -8  433.52   16.61
   0   4   8  481.69   18.52
   0   4   8  457.52   18.09
   0  -4  -9  461.43   17.30
   0   4   9  542.38   20.95
   0   4   9  568.12   21.30
   0  -4 -10  124.25    9.22
   0   4  10  177.55   12.87
   0   4  10  165.11   10.78
   0  -4 -11  416.39   16.52
   0   4  11  447.87   19.39
   0   4  11  456.82   18.61
   0  -4 -12   48.60    8.78
   0   4  12   51.91    8.78
   0   4  12   33.82   11.39
   0  -4 -13  122.25   10.43
   0  -4 -14    6.52    9.04
   0   4  14   -5.48   14.35
   0   4  14    8.96   10.52
   0  -4 -15   41.91    9.56
   0   4  15   32.26   16.26
   0   4  15   49.30   10.52
   0  -4 -16  291.54   14.26
   0   4  16  334.31   22.95
   0   4  16  355.44   16.09
   0  -4 -17   43.04   10.26
   0   4  17   77.21   10.61
   0   4  17   99.99   19.82
   0  -4 -18  119.38   10.35
   0   4  18  144.33   12.00
   0   4  18  142.68   20.26
   0  -4 -19   43.91    9.83
   0   4  19   54.52   17.91
   0  -5  16   -9.56   10.61
   0   5 -16    2.87   12.17
   0  -5  15  121.73   11.30
   0   5 -15  129.73   13.74
   0  -5  14   10.17   10.87
   0   5 -14   -4.43   12.00
   0  -5  13    8.09   11.39
   0   5 -13    4.87   12.96
   0  -5  12   41.47   11.56
   0   5 -12   42.17   11.82
   0  -5  11  214.33   13.74
   0   5 -11  220.33   15.13
   0  -5  10    6.17   10.61
   0   5 -10   21.39   11.04
   0  -5   9  779.92   28.43
   0   5  -9  919.91   32.78
   0  -5   8  138.16   11.04
   0   5  -8  148.59   11.82
   0  -5   7  822.00   28.78
   0   5  -7  886.00   30.87
   0  -5   6  347.27   15.74
   0   5  -6  367.18   15.56
   0  -5   5 2354.55   75.82
   0   5  -5 2165.00   69.73
   0  -5   4  377.79   15.91
   0   5  -4  390.48   16.09
   0  -5   3  418.39   16.61
   0   5  -3  375.35   15.04
   0  -5   2   18.87    8.00
   0   5  -2   17.39    7.30
   0  -5   1 1317.26   43.13
   0   5  -1 1198.14   39.39
   0   5  -1 1325.08   43.21
   0  -5   0   58.52    8.17
   0   5   0   63.21    7.74
   0   5   0   60.34    7.48
   0  -5  -1   31.04    6.52
   0  -5  -1   31.56    7.04
   0   5   1   14.43    6.43
   0   5   1   14.69    7.22
   0  -5  -2  740.45   25.21
   0  -5  -2  716.45   24.35
   0   5   2  704.97   24.17
   0   5   2  713.15   24.08
   0  -5  -3 1738.09   56.08
   0  -5  -3 1833.73   58.78
   0   5   3 1778.08   57.21
   0   5   3 1807.65   57.99
   0  -5  -4  684.28   23.39
   0  -5  -4  727.49   25.13
   0   5   4  689.15   23.74
   0   5   4  685.06   23.56
   0   5   5  484.82   17.91
   0   5   5  510.73   18.87
   0  -5  -6 1334.65   43.65
   0  -5  -6 1292.04   42.87
   0   5   6 1352.91   44.60
   0   5   6 1292.91   42.52
   0  -5  -7   85.12    8.61
   0   5   7  111.99    9.91
   0   5   7   91.56    8.87
   0  -5  -8   51.39    7.83
   0   5   8   62.78    9.91
   0   5   8   70.43    9.30
   0  -5  -9   71.21    8.43
   0   5   9   89.03    9.39
   0   5   9   93.47   11.22
   0  -5 -10  406.22   15.91
   0   5  10  453.61   19.13
   0   5  10  510.99   20.00
   0  -5 -11  297.10   13.48
   0   5  11  289.45   15.65
   0   5  11  331.45   15.39
   0  -5 -12  178.16   11.13
   0   5  12  225.02   12.69
   0   5  12  177.20   13.91
   0  -5 -13   84.08    9.13
   0   5  13  105.29   13.91
   0   5  13   93.47   10.87
   0  -5 -14  353.36   15.04
   0   5  14  399.00   17.82
   0   5  14  375.88   20.26
   0  -5 -15   28.00    9.39
   0   5  15   17.39   16.35
   0   5  15   36.08   10.78
   0  -5 -16  320.58   14.96
   0   5  16  335.79   22.43
   0   5  16  347.79   16.00
   0  -5 -17    9.22    9.83
   0   5  17   -1.39   10.96
   0   5  17   23.22   18.95
   0  -5 -18   23.13    9.56
   0   5  18   30.52   10.09
   0   5  18   11.04   19.39
   0  -5 -19   15.22   10.00
   0   5  19    0.17   10.35
   0   5  19   12.35   18.61
   0  -6  15    3.13   10.61
   0   6 -15   20.69   11.48
   0  -6  14    7.04   11.04
   0   6 -14   19.74   13.65
   0  -6  13  190.33   12.78
   0   6 -13  208.07   14.96
   0  -6  12  162.07   12.69
   0   6 -12  178.33   14.78
   0  -6  11  927.73   32.52
   0   6 -11 1201.62   41.73
   0  -6  10  140.07   12.26
   0   6 -10  119.99   13.13
   0  -6   9   42.69   11.22
   0   6  -9   54.08   10.61
   0  -6   8  327.18   15.56
   0   6  -8  389.70   17.56
   0  -6   7  244.58   13.48
   0   6  -7  249.37   14.35
   0  -6   6   24.35    9.30
   0   6  -6   31.74   10.35
   0  -6   5   38.17    8.78
   0   6  -5   38.43    9.22
   0  -6   4  194.94   11.65
   0   6  -4  231.11   12.61
   0  -6   3  648.28   23.30
   0   6  -3  616.72   22.52
   0  -6   2 1073.81   36.00
   0   6  -2 1096.41   36.95
   0  -6   1  733.75   25.65
   0   6  -1  765.49   26.52
   0   6  -1  732.71   25.82
   0  -6   0 3842.22  122.07
   0   6   0 3888.31  123.38
   0   6   0 3930.91  124.68
   0  -6  -1  951.21   31.56
   0  -6  -1  919.91   30.95
   0   6   1  897.30   30.52
   0   6   1  908.60   30.61
   0  -6  -2  507.95   18.26
   0  -6  -2  522.12   19.13
   0   6   2  528.38   19.39
   0   6   2  495.69   18.00
   0  -6  -3   32.34    7.30
   0  -6  -3   44.52    7.56
   0   6   3   71.30    8.43
   0   6   3   69.65    7.65
   0  -6  -4  451.78   17.56
   0  -6  -4  456.74   16.61
   0   6   4  431.52   16.43
   0   6   4  464.74   17.56
   0  -6  -5   29.56    8.78
   0  -6  -5   33.39    7.04
   0   6   5   16.61    7.83
   0   6   5   34.17    7.74
   0  -6  -6  237.45   12.61
   0  -6  -6  253.19   11.48
   0   6   6  253.97   12.17
   0   6   6  248.41   12.17
   0  -6  -7  143.03   10.96
   0  -6  -7  176.42    9.74
   0   6   7  174.94   11.39
   0   6   7  180.76   10.78
   0  -6  -8 1458.98   47.56
   0   6   8 1472.03   48.34
   0   6   8 1497.24   49.56
   0  -6  -9   14.78    7.30
   0   6   9   15.65    9.91
   0   6   9   10.43    9.30
   0  -6 -10 1714.61   55.65
   0   6  10 1830.25   60.25
   0   6  10 1995.45   65.04
   0  -6 -11   21.48    7.39
   0   6  11   27.56   11.13
   0   6  11   26.17    9.39
   0  -6 -12  415.70   16.52
   0   6  12  408.05   16.78
   0   6  12  434.39   19.65
   0  -6 -13   11.65    8.52
   0   6  13   25.91   13.56
   0   6  13   12.96    8.87
   0  -6 -14  149.64   10.17
   0   6  14  157.90   15.74
   0   6  14  139.46   10.78
   0  -6 -15   13.48    8.35
   0   6  15    0.00   16.09
   0   6  15   10.61   10.17
   0  -6 -16   12.61    9.48
   0   6  16   21.65   19.04
   0   6  16   11.22   10.35
   0  -6 -17   33.65   10.00
   0   6  17   10.00    9.65
   0   6  17   36.34   18.43
   0  -6 -18  197.20   12.09
   0   6  18  196.50   20.69
   0   6  18  194.33   13.22
   0  -6 -19  -11.65   10.96
   0   6  19    5.48   10.09
   0   6  19    6.43   17.30
   0  -7  15   44.69   10.52
   0   7 -15   41.82   13.39
   0  -7  14  108.42   11.82
   0   7 -14  128.16   14.43
   0  -7  13  166.85   12.78
   0   7 -13  223.98   16.87
   0  -7  12   77.99   11.30
   0   7 -12   79.38   13.48
   0  -7  11   10.52   11.22
   0   7 -11    5.65   12.69
   0  -7  10  101.38   11.56
   0   7 -10  119.73   14.26
   0  -7   9    8.43   10.96
   0   7  -9   24.08   11.65
   0  -7   8  354.75   16.61
   0   7  -8  399.87   17.91
   0  -7   7   84.95   10.43
   0   7  -7  110.60   11.56
   0  -7   6  586.81   22.08
   0   7  -6  674.19   24.78
   0  -7   5   74.60    9.65
   0   7  -5  113.38   11.30
   0  -7   4  817.92   28.43
   0   7  -4  865.48   30.08
   0  -7   3  352.31   15.30
   0   7  -3  347.88   15.04
   0  -7   2 1175.53   39.21
   0   7  -2 1275.52   42.43
   0   7  -2 1265.96   41.91
   0  -7   1   29.48    8.61
   0   7  -1   26.26    8.17
   0   7  -1   48.00    8.69
   0  -7   0  508.82   19.48
   0   7   0  592.64   21.48
   0   7   0  528.73   19.91
   0  -7  -1   48.52    8.69
   0  -7  -1   68.69    7.74
   0   7   1   62.86    8.61
   0   7   1   53.91    9.22
   0  -7  -2  449.00   17.56
   0  -7  -2  480.56   17.65
   0   7   2  444.22   17.56
   0   7   2  433.87   16.43
   0  -7  -3   33.21    7.74
   0  -7  -3   50.69    8.00
   0   7   3   37.04    7.91
   0   7   3   43.30    8.61
   0  -7  -4 1127.71   37.91
   0  -7  -4 1092.06   36.17
   0   7   4 1109.45   36.95
   0   7   4 1087.72   36.17
   0   7   5  115.03    9.56
   0   7   5  103.73    8.35
   0  -7  -6  676.02   23.56
   0  -7  -6  676.19   24.52
   0   7   6  638.63   22.78
   0   7   6  675.76   24.08
   0  -7  -7  501.43   18.69
   0  -7  -7  487.52   19.82
   0   7   7  487.69   18.61
   0   7   7  476.13   18.35
   0  -7  -8 3166.64  100.95
   0  -7  -8 2886.67   93.21
   0   7   8 3067.52   97.90
   0   7   8 3210.98  102.86
   0  -7  -9   33.13    8.43
   0   7   9   12.00    8.96
   0   7   9    6.43    9.56
   0  -7 -10  576.99   21.22
   0   7  10  642.37   23.74
   0   7  10  633.59   24.26
   0  -7 -11  103.82    9.30
   0   7  11   93.30   12.35
   0   7  11  109.47   10.26
   0  -7 -12   15.04    8.17
   0   7  12   17.74   12.52
   0   7  12   14.96    9.74
   0  -7 -13   50.17    8.61
   0   7  13   53.73   13.48
   0   7  13   72.95    9.39
   0  -7 -14   99.56    9.83
   0   7  14  104.08   11.22
   0   7  14   99.47   16.87
   0  -7 -15  112.68   10.17
   0   7  15  158.16   18.00
   0   7  15  105.03   11.04
   0  -7 -16  297.62   14.69
   0   7  16  331.36   21.91
   0   7  16  334.31   15.22
   0  -7 -17   21.82   10.52
   0   7  17   25.91   10.52
   0   7  17   46.34   18.95
   0  -7 -18  102.51   11.22
   0   7  18  145.20   23.04
   0   7  18  113.21   11.48
   0  -7 -19   71.56   12.35
   0   7  19   48.34   19.13
   0   7  19   81.04   11.74
   0  -8  14    2.96    9.91
   0   8 -14    4.17   12.87
   0  -8  13    0.35   10.87
   0   8 -13   -6.17   13.56
   0  -8  12   -3.56   10.61
   0   8 -12   -5.65   13.04
   0  -8  11    4.52   10.61
   0   8 -11    9.48   13.91
   0  -8  10  304.49   16.09
   0   8 -10  343.62   18.26
   0  -8   9   22.26   11.30
   0   8  -9   25.39   11.48
   0  -8   8 1038.16   36.08
   0   8  -8 1146.84   39.82
   0  -8   7    6.09   10.00
   0   8  -7   15.91   10.26
   0  -8   6  739.06   26.87
   0   8  -6  891.22   31.65
   0  -8   5   47.04    9.04
   0   8  -5   32.87   10.26
   0  -8   4   25.74   10.09
   0   8  -4   28.26   10.61
   0  -8   3  188.16   12.35
   0   8  -3  212.07   13.22
   0  -8   2  741.49   26.78
   0   8  -2  793.40   28.17
   0   8  -2  820.61   28.43
   0  -8   1   24.61    9.04
   0   8  -1   34.00    8.96
   0   8  -1   40.34    8.96
   0  -8   0 1371.17   45.56
   0   8   0 1421.60   47.13
   0   8   0 1387.69   45.73
   0  -8  -1  369.35   15.74
   0   8   1  351.70   15.22
   0   8   1  365.79   14.78
   0  -8  -2 2938.84   93.64
   0  -8  -2 2977.96   95.29
   0   8   2 2802.33   89.38
   0   8   2 2911.88   93.30
   0  -8  -3  294.58   12.87
   0  -8  -3  295.80   13.39
   0   8   3  293.45   13.91
   0   8   3  274.32   12.09
   0  -8  -4  115.64    9.74
   0  -8  -4  106.08    8.78
   0   8   4  118.60    9.22
   0   8   4  100.34    9.48
   0  -8  -5  321.62   15.22
   0  -8  -5  293.80   12.87
   0   8   5  296.67   12.96
   0   8   5  292.32   13.74
   0  -8  -6  879.04   29.74
   0  -8  -6  876.43   30.78
   0   8   6  842.61   29.30
   0   8   6  834.44   28.69
   0  -8  -7   57.12    7.74
   0  -8  -7   52.78   10.78
   0   8   7   69.04    9.22
   0   8   7   71.12    9.13
   0  -8  -8   70.43    8.35
   0  -8  -8   88.25   11.56
   0   8   8   80.17    9.74
   0   8   8   73.21    8.96
   0  -8  -9   81.73    9.13
   0   8   9   83.30    8.87
   0   8   9   64.17   11.22
   0  -8 -10  205.11   11.48
   0   8  10  201.28   12.09
   0   8  10  197.55   13.39
   0  -8 -11  423.70   16.78
   0   8  11  393.79   18.52
   0   8  11  447.61   18.35
   0  -8 -12  242.32   12.17
   0   8  12  269.10   14.17
   0   8  12  260.76   16.17
   0  -8 -13  640.81   23.04
   0   8  13  682.54   27.39
   0   8  13  603.50   22.52
   0  -8 -14  171.46   10.87
   0   8  14  179.90   12.35
   0   8  14  206.85   17.74
   0  -8 -15  213.46   12.09
   0   8  15  263.97   13.74
   0   8  15  287.45   20.61
   0  -8 -16  127.64   10.09
   0   8  16  148.77   18.87
   0   8  16  140.42   11.04
   0  -8 -17   28.95   10.09
   0   8  17   45.56   18.69
   0   8  17   40.17    9.48
   0  -8 -18   -0.70   10.09
   0   8  18   18.61   19.82
   0   8  18    3.48   10.09
   0  -9  14   51.21   11.13
   0   9 -14   65.30   13.82
   0  -9  13   -6.26   11.04
   0   9 -13   22.08   12.87
   0  -9  12   73.99   11.74
   0   9 -12   97.03   14.52
   0  -9  11   40.08   11.74
   0   9 -11   33.04   14.00
   0  -9  10  476.82   20.00
   0   9 -10  581.33   24.52
   0  -9   9   34.78   11.39
   0   9  -9   37.91   12.96
   0  -9   8  479.43   20.61
   0   9  -8  554.99   22.35
   0  -9   7   22.17    9.65
   0   9  -7   12.52   11.91
   0  -9   6   70.43   10.52
   0   9  -6  105.38   12.17
   0  -9   5   41.82    9.91
   0   9  -5   69.04   11.30
   0  -9   4   18.95    9.48
   0   9  -4   44.78    9.91
   0  -9   3  369.53   16.17
   0   9  -3  365.70   17.39
   0   9  -3  371.44   15.30
   0  -9   2  572.55   22.17
   0   9  -2  628.98   23.91
   0   9  -2  589.59   21.82
   0  -9   1  551.60   21.74
   0   9  -1  566.73   21.13
   0   9  -1  590.03   22.43
   0  -9   0  710.02   26.43
   0   9   0  728.54   25.74
   0   9   0  719.58   26.17
   0  -9  -1  921.65   32.34
   0   9   1  879.04   30.61
   0   9   1  838.00   28.69
   0  -9  -2  621.68   22.17
   0  -9  -2  648.54   24.00
   0   9   2  608.20   21.82
   0   9   2  588.46   22.17
   0  -9  -3  359.53   14.87
   0  -9  -3  339.71   15.13
   0   9   3  323.19   15.13
   0   9   3  332.40   13.82
   0   9   4  129.29   10.87
   0   9   4  129.38    9.04
   0  -9  -5   18.00    9.91
   0  -9  -5   38.60    8.52
   0   9   5   43.13    8.00
   0   9   5   28.34    9.56
   0  -9  -6    5.56    7.48
   0  -9  -6   31.21   11.04
   0   9   6   19.65    8.09
   0   9   6   21.48    9.04
   0  -9  -7  600.20   22.00
   0  -9  -7  624.37   24.17
   0   9   7  551.94   21.04
   0   9   7  551.68   20.78
   0  -9  -8  278.75   15.82
   0  -9  -8  322.58   14.61
   0   9   8  296.49   14.26
   0   9   8  269.80   14.78
   0  -9  -9  993.81   33.74
   0  -9  -9  931.21   33.65
   0   9   9  892.08   30.87
   0   9   9  904.26   32.08
   0  -9 -10  238.76   12.09
   0   9  10  238.41   14.61
   0   9  10  223.46   12.35
   0  -9 -11  868.26   29.74
   0   9  11  902.52   31.56
   0   9  11  902.52   32.61
   0  -9 -12    0.87    8.78
   0   9  12    1.91   12.61
   0   9  12   -6.69    9.39
   0  -9 -13  856.26   29.74
   0   9  13  952.08   33.39
   0   9  13  925.99   34.78
   0  -9 -14   76.25    9.83
   0   9  14  114.95   16.78
   0   9  14  107.99   10.09
   0  -9 -15   11.65    9.39
   0   9  15   16.78    9.48
   0   9  15   17.56   17.22
   0  -9 -16    4.09    9.22
   0   9  16    6.35   17.65
   0   9  16   15.48    9.74
   0  -9 -17    6.61   10.52
   0   9  17   15.04   18.09
   0   9  17   15.39    9.48
   0  -9 -18    9.39   10.87
   0   9  18   16.87   19.04
   0   9  18    4.61   10.00
   0 -10  13   58.26   12.17
   0  10 -13   29.48   14.26
   0 -10  12   26.00   11.91
   0  10 -12    1.30   13.56
   0 -10  11    5.39   11.82
   0  10 -11   -1.48   12.96
   0 -10  10   20.69   11.56
   0  10 -10   12.26   12.52
   0 -10   9  -15.13   11.13
   0  10  -9   11.48   13.82
   0 -10   8   26.87   10.69
   0  10  -8   21.82   12.87
   0 -10   7   90.77   11.82
   0  10  -7  117.38   14.52
   0 -10   6  435.09   19.30
   0  10  -6  583.59   23.82
   0 -10   5  816.96   29.65
   0  10  -5  855.74   30.95
   0 -10   4  193.63   13.04
   0  10  -4  204.94   12.78
   0  10  -4  197.89   11.74
   0 -10   3  731.93   26.87
   0  10  -3  790.36   28.34
   0  10  -3  812.27   28.26
   0 -10   2   84.86   10.43
   0  10  -2   91.21    9.04
   0  10  -2   81.04   10.96
   0 -10   1  314.32   15.04
   0  10  -1  322.75   14.35
   0  10  -1  353.10   16.52
   0 -10   0  368.57   16.69
   0  10   0  396.22   16.17
   0  10   0  339.18   16.87
   0 -10  -1   24.78   11.04
   0  10   1   27.56   10.00
   0  10   1   24.78    8.09
   0 -10  -2  184.33   12.52
   0 -10  -2  180.68   10.09
   0  10   2  202.68   10.96
   0  10   2  189.11   12.17
   0 -10  -3   98.08   10.69
   0 -10  -3   67.82    8.52
   0  10   3   56.26   11.30
   0  10   3   73.30    8.43
   0 -10  -4   21.82    8.69
   0 -10  -4   -4.26   11.48
   0  10   4   15.56    7.83
   0  10   4   -9.13   10.17
   0 -10  -5 2431.06   79.04
   0 -10  -5 2390.20   76.77
   0  10   5 2168.48   70.43
   0  10   5 2219.78   71.56
   0 -10  -6  105.90   12.96
   0 -10  -6  121.12   10.00
   0  10   6  101.29   10.17
   0  10   6   86.17   11.39
   0 -10  -7  972.08   32.95
   0 -10  -7 1086.85   38.34
   0 -10  -8   20.52   12.26
   0 -10  -8   30.43    9.30
   0  10   8   47.30    9.74
   0  10   8   53.82   11.56
   0  10   9  562.99   22.78
   0  10   9  595.51   22.69
   0 -10 -10   48.17    9.74
   0  10  10   30.34    9.13
   0  10  10   35.47   12.78
   0 -10 -11  467.08   18.52
   0  10  11  469.00   21.30
   0  10  11  434.30   17.91
   0 -10 -12   22.52    9.39
   0  10  12    1.13   13.65
   0  10  12   23.22    9.83
   0 -10 -13   90.08    9.65
   0  10  13   57.12   15.65
   0  10  13   72.25   10.09
   0 -10 -14   29.04    9.04
   0  10  14   38.34   17.30
   0  10  14   15.30    9.83
   0 -10 -15  220.06   12.61
   0  10  15  215.11   11.91
   0  10  15  227.54   20.69
   0 -10 -16   79.38   10.78
   0  10  16   54.95    9.91
   0  10  16   61.99   18.69
   0 -10 -17  184.42   12.43
   0  10  17  210.15   20.35
   0  10  17  164.16   11.48
   0 -10 -18   20.08   11.13
   0  10  18   11.22    9.48
   0  10  18   34.34   19.04
   0 -11  12    7.83   11.91
   0  11 -12   22.69   14.00
   0 -11  11   21.30   12.52
   0  11 -11   29.30   14.17
   0 -11  10    6.09   12.09
   0  11 -10   -8.61   13.30
   0 -11   9  261.54   15.82
   0  11  -9  268.49   18.35
   0 -11   8  127.64   12.69
   0  11  -8  178.85   15.56
   0 -11   7  391.18   18.52
   0  11  -7  457.43   21.91
   0 -11   6   -1.91   11.22
   0  11  -6   11.82   12.69
   0  11  -6   -1.30    8.52
   0 -11   5  496.47   20.87
   0  11  -5  585.85   21.65
   0  11  -5  593.94   23.48
   0 -11   4   16.43   10.87
   0  11  -4    1.39    8.61
   0  11  -4    4.26   11.22
   0 -11   3   11.04   11.04
   0  11  -3    3.91    8.69
   0  11  -3   32.00   11.39
   0 -11   2   22.61   11.13
   0  11  -2   20.35    8.43
   0  11  -2   20.35   10.78
   0 -11   1  288.75   15.39
   0  11  -1  302.23   14.35
   0  11  -1  284.32   15.13
   0 -11   0   91.03   12.26
   0  11   0   82.17   10.78
   0  11   0   75.56    9.13
   0 -11  -1   83.73   12.26
   0  11   1   83.99   11.30
   0  11   1   76.60    9.48
   0 -11  -2   90.86   12.43
   0  11   2   72.51   10.96
   0  11   2   99.21   10.35
   0 -11  -3 1464.20   49.30
   0 -11  -3 1425.07   46.86
   0  11   3 1392.03   46.78
   0  11   3 1326.82   44.08
   0 -11  -4   86.60    9.13
   0 -11  -4   83.04   12.52
   0  11   4   98.95   10.09
   0  11   4   83.47   11.48
   0 -11  -5  915.56   31.39
   0 -11  -5  912.95   33.21
   0  11   5  846.70   30.34
   0  11   5  827.74   28.95
   0 -11  -6   73.73   13.13
   0 -11  -6   65.21    9.39
   0  11   6   64.08    9.91
   0  11   6   59.65   11.48
   0 -11  -7   15.65   13.65
   0 -11  -7   31.56    9.30
   0  11   7   26.95    9.74
   0  11   7   27.13   12.43
   0 -11  -8   16.00   13.04
   0 -11  -8    8.96    9.39
   0  11   8   -1.04   12.09
   0  11   8   10.00   10.09
   0 -11  -9   36.78   13.82
   0 -11  -9   21.04    9.48
   0  11   9    8.52   12.87
   0  11   9    7.22   10.35
   0 -11 -10   22.87    9.30
   0 -11 -10   17.13   14.35
   0  11  10   15.22    9.39
   0  11  10   14.69   13.22
   0 -11 -11  138.16   11.48
   0  11  11  121.55   10.87
   0  11  11  135.20   14.87
   0 -11 -12  105.38   11.04
   0  11  12  101.38   15.13
   0  11  12   80.77   10.35
   0 -11 -13  579.77   21.65
   0  11  13  585.68   26.35
   0  11  13  518.12   20.35
   0 -11 -14  170.07   12.17
   0  11  14  176.59   19.04
   0  11  14  158.16   11.48
   0 -11 -15  196.33   12.00
   0  11  15  199.63   12.00
   0  11  15  178.94   20.35
   0 -11 -16  125.03   11.48
   0  11  16  112.77   19.04
   0  11  16   98.51   10.43
   0 -11 -17   68.34   10.87
   0  11  17   32.00   19.04
   0  11  17   43.82   10.00
   0 -12  11  123.73   14.00
   0  12 -11  136.77   16.17
   0 -12  10   15.91   12.96
   0  12 -10   10.09   14.87
   0 -12   9   47.56   12.96
   0  12  -9   16.78   13.39
   0 -12   8   26.95   12.69
   0  12  -8   43.47   13.56
   0 -12   7  202.41   14.69
   0  12  -7  215.80   12.09
   0  12  -7  242.24   17.39
   0 -12   6    9.83   11.65
   0  12  -6   17.82   14.00
   0  12  -6   12.26    8.61
   0 -12   5   30.95   12.00
   0  12  -5   20.78   12.61
   0  12  -5   20.95    8.78
   0 -12   4   41.39   12.00
   0  12  -4   46.95   12.09
   0  12  -4   36.69    9.13
   0 -12   3  613.94   24.43
   0  12  -3  725.14   27.13
   0  12  -3  653.24   23.65
   0 -12   2  139.64   12.96
   0  12  -2  131.55   10.87
   0  12  -2  131.38   12.78
   0 -12   1  644.28   25.21
   0  12  -1  665.32   25.82
   0  12  -1  673.41   24.61
   0 -12   0  238.58   15.82
   0  12   0  204.85   11.91
   0  12   0  218.93   14.17
   0 -12  -1  650.54   25.82
   0  12   1  580.72   23.39
   0  12   1  610.29   22.87
   0 -12  -2  314.84   17.22
   0  12   2  299.19   14.69
   0  12   2  257.63   14.87
   0 -12  -3  548.90   23.48
   0 -12  -3  535.16   20.00
   0  12   3  494.91   20.52
   0  12   3  523.34   20.26
   0 -12  -4   77.30   13.82
   0 -12  -4   73.64    9.22
   0  12   4   75.30   10.52
   0  12   4   67.65   12.09
   0 -12  -5   16.61    8.69
   0 -12  -5    5.74   13.65
   0  12   5   17.39   11.39
   0  12   5   -0.26    9.56
   0 -12  -6  154.16   15.82
   0 -12  -6  132.94   10.78
   0  12   6  142.77   11.13
   0  12   6  120.16   12.87
   0 -12  -7  306.14   14.52
   0 -12  -7  304.67   19.04
   0  12   7  261.10   13.39
   0  12   7  253.97   15.82
   0 -12  -8  218.76   17.30
   0 -12  -8  254.32   13.04
   0  12   8  199.98   14.61
   0  12   8  199.63   12.52
   0 -12  -9   91.03   15.22
   0 -12  -9  112.77   11.04
   0  12   9  107.29   14.43
   0  12   9  105.55   11.48
   0 -12 -10  626.63   27.04
   0 -12 -10  700.36   25.21
   0  12  10  662.19   24.61
   0  12  10  670.19   26.61
   0 -12 -11  389.27   16.95
   0  12  11  380.83   20.95
   0  12  11  330.92   15.30
   0 -12 -12   90.43   10.69
   0  12  12  114.16   16.78
   0  12  12   70.60    9.83
   0 -12 -13   29.21   10.78
   0  12  13   29.65   17.91
   0  12  13   40.60    9.65
   0 -12 -14   83.56   11.04
   0  12  14   73.91   19.48
   0  12  14  105.90   10.87
   0 -12 -15   -6.87   10.87
   0 -12 -16   -4.96   10.87
   0  12  16   35.04   18.00
   0  12  16    5.39    9.91
   0 -12 -17    7.48   11.91
   0  12  17   19.22   19.74
   0  12  17   -2.78   10.09
   0 -13  10   14.35   13.39
   0  13 -10    8.61    8.61
   0  13 -10   -7.48   14.52
   0 -13   9   29.13   13.56
   0  13  -9   33.82    9.39
   0  13  -9    8.78   14.87
   0 -13   8   11.65   13.39
   0  13  -8   15.30   13.39
   0  13  -8    8.69    8.17
   0 -13   7   68.51   14.26
   0  13  -7   62.69    8.87
   0  13  -7   41.47   14.96
   0 -13   6   62.95   13.39
   0  13  -6   48.60   13.48
   0  13  -6   63.73    9.04
   0 -13   5  143.38   13.39
   0  13  -5  129.12   14.61
   0  13  -5  175.55   11.22
   0 -13   4  207.54   14.96
   0  13  -4  264.58   12.78
   0  13  -4  259.71   16.61
   0 -13   3  440.30   20.17
   0  13  -3  571.51   22.95
   0  13  -3  554.38   21.04
   0 -13   2  126.42   13.48
   0  13  -2  151.46   11.48
   0  13  -2  130.42   13.13
   0 -13   1   12.78   13.13
   0  13  -1   15.04    9.13
   0  13  -1   13.04   11.91
   0 -13   0   48.34   14.26
   0  13   0   68.25    9.91
   0  13   0   40.00   11.82
   0 -13  -1   15.30   13.48
   0  13   1   27.91   11.39
   0  13   1    5.04    9.83
   0 -13  -2  183.46   15.91
   0  13   2  176.33   13.74
   0  13   2  216.93   13.22
   0 -13  -3   47.91   14.26
   0  13   3   28.69   11.91
   0  13   3   34.95   10.35
   0 -13  -4  229.63   16.69
   0 -13  -4  217.72   12.35
   0  13   4  213.37   15.22
   0  13   4  228.24   13.30
   0 -13  -5  225.98   16.87
   0 -13  -5  231.98   12.78
   0  13   5  196.33   14.87
   0  13   5  235.54   13.48
   0 -13  -6  412.05   21.48
   0 -13  -6  356.83   15.56
   0  13   6  357.09   16.00
   0  13   6  347.53   17.65
   0 -13  -7   32.52   16.43
   0 -13  -7   22.17    9.65
   0  13   7   30.26   12.17
   0  13   7   23.39    9.65
   0 -13  -8  882.52   34.17
   0 -13  -8  906.00   31.30
   0  13   8  824.18   31.04
   0  13   8  789.31   27.82
   0 -13  -9   67.04   16.09
   0 -13  -9   93.21   10.69
   0  13   9   77.21   14.96
   0  13   9   79.99   11.13
   0 -13 -10   10.87   10.87
   0 -13 -10    7.83   16.35
   0  13  10   24.00    9.65
   0  13  10   16.17   14.26
   0 -13 -11   20.61   16.78
   0 -13 -11    1.48   10.78
   0  13  11   -3.48   16.17
   0  13  11   -2.00    8.78
   0 -13 -12   -3.83   10.69
   0  13  12  -12.43   16.95
   0  13  12   -3.65    8.78
   0 -13 -13   -7.22   11.04
   0  13  13   -0.43   18.35
   0  13  13   -4.61    9.22
   0 -13 -14   26.61   11.13
   0  13  14   28.61   18.43
   0  13  14   22.35    9.74
   0 -13 -15   -6.17   11.48
   0  13  15   19.22   18.87
   0  13  15   16.26    9.56
   0 -13 -16  203.02   14.17
   0  13  16  178.68   20.61
   0  13  16  128.51   10.96
   0 -14   9   16.87   13.04
   0  14  -9   40.26   15.04
   0  14  -9   32.00    9.30
   0 -14   8   71.99   14.00
   0  14  -8   62.17   14.96
   0  14  -8   81.64   10.26
   0 -14   7    0.43   13.74
   0  14  -7   13.13   12.96
   0  14  -7   30.26    8.69
   0 -14   6  138.86   15.39
   0  14  -6  171.37   10.52
   0  14  -6  167.11   16.17
   0 -14   5   69.56   14.26
   0  14  -5   65.38    9.30
   0  14  -5   79.38   12.87
   0 -14   4   42.95   13.39
   0  14  -4   69.21   13.04
   0  14  -4   64.43    9.22
   0 -14   3   10.35   12.69
   0  14  -3   11.91    8.96
   0  14  -3   -2.00   12.78
   0 -14   2   -3.56   13.04
   0  14  -2   21.91   13.39
   0  14  -2    7.56    9.04
   0 -14   1   20.95   13.74
   0  14  -1   10.00    9.39
   0  14  -1   19.22   12.69
   0 -14   0  425.96   21.30
   0  14   0  437.61   17.82
   0  14   0  425.26   19.56
   0 -14  -1   29.65   14.26
   0  14   1   31.21   10.35
   0  14   1   20.35   11.91
   0 -14  -2  446.13   22.69
   0  14   2  424.04   20.26
   0  14   2  446.82   18.52
   0 -14  -3   -1.65   15.39
   0  14   3   18.17   12.52
   0  14   3    1.57   10.00
   0 -14  -4  368.57   21.22
   0  14   4  296.67   17.13
   0  14   4  331.36   15.39
   0 -14  -5   14.78   15.74
   0 -14  -5    8.69    9.22
   0  14   5    3.48    9.48
   0  14   5  -12.96   13.30
   0 -14  -6  201.72   18.52
   0 -14  -6  193.98   11.91
   0  14   6  191.37   15.91
   0  14   6  185.89   12.61
   0 -14  -7   -1.30   10.26
   0 -14  -7    8.87   17.04
   0  14   7   -8.52    9.91
   0  14   7   12.87   13.56
   0 -14  -8    3.74    9.83
   0 -14  -8   22.78   17.91
   0  14   8   -8.96    9.13
   0  14   8   18.52   12.87
   0 -14  -9   11.22   10.61
   0 -14  -9   -8.17   16.61
   0  14   9   11.91   14.17
   0  14   9    9.83    9.91
   0 -14 -10  137.12   19.65
   0 -14 -10  183.03   12.52
   0  14  10  138.33   11.22
   0  14  10  167.37   17.48
   0 -14 -11   57.39   10.78
   0 -14 -11   17.82   19.04
   0  14  11    3.91   16.87
   0  14  11   13.30    9.48
   0 -14 -12  191.11   13.22
   0  14  12  180.16   19.22
   0  14  12  124.42   10.17
   0 -14 -13   13.04   11.30
   0  14  13    9.30   17.30
   0  14  13   10.17    9.39
   0 -14 -14  104.42   12.52
   0  14  14   53.73   10.26
   0  14  14   76.69   19.48
   0 -14 -15   51.30   12.43
   0  14  15   34.08   19.39
   0  14  15   33.21   10.61
   0 -14 -16  176.33   15.74
   0  14  16  139.12   20.17
   0  14  16   86.25   11.04
   0 -15   7    8.17   14.00
   0  15  -7    5.30    9.39
   0  15  -7   -3.65   15.04
   0 -15   6    0.43   14.17
   0  15  -6    6.61    9.30
   0  15  -6   -5.83   14.52
   0 -15   5    0.26   14.35
   0  15  -5   -7.74   13.48
   0  15  -5   -6.96    8.78
   0 -15   4   59.82   14.69
   0  15  -4   49.47   13.04
   0  15  -4   43.13    9.22
   0 -15   3   -6.35   14.17
   0  15  -3   16.87   12.43
   0  15  -3   17.22    9.39
   0 -15   2  292.14   19.04
   0  15  -2  292.32   13.74
   0  15  -2  255.71   16.35
   0 -15   1    7.56   15.13
   0  15  -1   36.61   14.26
   0  15  -1   12.26    8.96
   0 -15   0  474.65   22.95
   0  15   0  447.96   20.87
   0  15   0  477.52   18.78
   0 -15  -1   45.21   15.13
   0  15   1   26.35   14.17
   0  15   1   51.65   10.17
   0 -15  -2  225.80   18.87
   0  15   2  218.41   12.78
   0  15   2  198.15   16.00
   0 -15  -3   10.87   16.69
   0  15   3   21.22   13.13
   0  15   3    8.17    9.91
   0 -15  -4   20.00   16.87
   0  15   4    4.96    9.56
   0  15   4   19.56   13.65
   0 -15  -5    2.96    8.78
   0 -15  -5    8.43   16.87
   0  15   5   19.13   10.17
   0  15   5   11.48   13.74
   0 -15  -6    3.91    9.04
   0 -15  -6    0.00   16.95
   0  15   6    6.78   10.00
   0  15   6  -14.52   14.09
   0 -15  -7   38.60    9.65
   0 -15  -7   29.74   18.17
   0  15   7   56.34   14.69
   0  15   7   46.60   10.09
   0 -15  -8  140.86   11.74
   0 -15  -8  132.94   20.87
   0  15   8   87.73   15.39
   0  15   8  105.47   10.17
   0 -15  -9   77.38   20.35
   0 -15  -9  109.12   11.39
   0  15   9   81.38   15.91
   0  15   9   75.56   10.35
   0 -15 -10  150.25   20.08
   0 -15 -10  168.94   12.26
   0  15  10  134.94   11.48
   0  15  10  159.03   17.48
   0 -15 -11   60.78   19.22
   0 -15 -11  108.51   11.56
   0  15  11   67.99   17.13
   0  15  11   67.65   10.09
   0 -15 -12   33.65   11.04
   0  15  12   50.26   17.65
   0  15  12   32.08    9.56
   0 -15 -13   77.30   12.52
   0  15  13   38.87   10.09
   0  15  13   62.60   18.35
   0 -15 -14   49.82   12.78
   0  15  14   21.74   16.87
   0  15  14   31.91   10.35
   0 -15 -15   -2.87   13.30
   0  15  15   -5.22   19.30
   0  15  15  -11.04   10.26
   0 -16   6  107.90   15.56
   0  16  -6  113.21   13.65
   0  16  -6  153.03   11.30
   0 -16   5   16.43   14.61
   0  16  -5   28.00   14.26
   0  16  -5   -3.91   10.09
   0 -16   4   26.00   14.96
   0  16  -4   40.52   10.26
   0  16  -4   58.43   13.39
   0 -16   3   57.91   15.82
   0  16  -3   33.74    9.39
   0  16  -3   27.30   13.48
   0 -16   2   91.64   16.78
   0  16  -2   89.21   14.09
   0  16  -2  116.94   10.35
   0 -16   1   42.69   15.65
   0  16  -1   28.26    9.04
   0  16  -1   16.52   13.48
   0 -16   0   68.78   16.52
   0  16   0   96.86   10.61
   0  16   0   53.73   14.09
   0 -16  -1  -12.26   16.78
   0  16   1  -14.17   14.69
   0  16   1   -1.57    9.91
   0 -16  -2  117.03   19.04
   0  16   2   99.56   14.87
   0  16   2  108.77   10.87
   0 -16  -3   81.56   19.48
   0  16   3   51.91   10.00
   0  16   3   14.35   15.04
   0 -16  -4   50.43   19.56
   0  16   4   57.47    9.91
   0  16   4   29.48   15.39
   0 -16  -5  239.11   22.26
   0 -16  -6  150.07   20.87
   0 -16  -6  118.25   10.96
   0  16   6  127.64   10.96
   0  16   6  103.38   16.69
   0 -16  -7   80.95   10.87
   0 -16  -7  103.73   21.22
   0  16   7   75.82   10.78
   0  16   7   82.43   17.13
   0 -16  -8  165.29   22.08
   0 -16  -8  129.29   11.82
   0  16   8  120.34   17.91
   0  16   8  137.73   10.61
   0 -16  -9   99.12   20.43
   0 -16  -9  131.12   11.91
   0  16   9  107.03   17.74
   0  16   9  111.99   11.22
   0 -16 -10   29.39   19.39
   0 -16 -10   43.04   11.56
   0  16  10   55.39   15.91
   0  16  10   31.39   10.52
   0 -16 -11   22.61   19.91
   0 -16 -11   36.43   11.48
   0  16  11   14.96   16.61
   0  16  11   37.82   11.48
   0 -16 -12    3.04   12.43
   0 -16 -12  -17.65   20.08
   0  16  12   19.56   10.00
   0  16  12   14.69   16.43
   0 -16 -13   72.08   13.39
   0  16  13   23.65   10.17
   0  16  13   30.17   17.74
   0 -16 -14   -4.43   14.17
   0  16  14    1.91   20.00
   0  16  14   -4.70   10.43
   0 -17   4   -3.22   17.39
   0  17  -4   21.82   12.52
   0  17  -4    5.39   10.00
   0 -17   3   -4.87   16.52
   0  17  -3  -11.22   11.74
   0  17  -3   11.48   10.17
   0 -17   2  -11.13   16.43
   0  17  -2   -9.91   13.04
   0  17  -2   -5.30   10.26
   0 -17   1   18.78   16.35
   0  17  -1    2.61   13.65
   0  17  -1   16.26   10.87
   0 -17   0    2.09   16.87
   0  17   0   51.56   14.52
   0  17   0   14.43   10.43
   0 -17  -1  108.42   19.91
   0  17   1   82.95   14.35
   0  17   1  129.55   11.39
   0 -17  -2   54.78   19.56
   0  17   2   35.74   14.43
   0  17   2   57.56   10.78
   0 -17  -3  291.88   22.61
   0  17   3  208.67   16.61
   0  17   3  261.10   14.26
   0 -17  -4   13.22   20.43
   0  17   4   27.13   15.39
   0  17   4    6.69   10.43
   0 -17  -5   86.34   20.69
   0  17   5  100.95   11.65
   0  17   5   73.38   16.17
   0 -17  -6    7.13   21.56
   0  17   6    5.48   15.04
   0  17   6   10.61   10.61
   0 -17  -7   -5.83   20.61
   0 -17  -7    2.87   10.78
   0  17   7    5.39   11.74
   0  17   7   39.82   15.65
   0 -17  -8    4.35   21.91
   0 -17  -8  -17.74   11.04
   0  17   8    9.83   16.09
   0  17   8   -2.70   11.04
   0 -17  -9   14.43   21.65
   0 -17  -9   28.26   11.04
   0  17   9   35.82   11.13
   0  17   9   35.39   17.30
   0 -17 -10   39.91   22.08
   0 -17 -10    4.52   11.82
   0  17  10   17.91   10.96
   0  17  10   10.26   17.22
   0 -17 -11   75.82   12.87
   0 -17 -11   70.78   22.87
   0  17  11   18.69   11.56
   0  17  11   11.65   15.91
   0 -17 -12   27.91   13.04
   0 -17 -12   21.48   18.78
   0  17  12  -10.87   17.56
   0  17  12   -1.13   10.00
   0 -18   2   31.04   18.52
   0  18  -2   16.43   13.82
   0 -18   1  121.55   19.30
   0  18  -1  117.21   12.52
   0  18  -1   85.03   14.17
   0 -18   0    2.52   17.56
   0  18   0   13.13   11.39
   0  18   0   23.65   13.39
   0 -18  -1   94.69   21.30
   0  18   1   79.04   11.39
   0  18   1   60.34   13.65
   0 -18  -2    5.65   20.43
   0  18   2  -26.52   13.82
   0  18   2   -7.65   10.87
   0 -18  -3   73.82   20.61
   0  18   3   37.30   14.52
   0  18   3   61.47   11.48
   0 -18  -4  -13.04   20.17
   0  18   4    5.65   14.43
   0  18   4  -15.22   10.96
   0 -18  -5  -29.13   20.52
   0  18   5   12.69   15.74
   0  18   5   -4.17   10.69
   0 -18  -6  -25.21   20.52
   0  18   6   22.95   11.74
   0  18   6   27.74   16.87
   0 -18  -7   64.08   23.65
   0  18   7   51.39   16.17
   0  18   7   82.08   12.00
   0 -18  -8   19.56   24.61
   0 -18  -8    0.96   12.17
   0  18   8   -4.43   16.78
   0  18   8   -1.13   11.13
   0 -18  -9   60.60   12.35
   0 -18  -9   20.61   24.17
   0  18   9   41.04   11.39
   0  18   9   20.87   18.61
   0 -18 -10    4.17   20.69
   0 -18 -10   -2.43   12.35
   0  18  10   19.56   11.82
   0  18  10    2.43   18.17
   0 -18 -11   85.38   21.74
   0  18  11   78.86   20.00
   0 -19  -2   31.39   21.04
   0  19   2  -10.96   15.65
   0 -19  -3    7.30   20.95
   0  19   3   17.91   12.96
   0  19   3   -5.30   14.43
   0 -19  -4   24.78   21.13
   0  19   4   30.17   12.00
   0  19   4   23.39   14.69
   0 -19  -5   96.16   22.35
   0  19   5   93.64   16.35
   0  19   5   98.42   13.74
   0 -19  -6   14.61   21.74
   0  19   6   57.65   13.56
   0  19   6   48.08   16.26
   0 -19  -7   39.74   21.74
   0  19   7   16.00   17.56
   0  19   7   31.91   12.96
  -1  19   6   28.26   19.56
   1 -19  -6   16.69   22.78
  -1  19   5    1.83   12.78
  -1  19   5   34.69   16.95
   1 -19  -5   -6.17   22.87
  -1  19   4  -14.61   12.78
  -1  19   4   -6.43   16.52
   1 -19  -4   -8.43   23.30
  -1  19   3   19.82   16.78
   1 -19  -3  107.21   22.61
  -1  18  10   -7.91   11.22
  -1  18  10    0.61   18.87
   1 -18 -10   -1.04   19.65
   1 -18 -10  -17.04   13.13
  -1  18   9   11.74   11.74
  -1  18   9   -0.52   19.13
   1 -18  -9  -20.00   20.26
   1 -18  -9    3.48   12.26
  -1  18   8    1.57   10.69
  -1  18   8   11.13   17.56
   1 -18  -8    0.52   11.65
   1 -18  -8   -9.91   24.08
   1 -18  -7   36.43   24.52
  -1  18   6   14.78   10.87
  -1  18   6   23.39   16.52
   1 -18  -6   36.26   24.87
  -1  18   5  169.46   13.22
  -1  18   5  140.86   17.04
   1 -18  -5  176.59   23.13
  -1  18   4   -2.00   11.13
  -1  18   4   -4.17   15.22
   1 -18  -4   -3.65   20.43
   1 -18  -3  130.16   21.48
  -1  18   2   41.91   11.39
  -1  18   2   22.17   14.69
   1 -18  -2   45.30   20.43
  -1  18   1   36.61   10.96
  -1  18   1   31.04   14.69
   1 -18  -1   64.60   20.78
  -1  18   0  -14.26   13.30
  -1  18   0   15.13   10.96
   1 -18   0  -23.13   19.65
  -1  18  -1   -7.39   13.91
  -1  18  -1   -0.26   11.48
   1 -18   1  -11.13   18.78
  -1  18  -2  -11.82   14.26
   1 -18   2   39.91   20.08
  -1  17  12   19.82   18.87
  -1  17  12    2.61   10.35
   1 -17 -12   26.61   13.91
  -1  17  11   40.43   17.56
  -1  17  11   24.00    9.74
   1 -17 -11   80.51   13.48
  -1  17  10   23.82   10.00
  -1  17  10   53.56   17.74
   1 -17 -10    4.70   22.61
   1 -17 -10   34.87   12.00
  -1  17   9   72.51   17.91
  -1  17   9   79.47   11.91
   1 -17  -9  110.25   12.61
   1 -17  -9   97.47   21.30
  -1  17   8   75.21   10.96
  -1  17   8   74.08   17.65
   1 -17  -8  115.29   22.43
   1 -17  -8   84.51   11.74
  -1  17   7   60.78   11.22
  -1  17   7   34.61   16.00
   1 -17  -7   64.25   10.69
   1 -17  -7   46.00   21.22
  -1  17   6    2.70   15.56
  -1  17   6   33.30   11.22
   1 -17  -6   36.43   21.39
  -1  17   5   -3.56   14.87
  -1  17   5   31.82   11.30
   1 -17  -5   55.30   20.95
  -1  17   4   23.74   10.96
  -1  17   4    1.39   14.87
   1 -17  -4   57.73   20.52
  -1  17   3   -3.13   10.61
  -1  17   3   21.74   14.17
   1 -17  -3   -7.91   20.61
  -1  17   2   16.95   13.56
  -1  17   2   -9.83    9.74
   1 -17  -2    1.39   20.52
  -1  17   1    6.52   14.26
  -1  17   1   43.04   10.26
   1 -17  -1   66.69   19.65
  -1  17   0   77.82   14.52
  -1  17   0   86.08   10.69
   1 -17   0   73.04   18.95
  -1  17  -1   42.26   10.61
  -1  17  -1   15.74   12.69
   1 -17   1   19.22   17.30
  -1  17  -2  125.90   11.82
  -1  17  -2  112.86   14.52
   1 -17   2  116.08   17.04
  -1  17  -3   15.39   10.00
  -1  17  -3    0.09   13.39
   1 -17   3    1.65   17.04
  -1  17  -4   24.87   13.82
  -1  17  -4   14.61   10.26
   1 -17   4   -5.56   19.22
  -1  16  13    7.04   11.39
  -1  16  13   19.91   20.00
   1 -16 -13   54.86   14.17
  -1  16  12   49.91   10.61
  -1  16  12   86.69   17.04
   1 -16 -12   90.69   13.65
  -1  16  11   50.52   10.26
  -1  16  11   52.78   16.35
   1 -16 -11  124.42   13.13
  -1  16  10   72.95   16.17
  -1  16  10   70.08   10.96
   1 -16 -10  104.16   20.00
   1 -16 -10  109.73   12.61
  -1  16   9    8.78   10.87
  -1  16   9   29.13   16.95
   1 -16  -9   20.87   11.13
   1 -16  -9   14.78   20.00
  -1  16   8   33.47   17.13
  -1  16   8   55.73   10.96
   1 -16  -8   22.17   18.87
   1 -16  -8   62.78   10.87
  -1  16   7   -0.61   15.74
  -1  16   7   23.82   10.26
   1 -16  -7   -3.48   10.43
   1 -16  -7   38.00   19.65
  -1  16   6   39.65   10.69
  -1  16   6   57.99   14.69
   1 -16  -6   31.82   19.30
   1 -16  -6   25.04   10.00
  -1  16   5   10.35    9.83
  -1  16   5   15.91   14.26
   1 -16  -5   10.43   18.78
  -1  16   4   29.74    9.91
  -1  16   4   20.43   13.56
   1 -16  -4   42.87   19.04
  -1  16   3   13.30   10.09
  -1  16   3  -15.30   13.48
   1 -16  -3    8.78   18.26
  -1  16   2   49.65   13.82
  -1  16   2   64.34   10.61
   1 -16  -2  100.34   18.35
  -1  16   1   -1.22   12.78
  -1  16   1   25.48   10.52
   1 -16  -1    1.48   18.00
   1 -16   0  341.70   20.95
  -1  16  -1   23.65   13.13
  -1  16  -1   30.34   10.26
   1 -16   1   14.09   15.74
  -1  16  -2    7.65   13.04
  -1  16  -2   27.39    9.48
   1 -16   2   13.74   16.43
  -1  16  -3    8.69   13.04
  -1  16  -3   15.13    9.39
   1 -16   3   32.52   16.78
  -1  16  -4   -1.48   11.65
  -1  16  -4    2.70    9.65
   1 -16   4   -5.56   15.22
  -1  16  -5    5.13   14.26
  -1  16  -5    9.74   10.26
   1 -16   5   15.65   14.35
  -1  16  -6    9.30   10.35
  -1  16  -6    5.65   12.43
   1 -16   6   16.87   15.56
  -1  15  14   32.34   10.43
  -1  15  14   72.34   19.74
   1 -15 -14   90.25   14.26
  -1  15  13    6.09   17.56
  -1  15  13    6.26    9.83
   1 -15 -13    6.00   13.48
  -1  15  12   26.00   10.43
  -1  15  12   24.78   17.22
   1 -15 -12   47.13   12.52
  -1  15  11   -2.43   16.35
  -1  15  11   -3.83   10.17
   1 -15 -11   16.26   11.82
  -1  15  10   81.90   10.61
  -1  15  10   58.86   16.35
   1 -15 -10   98.69   11.65
   1 -15 -10   61.99   18.52
  -1  15   9   18.69   10.00
  -1  15   9   31.04   14.35
   1 -15  -9   38.08   18.61
   1 -15  -9   21.22   11.56
  -1  15   8  198.15   16.17
  -1  15   8  202.07   12.26
   1 -15  -8  228.76   13.82
   1 -15  -8  231.80   19.82
  -1  15   7   38.17   13.82
  -1  15   7   11.65    9.39
   1 -15  -7   42.08   10.17
   1 -15  -7   50.43   19.39
  -1  15   6  313.10   18.09
  -1  15   6  343.01   15.30
   1 -15  -6  375.70   16.26
   1 -15  -6  434.13   23.91
  -1  15   5   33.39   12.69
  -1  15   5   19.56    9.91
   1 -15  -5   25.65   10.43
   1 -15  -5   50.08   18.09
   1 -15  -4  355.88   20.87
  -1  15   3   38.26   10.26
  -1  15   3   55.65   12.87
   1 -15  -3   25.74   16.87
   1 -15  -2  416.31   21.82
  -1  15   1   16.43   10.09
  -1  15   1   25.04   12.78
   1 -15  -1    4.96   16.00
  -1  15   0  112.34   13.48
  -1  15   0  133.46   11.39
   1 -15   0  120.60   15.48
  -1  15  -1   -8.78   12.35
  -1  15  -1   -2.43    9.04
   1 -15   1    4.70   14.26
  -1  15  -2   51.56    9.22
  -1  15  -2   55.47   13.74
   1 -15   2   41.13   15.65
  -1  15  -3   14.26    8.78
  -1  15  -3    9.65   12.26
   1 -15   3   42.26   14.87
  -1  15  -4  182.50   11.65
  -1  15  -4  218.41   15.04
   1 -15   4  179.72   16.00
  -1  15  -5   71.73    9.39
  -1  15  -5   60.25   14.52
   1 -15   5   53.04   14.00
  -1  15  -6   41.73    9.39
  -1  15  -6   56.95   13.22
   1 -15   6   18.95   14.00
  -1  15  -7   48.17    9.83
  -1  15  -7   43.82   14.35
   1 -15   7   21.56   14.17
  -1  15  -8   62.95   15.48
  -1  15  -8   49.82   10.35
   1 -15   8   51.65   14.61
  -1  14  15    7.65   10.43
  -1  14  15    8.52   19.13
   1 -14 -15    7.65   13.30
  -1  14  14  -14.96   18.17
  -1  14  14    6.69   10.17
   1 -14 -14    4.17   12.96
  -1  14  13    9.65   10.09
  -1  14  13    2.61   16.78
   1 -14 -13    7.30   12.00
  -1  14  12  -20.78    9.65
  -1  14  12    5.13   16.78
   1 -14 -12   17.65   11.74
  -1  14  11   40.34    9.56
  -1  14  11   25.91   16.69
   1 -14 -11   45.47   11.91
  -1  14  10  125.81   16.78
  -1  14  10  110.60    9.83
   1 -14 -10  153.12   11.82
   1 -14 -10  132.94   17.22
  -1  14   9   15.74   10.09
  -1  14   9    3.65   13.91
   1 -14  -9    7.22   10.43
   1 -14  -9    8.17   17.56
  -1  14   8  394.92   19.22
  -1  14   8  423.87   17.91
   1 -14  -8  479.52   18.87
   1 -14  -8  451.17   23.22
  -1  14   7   36.87   10.09
  -1  14   7   65.65   13.04
   1 -14  -7   36.95   10.17
   1 -14  -7   81.21   16.61
  -1  14   6  242.15   13.04
  -1  14   6  217.37   15.74
   1 -14  -6  277.10   19.91
   1 -14  -6  271.45   13.65
  -1  14   5   15.82    9.65
  -1  14   5   22.43   13.04
   1 -14  -5   36.43    9.48
   1 -14  -5   11.91   15.56
  -1  14   4   -2.43   12.26
  -1  14   4    2.78    9.39
   1 -14  -4   -8.09   15.48
  -1  14   3    1.48   12.43
  -1  14   3   10.43    9.22
   1 -14  -3    4.35   15.39
  -1  14   2    4.43    9.39
  -1  14   2   -0.17   11.91
   1 -14  -2    9.22   15.22
  -1  14   1   46.00   12.26
  -1  14   1   66.43   10.43
   1 -14  -1   55.12   14.26
  -1  14   0  160.94   13.65
  -1  14   0  198.85   12.09
   1 -14   0  220.67   16.61
  -1  14  -1   43.91    9.30
  -1  14  -1   33.65   12.43
   1 -14   1   49.39   14.17
  -1  14  -2  260.84   15.65
  -1  14  -2  276.41   13.39
   1 -14   2  283.10   16.95
  -1  14  -3  347.97   15.30
  -1  14  -3  329.10   17.91
   1 -14   3  309.88   17.39
  -1  14  -4   88.86   13.13
  -1  14  -4   79.99    9.22
   1 -14   4   47.30   13.56
  -1  14  -5  141.55   15.22
  -1  14  -5  133.12    9.56
   1 -14   5  107.38   14.35
  -1  14  -6   31.13    8.61
  -1  14  -6   16.78   15.13
   1 -14   6   23.30   13.82
  -1  14  -7   -0.87    8.17
  -1  14  -7   -6.26   13.56
   1 -14   7    3.91   13.13
  -1  14  -8   -7.04   13.04
  -1  14  -8   15.39    9.39
   1 -14   8   -5.48   13.56
  -1  14  -9    0.61    9.30
  -1  14  -9   -0.78   14.69
   1 -14   9    9.04   13.30
  -1  13  16  -12.00   18.17
  -1  13  16   24.78   10.69
   1 -13 -16   12.96   13.56
  -1  13  15    6.26    9.22
  -1  13  15   11.74   18.52
   1 -13 -15   11.13   12.96
  -1  13  14  103.03   10.69
  -1  13  14  135.29   19.91
   1 -13 -14  151.20   13.22
  -1  13  13   74.60   19.56
  -1  13  13   60.17   10.52
   1 -13 -13   47.39   11.56
  -1  13  12   68.51    9.48
  -1  13  12  109.82   18.26
   1 -13 -12  110.68   11.91
   1 -13 -11  309.19   15.04
  -1  13  10  255.63   17.22
  -1  13  10  203.28   11.82
   1 -13 -10  276.75   14.52
  -1  13   9   71.38   14.35
  -1  13   9   55.04    9.83
   1 -13  -9   73.04   15.39
   1 -13  -9   69.21   10.52
  -1  13   8   88.17   13.48
  -1  13   8  105.47   10.87
   1 -13  -8  110.34   10.87
   1 -13  -8  132.51   16.35
  -1  13   7   16.61   12.26
  -1  13   7   13.39    9.56
   1 -13  -7   28.95    9.39
   1 -13  -7   16.61   15.74
  -1  13   6   15.56   12.87
  -1  13   6    1.57    9.39
   1 -13  -6    9.65   15.56
   1 -13  -6   -0.26    9.30
  -1  13   5   26.08    9.83
  -1  13   5   14.61   12.52
   1 -13  -5   24.17   14.09
   1 -13  -5   15.74    8.87
  -1  13   4   20.61    9.22
  -1  13   4   17.56   11.82
   1 -13  -4   14.78    8.87
   1 -13  -4   37.91   14.26
  -1  13   3  715.41   25.56
  -1  13   3  704.45   26.78
   1 -13  -3  791.14   30.26
  -1  13   2  453.00   18.35
  -1  13   2  448.82   19.65
   1 -13  -2  473.17   21.39
  -1  13   1  389.44   17.74
  -1  13   1  380.22   16.35
   1 -13  -1  393.79   19.65
  -1  13   0   32.08   11.74
  -1  13   0   28.34    9.48
   1 -13   0   40.60   13.30
  -1  13  -1  585.94   21.65
  -1  13  -1  551.42   22.52
   1 -13   1  600.98   24.69
  -1  13  -2   31.82    9.48
  -1  13  -2   31.56   11.48
   1 -13   2   23.65   12.17
  -1  13  -3  155.90   13.30
  -1  13  -3  147.03   11.13
   1 -13   3  148.94   13.48
  -1  13  -4    0.87   12.35
  -1  13  -4    3.13    8.00
   1 -13   4    6.52   11.74
  -1  13  -5   38.60   14.09
  -1  13  -5   46.95    8.69
   1 -13   5   38.08   12.17
  -1  13  -6   18.00   13.04
  -1  13  -6    3.65    8.00
   1 -13   6   21.56   12.61
  -1  13  -7  147.03   10.26
  -1  13  -7  160.59   15.91
   1 -13   7  134.16   14.43
  -1  13  -8   -0.17    8.26
  -1  13  -8    7.13   13.39
   1 -13   8  -10.17   12.87
  -1  13  -9  115.29   10.17
  -1  13  -9   92.16   14.00
   1 -13   9  120.42   14.26
  -1  13 -10   -5.13    9.83
  -1  13 -10  -17.48   14.00
   1 -13  10   17.74   12.52
   1 -12 -16  135.03   13.48
  -1  12  15   59.30    9.74
  -1  12  15   87.64   18.87
   1 -12 -15   47.91   11.65
  -1  12  14   70.08   19.30
  -1  12  14   41.21    9.65
   1 -12 -14   47.82   11.04
  -1  12  13  279.89   13.30
  -1  12  13  339.53   22.08
   1 -12 -13  365.62   16.61
  -1  12  12   41.82    9.74
  -1  12  12   59.56   16.69
   1 -12 -12   45.65   10.43
  -1  12  11    7.04   14.96
  -1  12  11    0.61    9.22
   1 -12 -11   -6.00   10.35
  -1  12  10    6.61    9.56
  -1  12  10    5.04   14.09
   1 -12 -10   -1.57    9.56
  -1  12   9   31.13   13.65
  -1  12   9   18.61    9.22
   1 -12  -9   49.99   15.22
   1 -12  -9    6.87    9.65
  -1  12   8   12.96    9.83
  -1  12   8   -1.30   12.78
   1 -12  -8   11.04    9.48
   1 -12  -8    2.87   14.17
  -1  12   7   41.39    9.39
  -1  12   7   48.60   12.35
   1 -12  -7   59.91    9.74
   1 -12  -7   71.38   13.74
  -1  12   6    6.87    9.04
  -1  12   6    4.70   11.39
   1 -12  -6   12.00    9.30
   1 -12  -6    2.43   14.09
  -1  12   5 1546.80   51.73
  -1  12   5 1498.98   49.30
   1 -12  -5 1589.41   51.82
   1 -12  -5 1717.22   57.47
  -1  12   4  151.98   13.22
  -1  12   4  163.20   11.30
   1 -12  -4  144.59   10.17
   1 -12  -4  181.63   15.13
  -1  12   3 1168.58   39.82
  -1  12   3 1126.84   37.82
   1 -12  -3 1212.05   42.00
  -1  12   2   20.78    9.65
  -1  12   2   29.56   10.96
   1 -12  -2   31.21   13.04
  -1  12   1   51.82    9.48
  -1  12   1   72.25   11.30
   1 -12  -1   78.60   12.69
  -1  12   0    1.91   11.13
  -1  12   0    9.83    8.43
   1 -12   0  -25.74   12.26
  -1  12  -1   10.17    8.69
  -1  12  -1   -2.17   11.04
   1 -12   1    2.87   11.56
  -1  12  -2   16.69    8.78
  -1  12  -2   25.30   11.22
   1 -12   2   20.43   11.13
  -1  12  -3   20.43    8.52
  -1  12  -3   10.26   10.61
   1 -12   3   11.22   11.22
  -1  12  -4   42.00    8.87
  -1  12  -4   42.78   11.48
   1 -12   4   27.13   11.56
  -1  12  -5 1134.67   39.39
  -1  12  -5 1046.85   35.47
   1 -12   5  892.08   32.00
  -1  12  -6   47.47   14.69
  -1  12  -6   45.47    8.61
   1 -12   6   31.21   11.91
  -1  12  -7  374.66   15.13
  -1  12  -7  395.70   20.87
   1 -12   7  324.66   16.61
  -1  12  -8  116.08   14.35
   1 -12   8  102.69   13.30
  -1  12  -9   71.47   14.26
   1 -12   9  105.12   13.65
  -1  12 -10   -2.87   13.22
   1 -12  10   43.91   12.87
  -1  12 -11    2.26   13.48
   1 -12  11    6.43   12.52
  -1  11  17   66.17   11.04
  -1  11  17   35.74   19.30
   1 -11 -17   59.65   12.43
  -1  11  16   -0.78   17.91
  -1  11  16   -1.48    9.74
   1 -11 -16   -0.70   10.52
  -1  11  15  122.16   10.52
  -1  11  15  114.86   20.35
   1 -11 -15  140.25   12.00
  -1  11  14   45.65   18.61
  -1  11  14   22.52    9.56
   1 -11 -14    9.13    9.91
  -1  11  13   51.99   17.82
  -1  11  13   76.17   10.00
   1 -11 -13   43.21    9.74
  -1  11  12    2.35   15.48
  -1  11  12    7.74    9.48
   1 -11 -12    5.13    9.65
   1 -11 -11  441.17   18.35
  -1  11  10    7.74    9.13
  -1  11  10   -0.78   12.96
   1 -11 -10   -8.26   10.09
  -1  11   9  353.88   18.00
  -1  11   9  329.71   14.78
   1 -11  -9  323.19   18.35
   1 -11  -9  383.35   16.26
  -1  11   8    7.83    9.56
  -1  11   8   16.52   12.09
   1 -11  -8   -3.83   13.22
   1 -11  -8   21.22    9.56
  -1  11   7  473.43   18.52
  -1  11   7  500.04   20.87
   1 -11  -7  503.17   21.30
   1 -11  -7  514.30   19.74
  -1  11   6   70.60    8.87
  -1  11   6   91.30   12.09
   1 -11  -6   72.69   13.65
   1 -11  -6   79.21    9.39
  -1  11   5  978.16   34.00
  -1  11   5  936.43   32.00
   1 -11  -5 1085.98   36.34
   1 -11  -5 1057.29   37.30
  -1  11   4   18.00   11.13
  -1  11   4   20.52    8.87
   1 -11  -4   31.21    8.26
   1 -11  -4   37.21   12.00
  -1  11   3   10.78    9.91
  -1  11   3    9.56    8.69
   1 -11  -3   23.39    7.91
   1 -11  -3    9.22   11.82
  -1  11   2    6.09    8.61
  -1  11   2    7.56   10.09
   1 -11  -2    9.04   11.82
  -1  11   1  627.85   22.87
  -1  11   1  628.28   23.65
   1 -11  -1  608.29   23.65
  -1  11   0  120.25    9.56
  -1  11   0  124.68   11.48
   1 -11   0  150.94   12.96
  -1  11  -1  512.47   19.39
  -1  11  -1  476.21   19.30
   1 -11   1  464.65   19.48
  -1  11  -2  512.99   20.52
  -1  11  -2  501.60   19.04
   1 -11   2  435.09   18.69
  -1  11  -3 1063.37   35.82
  -1  11  -3 1052.94   36.43
   1 -11   3  914.69   32.43
  -1  11  -4   44.78   11.56
  -1  11  -4   35.39    8.78
   1 -11   4   22.08   10.43
  -1  11  -5  226.06   12.17
  -1  11  -5  233.45   15.04
   1 -11   5  203.98   13.30
  -1  11  -6  430.30   20.00
   1 -11   6  327.01   16.35
  -1  11  -7   30.08   14.09
   1 -11   7   42.34   11.56
  -1  11  -8  -15.74   13.13
   1 -11   8    2.96   10.87
  -1  11  -9   39.39   13.39
   1 -11   9   23.30   11.65
  -1  11 -10  132.42   17.13
   1 -11  10   82.43   12.52
  -1  11 -11   41.47   14.78
   1 -11  11   31.39   11.82
  -1  11 -12   35.04   13.48
   1 -11  12   23.13   11.13
  -1  10  17   15.65   19.30
  -1  10  17   -2.09   10.43
   1 -10 -17    7.74   10.69
  -1  10  16    5.74    9.65
  -1  10  16   -2.35   18.69
   1 -10 -16   -9.74   10.52
  -1  10  15   15.82    9.65
  -1  10  15   40.17   18.52
   1 -10 -15    6.35    9.30
  -1  10  14   82.43   17.65
  -1  10  14   68.86    9.56
   1 -10 -14   61.65    9.56
   1 -10 -13  414.31   16.78
  -1  10  12   32.08   14.00
  -1  10  12   26.69    9.74
   1 -10 -12   27.48    8.96
  -1  10  11  906.87   33.30
  -1  10  11  900.78   31.30
   1 -10 -11  979.03   33.21
  -1  10  10   74.78    9.83
  -1  10  10   60.43   12.78
   1 -10 -10   71.04    9.39
  -1  10   9   54.34    8.96
  -1  10   9   65.47   12.09
   1 -10  -9   57.73    9.65
  -1  10   8  239.80   12.52
  -1  10   8  245.98   15.13
  -1  10   7  141.46   10.52
  -1  10   7  124.07   12.26
   1 -10  -7  153.12   10.69
   1 -10  -7  124.77   12.96
  -1  10   6  150.25   10.26
  -1  10   6  152.16   12.69
   1 -10  -6  182.42   11.04
   1 -10  -6  160.33   13.13
  -1  10   5   91.64   10.78
  -1  10   5   91.99    9.48
   1 -10  -5  107.99   12.26
   1 -10  -5  116.08    9.48
  -1  10   4   51.13   10.17
  -1  10   4   54.69    8.87
   1 -10  -4   56.34    8.52
   1 -10  -4   50.78   11.65
   1 -10  -3  462.65   19.48
   1 -10  -3  415.09   16.09
  -1  10   2  891.22   30.87
  -1  10   2  938.17   31.74
   1 -10  -2 1020.77   35.39
  -1  10   1  689.93   24.52
  -1  10   1  716.02   25.82
   1 -10  -1  700.45   25.56
  -1  10   0 1183.36   39.21
  -1  10   0 1265.96   42.34
   1 -10   0 1236.40   41.65
  -1  10  -1  518.21   19.48
  -1  10  -1  528.64   20.52
   1 -10   1  489.26   19.48
  -1  10  -2  111.47    8.96
  -1  10  -2  132.86   10.87
   1 -10   2  108.95   10.61
  -1  10  -3   13.39    7.65
  -1  10  -3   31.74   10.09
   1 -10   3   19.91    9.39
  -1  10  -4  176.85   12.61
  -1  10  -4  154.42   10.52
   1 -10   4  156.33   12.00
  -1  10  -5    8.09   10.78
   1 -10   5   16.17   10.00
  -1  10  -6   96.77   12.26
   1 -10   6   72.34   10.69
  -1  10  -7  143.90   13.30
   1 -10   7  142.86   12.26
  -1  10  -8  646.28   26.61
   1 -10   8  447.35   19.13
  -1  10  -9   10.26   14.78
   1 -10   9    0.17   10.69
  -1  10 -10  486.04   23.04
   1 -10  10  417.09   18.78
  -1  10 -11   54.78   15.74
   1 -10  11   22.61   11.65
  -1  10 -12   44.08   15.13
   1 -10  12   36.87   11.48
  -1  10 -13    6.52   13.74
   1 -10  13   13.13   10.87
  -1   9  18   15.22   18.00
  -1   9  18   -3.30   11.22
   1  -9 -18   -3.13   11.91
  -1   9  17   65.82   10.35
  -1   9  17   61.56   19.13
   1  -9 -17   68.17   10.87
  -1   9  16  227.28   20.87
  -1   9  16  171.29   12.09
   1  -9 -16  189.37   12.69
  -1   9  15  186.24   11.91
  -1   9  15  245.54   20.78
   1  -9 -15  223.80   12.69
  -1   9  14  200.59   12.52
  -1   9  14  171.37   18.35
   1  -9 -14  165.46   11.22
  -1   9  13  251.19   13.48
  -1   9  13  301.45   19.30
   1  -9 -13  272.76   13.30
  -1   9  12   34.34    9.13
  -1   9  12   24.17   13.48
   1  -9 -12   36.87    8.87
  -1   9  11   64.60   13.04
  -1   9  11   52.26   10.52
   1  -9 -11   55.82    8.78
  -1   9  10   20.87   11.91
  -1   9  10   20.87    9.39
   1  -9 -10   29.56    8.43
  -1   9   9   50.43    8.87
  -1   9   9   37.13   11.56
   1  -9  -9   33.04    8.52
  -1   9   8  480.56   18.61
  -1   9   8  518.82   20.69
   1  -9  -8  523.60   19.56
  -1   9   7  364.83   16.35
  -1   9   7  391.70   16.35
   1  -9  -7  362.83   17.30
   1  -9  -7  413.44   16.43
  -1   9   6  758.88   26.87
  -1   9   6  746.62   26.00
   1  -9  -6  831.13   28.34
   1  -9  -6  864.44   30.52
  -1   9   5   66.60    8.09
  -1   9   5   61.47    9.13
   1  -9  -5   56.08    7.74
   1  -9  -5   79.56   10.69
  -1   9   4 1067.72   35.39
  -1   9   4 1072.07   36.17
   1  -9  -4 1159.01   38.95
   1  -9  -4 1104.24   36.52
  -1   9   3  337.62   15.04
  -1   9   3  362.22   14.26
   1  -9  -3  358.83   15.39
   1  -9  -3  362.57   14.43
  -1   9   2 1163.36   38.26
  -1   9   2 1222.49   40.69
   1  -9  -2 1155.54   38.00
   1  -9  -2 1285.96   42.78
  -1   9   1  102.60    8.17
  -1   9   1   86.17    9.83
   1  -9  -1  113.12   10.69
  -1   9   0  522.12   19.22
  -1   9   0  549.77   20.87
   1  -9   0  508.82   20.00
  -1   9  -1    6.52    8.69
  -1   9  -1   22.61    8.26
   1  -9   1   11.39    9.48
  -1   9  -2  763.49   26.52
  -1   9  -2  802.96   28.52
   1  -9   2  774.44   27.30
  -1   9  -3   29.04    9.56
  -1   9  -3   29.91    7.56
   1  -9   3   34.69    8.35
  -1   9  -4  677.67   24.87
   1  -9   4  623.68   23.13
  -1   9  -5   -1.13   10.78
   1  -9   5    0.61    8.96
  -1   9  -6  636.37   24.78
   1  -9   6  487.26   19.74
  -1   9  -7   94.43   13.22
   1  -9   7   71.12   10.61
  -1   9  -8 1056.42   37.13
   1  -9   8  827.22   29.82
  -1   9  -9   10.43   14.26
   1  -9   9    5.04   10.35
  -1   9 -10  -13.56   14.61
   1  -9  10    8.69   10.69
  -1   9 -11   11.30   15.04
   1  -9  11   14.43   10.96
  -1   9 -12  -19.74   13.48
   1  -9  12   -2.61   10.61
  -1   9 -13   54.26   13.82
   1  -9  13   15.91   11.13
  -1   9 -14   68.78   13.56
   1  -9  14   55.82   11.39
  -1   8  18  155.20   19.74
  -1   8  18  132.33   12.09
   1  -8 -18  149.46   12.69
  -1   8  17   37.65    9.83
  -1   8  17   62.17   19.65
   1  -8 -17   61.12   10.69
  -1   8  16   93.12   10.87
  -1   8  16   70.34   19.04
   1  -8 -16   72.95   10.35
  -1   8  15    5.39   10.09
  -1   8  15  -11.74   18.00
   1  -8 -15    6.87    9.22
  -1   8  14   23.56   16.69
  -1   8  14   18.43    9.22
   1  -8 -14   25.39    8.87
  -1   8  13    4.70    9.30
  -1   8  13   -0.87   14.35
   1  -8 -13   10.09    8.43
  -1   8  12  174.50   15.22
  -1   8  12  148.42   11.82
   1  -8 -12  152.68   10.43
  -1   8  11   83.64   10.00
  -1   8  11   80.95   12.26
   1  -8 -11   86.77    8.96
  -1   8  10  951.21   33.56
  -1   8  10  917.30   31.82
   1  -8 -10  860.52   29.56
  -1   8   9   52.78   11.22
  -1   8   9   52.78    8.96
   1  -8  -9   82.51    8.78
  -1   8   8 2401.50   77.56
  -1   8   8 2230.21   71.82
   1  -8  -8 2399.76   76.86
  -1   8   7   47.91    8.61
  -1   8   7   38.34    8.61
   1  -8  -7   48.00    7.30
   1  -8  -7   28.34   10.17
  -1   8   6  205.28   10.69
  -1   8   6  210.94   11.65
   1  -8  -6  233.37   10.96
   1  -8  -6  202.94   12.09
  -1   8   5   31.65    7.56
  -1   8   5   34.52    8.35
   1  -8  -5   41.21    6.87
   1  -8  -5   43.82    9.56
  -1   8   4   34.08    8.17
  -1   8   4   42.08    7.13
   1  -8  -4   40.87    7.56
   1  -8  -4   32.78    8.96
  -1   8   3  105.90    8.00
  -1   8   3   97.21    8.96
   1  -8  -3   99.47    8.09
   1  -8  -3  106.25    8.78
  -1   8   2  138.07    8.52
  -1   8   2  128.42    9.91
   1  -8  -2  123.03    9.39
   1  -8  -2  147.72    8.96
  -1   8   1  249.63   11.56
  -1   8   1  245.11   12.17
   1  -8  -1  238.15   12.00
  -1   8   0 2333.68   74.69
  -1   8   0 2434.54   78.17
   1  -8   0 2364.98   76.17
  -1   8  -1    1.22    8.69
  -1   8  -1   11.82    7.39
   1  -8   1    5.65    8.35
  -1   8  -2 2821.46   90.34
  -1   8  -2 2817.98   89.99
   1  -8   2 2649.30   85.03
  -1   8  -3  330.84   15.22
   1  -8   3  287.28   13.65
  -1   8  -4 1433.77   47.65
   1  -8   4 1270.31   42.43
  -1   8  -5  190.85   13.30
   1  -8   5  161.11   10.69
  -1   8  -6  731.06   27.30
   1  -8   6  610.37   22.69
  -1   8  -7   12.00   11.65
   1  -8   7   21.13    9.39
  -1   8  -8  -11.65   11.56
   1  -8   8  -12.87   10.00
  -1   8  -9   12.78   13.56
   1  -8   9   13.91   10.09
  -1   8 -10  184.33   16.43
   1  -8  10  171.55   12.52
  -1   8 -11  182.33   15.13
   1  -8  11  145.90   12.96
  -1   8 -12  257.63   17.22
   1  -8  12  174.33   12.87
  -1   8 -13  139.29   15.65
   1  -8  13  129.64   11.82
  -1   8 -14   33.82   12.78
   1  -8  14   30.43   10.78
  -1   8 -15   18.09   14.17
   1  -8  15   31.56   10.78
  -1   7  18   10.52   10.87
  -1   7  18   36.95   19.22
   1  -7 -18   17.74    9.91
  -1   7  17    3.48   20.00
  -1   7  17    6.96   10.52
   1  -7 -17   12.87    9.56
  -1   7  16   58.17   10.09
  -1   7  16   73.04   18.78
   1  -7 -16   48.26    8.61
  -1   7  15   13.39   10.52
  -1   7  15  -10.43   17.91
   1  -7 -15   11.04    8.26
  -1   7  14  926.86   33.21
  -1   7  14  885.13   34.43
   1  -7 -14  744.10   25.91
  -1   7  13   -4.96    9.22
  -1   7  13    0.96   14.43
   1  -7 -13    2.70    7.91
  -1   7  12  454.39   20.78
  -1   7  12  460.65   19.04
   1  -7 -12  394.05   15.74
  -1   7  11  244.85   13.39
  -1   7  11  263.28   15.74
   1  -7 -11  234.93   11.82
   1  -7 -10 2085.88   67.30
  -1   7   9   13.13    8.43
  -1   7   9    7.74   10.17
   1  -7  -9   23.30    7.91
  -1   7   8  826.09   29.30
  -1   7   8  822.09   28.52
   1  -7  -8  798.18   27.39
  -1   7   7   77.73    8.35
  -1   7   7   46.34    9.04
   1  -7  -7   71.21    8.26
  -1   7   6  498.91   18.78
  -1   7   6  488.73   18.17
   1  -7  -6  521.69   18.87
   1  -7  -6  493.17   19.39
  -1   7   5   32.87    7.04
  -1   7   5   14.09    7.48
   1  -7  -5   25.48    6.69
   1  -7  -5   18.69    8.17
  -1   7   4  316.14   12.78
  -1   7   4  351.79   14.26
   1  -7  -4  351.88   13.74
   1  -7  -4  347.44   14.61
  -1   7   3  623.94   21.65
  -1   7   3  606.20   21.48
   1  -7  -3  671.24   23.39
   1  -7  -3  682.71   23.48
  -1   7   2 1134.67   37.21
  -1   7   2 1161.62   38.43
   1  -7  -2 1184.23   38.69
   1  -7  -2 1165.10   38.34
  -1   7   1  278.32   12.35
  -1   7   1  259.45   11.39
   1  -7  -1  258.84   12.09
   1  -7  -1  252.84   10.87
  -1   7   0 1672.01   54.26
  -1   7   0 1664.18   53.82
   1  -7   0 1614.62   52.60
  -1   7  -1 1116.41   36.95
  -1   7  -1 1148.58   38.26
   1  -7   1 1025.98   34.43
  -1   7  -2  514.21   19.30
  -1   7  -2  495.86   18.43
   1  -7   2  501.17   18.95
  -1   7  -3   53.91    8.96
   1  -7   3   58.17    8.43
  -1   7  -4  259.54   13.56
   1  -7   4  219.98   12.09
  -1   7  -5  344.49   15.74
   1  -7   5  316.92   14.43
  -1   7  -6  159.98   12.00
   1  -7   6  158.16   10.87
  -1   7  -7  716.19   26.61
   1  -7   7  582.55   22.00
  -1   7  -8  598.29   23.82
   1  -7   8  481.86   19.22
  -1   7  -9  236.32   15.74
   1  -7   9  177.55   12.35
  -1   7 -10  115.90   13.74
   1  -7  10  110.16   11.91
  -1   7 -11  393.26   19.74
   1  -7  11  342.14   16.43
  -1   7 -12   -3.04   13.13
   1  -7  12   17.65   10.43
  -1   7 -13  129.47   15.22
   1  -7  13   91.56   11.39
  -1   7 -14   10.61   13.74
   1  -7  14    9.39   11.22
  -1   7 -15   14.52   13.30
   1  -7  15   20.08   10.17
  -1   6  18  131.73   22.95
  -1   6  18  100.16   11.56
   1  -6 -18   85.90   11.13
  -1   6  17   28.00   11.13
  -1   6  17   16.26   20.35
   1  -6 -17   31.82   10.35
  -1   6  16  570.99   22.17
  -1   6  16  607.24   29.30
   1  -6 -16  627.15   23.13
  -1   6  15    7.91   10.35
  -1   6  15  -22.95   18.61
   1  -6 -15   19.74    8.35
  -1   6  14  250.76   18.52
  -1   6  14  271.28   14.87
   1  -6 -14  228.06   11.82
   1  -6 -13  201.98   10.96
  -1   6  12  140.25   13.65
  -1   6  12  136.07   10.78
   1  -6 -12  127.47    8.96
  -1   6  11   21.56   11.65
  -1   6  11   23.13    8.78
   1  -6 -11   25.91    7.56
  -1   6  10   30.69    9.22
  -1   6  10   20.35   10.61
   1  -6 -10   18.17    7.22
  -1   6   9  172.68   10.61
  -1   6   9  178.16   12.43
   1  -6  -9  165.90    9.56
  -1   6   8  398.31   17.39
  -1   6   8  373.96   15.82
   1  -6  -8  335.44   13.91
  -1   6   7 1476.37   48.52
  -1   6   7 1432.90   46.95
   1  -6  -7 1438.99   46.86
  -1   6   6 2452.80   78.69
  -1   6   6 2344.11   75.04
   1  -6  -6 2330.20   74.43
  -1   6   5 1847.64   59.56
  -1   6   5 1930.24   62.17
   1  -6  -5 1887.64   60.60
   1  -6  -5 1826.77   59.12
  -1   6   4  709.23   24.35
  -1   6   4  691.24   23.74
   1  -6  -4  720.62   25.04
   1  -6  -4  719.84   24.35
  -1   6   3 1681.57   54.17
  -1   6   3 1683.31   54.26
   1  -6  -3 1706.79   54.69
   1  -6  -3 1729.39   55.65
  -1   6   2  649.33   22.17
  -1   6   2  661.41   22.95
   1  -6  -2  648.20   22.08
   1  -6  -2  655.59   22.43
  -1   6   1  237.19   10.52
  -1   6   1  257.19   11.65
   1  -6  -1  255.02   10.61
   1  -6  -1  261.63   11.30
  -1   6   0   74.17    7.39
  -1   6   0   74.43    8.09
   1  -6   0   61.99    7.48
  -1   6  -1    1.65    6.96
  -1   6  -1    5.91    7.04
   1  -6   1   16.35    7.56
  -1   6  -2  228.24   11.13
   1  -6   2  233.63   11.74
  -1   6  -3  496.30   18.52
   1  -6   3  476.30   18.17
  -1   6  -4    8.00    8.52
   1  -6   4   23.13    8.52
  -1   6  -5 4405.65  139.90
   1  -6   5 3959.60  125.90
  -1   6  -6  404.05   17.30
   1  -6   6  352.40   15.30
  -1   6  -7  805.66   28.69
   1  -6   7  777.23   27.48
  -1   6  -8   26.26   11.82
   1  -6   8   11.74    9.22
  -1   6  -9  796.18   29.30
   1  -6   9  755.66   27.65
  -1   6 -10   -0.70   10.87
   1  -6  10   32.34   11.56
  -1   6 -11   24.00   12.61
   1  -6  11   40.60   11.13
  -1   6 -12    1.30   13.04
   1  -6  12    5.13   12.17
  -1   6 -13  312.40   18.35
   1  -6  13  273.02   15.39
  -1   6 -14   14.09   12.96
   1  -6  14    2.61    9.48
  -1   6 -15   93.73   15.30
   1  -6  15  107.12   12.17
  -1   6 -16    5.91   12.69
   1  -6  16   14.26   10.09
  -1   5  18  124.16   22.17
  -1   5  18  108.68   11.82
   1  -5 -18   99.38   11.13
  -1   5  17   64.86   10.26
  -1   5  17   30.95   19.39
   1  -5 -17   58.86   10.52
  -1   5  16  171.03   12.00
  -1   5  16  162.94   19.65
   1  -5 -16  150.94   11.39
  -1   5  15   51.91   10.96
  -1   5  15   50.26   17.13
   1  -5 -15   43.39    8.87
  -1   5  14   10.52   10.69
  -1   5  14   11.22   14.78
   1  -5 -14    5.83    8.78
  -1   5  13   12.69   10.26
  -1   5  13   33.65   13.65
   1  -5 -13    0.96    7.91
  -1   5  12  178.68   12.78
  -1   5  12  161.64   13.39
   1  -5 -12  168.77   10.00
  -1   5  11 1183.36   40.00
  -1   5  11 1165.97   40.00
   1  -5 -11 1006.86   33.65
  -1   5  10  198.68   12.78
  -1   5  10  177.20   11.48
   1  -5 -10  136.68    8.78
  -1   5   9 1808.51   58.95
  -1   5   9 1685.92   55.65
   1  -5  -9 1458.11   47.47
  -1   5   8 1125.10   37.65
  -1   5   8 1080.76   36.78
   1  -5  -8  992.94   33.04
  -1   5   7  977.29   33.30
  -1   5   7  930.34   31.48
   1  -5  -7  830.26   28.00
  -1   5   6  107.55    9.48
  -1   5   6  101.29    8.52
   1  -5  -6   90.08    7.56
  -1   5   5 2551.05   81.56
  -1   5   5 2491.06   79.56
   1  -5  -5 2643.21   84.08
  -1   5   4  129.12    8.61
  -1   5   4  121.21    8.09
   1  -5  -4  119.47    8.35
   1  -5  -4  118.77    7.65
  -1   5   3  379.27   14.17
  -1   5   3  350.23   13.22
   1  -5  -3  356.40   13.30
   1  -5  -3  345.10   13.48
  -1   5   2  134.33    8.00
  -1   5   2  156.77    7.91
   1  -5  -2  145.99    7.91
   1  -5  -2  145.46    7.83
  -1   5   1 2239.78   71.38
  -1   5   1 2132.83   67.82
   1  -5  -1 2255.43   71.65
   1  -5  -1 2251.08   71.73
  -1   5   0  238.50   10.09
  -1   5   0  241.54   10.69
   1  -5   0  217.63    9.91
  -1   5  -1 2140.66   68.34
  -1   5  -1 2074.58   66.25
   1  -5   1 2091.10   66.86
  -1   5  -2  136.60    8.78
   1  -5   2  144.77    9.04
  -1   5  -3 3358.79  106.68
   1  -5   3 3290.11  104.60
  -1   5  -4   19.30    8.17
   1  -5   4   25.48    8.35
  -1   5  -5 1250.31   41.56
   1  -5   5 1188.58   39.47
  -1   5  -6   28.52    8.43
   1  -5   6   26.35    8.43
  -1   5  -7   89.30   10.61
   1  -5   7   83.04    9.65
  -1   5  -8   15.56   10.61
   1  -5   8    6.26    9.56
  -1   5  -9  280.84   15.48
   1  -5   9  210.76   12.52
  -1   5 -10   24.08   10.87
   1  -5  10   23.39    9.56
  -1   5 -11  128.86   12.96
   1  -5  11   92.60   10.96
  -1   5 -12  151.46   13.65
   1  -5  12  112.86   11.39
  -1   5 -13  300.06   17.48
   1  -5  13  305.62   16.09
  -1   5 -14   49.21   13.82
   1  -5  14   53.56   11.65
  -1   5 -15   57.04   13.39
   1  -5  15   56.60   11.04
  -1   5 -16   41.30   12.35
   1  -5  16   65.99   10.87
  -1   4  18   37.56   11.65
  -1   4  18   24.69   21.13
   1  -4 -18   23.74   10.35
  -1   4  17   14.87   19.30
  -1   4  17   46.52   11.04
   1  -4 -17   29.74   10.17
  -1   4  16    7.48   10.78
  -1   4  16   45.04   18.43
   1  -4 -16   25.30    9.91
  -1   4  15   53.47   18.09
  -1   4  15   66.34   11.74
   1  -4 -15   27.21    9.48
  -1   4  14   15.30   11.22
  -1   4  14   -4.35   15.30
   1  -4 -14   14.96    8.69
  -1   4  13 1152.06   39.47
  -1   4  13 1140.76   40.26
   1  -4 -13 1093.80   36.87
  -1   4  12  108.60   11.48
  -1   4  12   79.30   12.09
   1  -4 -12   89.30    9.30
   1  -4 -11 1370.30   44.95
  -1   4  10   42.87   10.78
  -1   4  10   50.08    8.87
   1  -4 -10   63.47    7.65
  -1   4   9   54.26   10.09
  -1   4   9   56.43    8.96
   1  -4  -9   55.39    8.17
  -1   4   8   73.99    9.74
  -1   4   8   87.47    8.35
   1  -4  -8   82.77    8.17
  -1   4   7  750.19   26.52
  -1   4   7  777.05   27.04
   1  -4  -7  661.85   22.95
  -1   4   6  133.03    8.78
  -1   4   6  141.03    9.48
   1  -4  -6  120.68    8.35
  -1   4   5  855.91   28.78
  -1   4   5  868.78   29.39
   1  -4  -5  802.96   26.87
  -1   4   4   22.95    6.78
  -1   4   4   21.39    6.61
   1  -4  -4   20.26    6.09
  -1   4   3 6988.87  220.15
  -1   4   3 6679.33  210.41
   1  -4  -3 6808.01  214.41
   1  -4  -3 6714.11  211.54
  -1   4   2  385.35   13.82
  -1   4   2  399.00   14.09
   1  -4  -2  409.00   14.69
   1  -4  -2  410.05   14.52
  -1   4   1  338.23   12.52
  -1   4   1  351.10   12.61
   1  -4  -1  365.79   13.30
   1  -4  -1  377.01   13.56
  -1   4   0   38.78    5.56
  -1   4   0   34.95    5.48
   1  -4   0   31.65    5.65
  -1   4  -1  650.37   21.91
   1  -4   1  578.29   19.82
  -1   4  -2   44.08    6.35
   1  -4   2   64.60    7.22
  -1   4  -3 1452.03   47.13
   1  -4   3 1361.60   44.34
  -1   4  -4   99.64    8.96
   1  -4   4  104.42    8.00
  -1   4  -5  284.32   13.04
   1  -4   5  250.15   11.65
  -1   4  -6  180.50   10.87
   1  -4   6  169.90    9.91
  -1   4  -7 1705.05   55.73
   1  -4   7 1586.80   51.73
  -1   4  -8 1038.16   35.74
   1  -4   8  864.78   29.74
  -1   4  -9  508.04   20.35
   1  -4   9  373.53   15.91
  -1   4 -10  990.34   34.78
   1  -4  10  768.27   27.39
  -1   4 -11 1263.35   43.13
   1  -4  11 1070.33   37.04
  -1   4 -12   42.78   11.74
   1  -4  12   24.43   10.17
  -1   4 -13   27.91   12.26
   1  -4  13   27.13   10.09
  -1   4 -14   89.82   13.22
   1  -4  14  124.16   12.52
  -1   4 -15   -4.17   12.96
   1  -4  15   32.00   11.13
  -1   4 -16   -4.70   11.91
   1  -4  16   22.43   11.30
  -1   4 -17    0.96   11.30
   1  -4  17    4.70    9.48
  -1   3  18  -10.61   20.26
  -1   3  18    5.65   10.43
   1  -3 -18    8.26   10.26
   1  -3 -17   74.08   10.09
  -1   3  16   52.34   10.61
  -1   3  16    3.13   18.35
   1  -3 -16   33.56   10.61
  -1   3  15  520.47   21.30
  -1   3  15  516.38   25.30
   1  -3 -15  474.39   18.87
  -1   3  14   17.48   11.48
  -1   3  14   -0.26   14.52
   1  -3 -14    5.22    9.22
  -1   3  13  703.84   27.74
  -1   3  13  761.75   28.34
   1  -3 -13  700.19   25.04
  -1   3  12   -4.96   12.96
  -1   3  12    7.30   11.65
   1  -3 -12   -4.61    8.61
  -1   3  11    5.22   10.52
   1  -3 -11   19.39    7.91
  -1   3  10    2.26   10.00
   1  -3 -10    4.61    7.30
  -1   3   9  474.47   18.52
   1  -3  -9  391.79   15.56
  -1   3   8   27.56    8.78
   1  -3  -8   15.65    7.39
  -1   3   7  305.71   13.74
   1  -3  -7  271.62   11.74
  -1   3   6  871.22   30.26
  -1   3   6  974.69   32.78
   1  -3  -6  942.51   31.39
  -1   3   5 3066.65   97.56
  -1   3   5 2969.27   94.43
   1  -3  -5 3005.79   95.38
  -1   3   4 1883.29   60.34
  -1   3   4 1899.81   60.86
   1  -3  -4 1864.16   59.56
  -1   3   3 3617.03  114.34
  -1   3   3 3722.24  117.64
   1  -3  -3 3853.53  121.81
  -1   3   2  919.91   29.91
  -1   3   2  874.70   28.43
   1  -3  -2  887.74   28.95
   1  -3  -2  884.26   28.69
  -1   3   1  681.93   22.35
  -1   3   1  676.80   22.08
   1  -3  -1  694.97   22.69
   1  -3  -1  667.24   21.82
  -1   3   0 2959.70   93.56
  -1   3   0 3022.31   95.47
   1  -3   0 2874.50   90.86
  -1   3  -1 2140.66   67.91
   1  -3   1 2153.70   68.34
  -1   3  -2  751.14   24.95
   1  -3   2  792.79   26.52
  -1   3  -3 1255.53   40.87
   1  -3   3 1248.57   40.60
  -1   3  -4  490.21   17.74
   1  -3   4  497.78   18.26
  -1   3  -5  434.30   16.35
   1  -3   5  388.22   15.04
  -1   3  -6 1165.10   38.78
   1  -3   6 1053.81   35.13
  -1   3  -7   44.60    7.65
   1  -3   7   60.25    9.13
  -1   3  -8 2169.35   70.08
   1  -3   8 2155.44   69.82
  -1   3  -9  274.23   13.48
   1  -3   9  255.71   12.52
  -1   3 -10    6.43   10.00
   1  -3  10   24.43    9.74
  -1   3 -11   17.82   11.22
   1  -3  11   -9.30    9.74
  -1   3 -12    6.43   12.26
   1  -3  12    8.96   10.09
  -1   3 -13   20.78   11.74
   1  -3  13   11.56    9.74
  -1   3 -14  153.64   13.65
   1  -3  14  158.77   12.09
  -1   3 -15   21.91   11.56
   1  -3  15   14.52    9.91
  -1   3 -16  203.28   14.61
   1  -3  16  206.07   12.69
  -1   3 -17   -0.87   11.13
   1  -3  17   -7.56   10.52
  -1   2  18    4.96   19.39
  -1   2  18    1.04   11.22
   1  -2 -18   16.26   10.87
  -1   2  17   30.78   19.82
  -1   2  17   62.52   10.35
   1  -2 -17   53.99   10.26
  -1   2  16  -22.43   18.00
  -1   2  16   13.04   10.35
   1  -2 -16   24.61   10.35
  -1   2  15   11.48   10.35
   1  -2 -15   16.87    9.65
  -1   2  14   10.87   10.52
   1  -2 -14   -9.65    8.96
  -1   2  13   53.39   10.69
   1  -2 -13   32.08    9.22
  -1   2  12   83.30   11.74
   1  -2 -12   52.95    9.39
  -1   2  11 1264.22   43.04
   1  -2 -11 1007.73   34.00
  -1   2  10  106.86   11.04
   1  -2 -10   89.64    8.87
  -1   2   9  574.64   21.65
   1  -2  -9  501.08   18.52
  -1   2   8 2338.90   75.21
   1  -2  -8 2211.95   71.04
  -1   2   7  447.43   17.22
   1  -2  -7  412.74   16.09
  -1   2   6  423.35   16.87
   1  -2  -6  379.96   14.61
  -1   2   5  584.81   20.43
   1  -2  -5  638.46   22.08
  -1   2   4   14.52    6.43
   1  -2  -4    4.09    6.26
  -1   2   3  172.59    8.61
   1  -2  -3  173.63    8.96
  -1   2   2  124.42    6.61
  -1   2   2  116.68    6.35
   1  -2  -2   98.77    6.00
  -1   2   1   45.73    3.48
  -1   2   1   48.95    4.00
   1  -2  -1   47.30    3.65
   1  -2  -1   46.43    3.56
  -1   2   0 3537.91  111.90
  -1   2   0 3502.26  110.77
   1  -2   0 3587.47  113.47
  -1   2  -1  636.37   20.69
   1  -2   1  671.15   21.82
  -1   2  -2 1590.28   50.78
   1  -2   2 1532.02   48.95
  -1   2  -3  305.19   12.26
   1  -2   3  328.05   12.96
  -1   2  -4 1481.59   47.82
   1  -2   4 1632.01   52.69
  -1   2  -5   22.35    6.69
   1  -2   5   31.39    7.13
  -1   2  -6  724.10   25.30
   1  -2   6  645.33   22.69
  -1   2  -7   37.91    8.61
   1  -2   7   41.04    7.39
  -1   2  -8   11.56    8.61
   1  -2   8   13.39    7.91
  -1   2  -9   90.34    9.91
   1  -2   9   89.30   10.17
  -1   2 -10 1248.57   41.91
   1  -2  10 1205.10   40.60
  -1   2 -11  -10.69   10.35
   1  -2  11   -2.78    9.22
  -1   2 -12  879.91   31.48
   1  -2  12  824.96   29.48
  -1   2 -13    9.56   11.22
   1  -2  13   19.82    9.91
  -1   2 -14  407.26   18.61
   1  -2  14  371.62   16.43
  -1   2 -15   71.99   11.82
   1  -2  15   94.95   11.48
  -1   2 -16  193.89   14.26
   1  -2  16  228.41   13.13
  -1   2 -17    0.17   11.22
   1  -2  17    3.74   10.61
  -1   1  18   12.61   18.61
  -1   1  18   14.09   10.43
   1  -1 -18   29.13   10.17
  -1   1  17   -4.35   20.52
  -1   1  17    7.91   11.13
   1  -1 -17    7.91    9.65
  -1   1  16    6.78   10.00
   1  -1 -16   -0.43    9.65
  -1   1  15    2.87   10.43
   1  -1 -15   -4.43    9.22
  -1   1  14  402.13   18.09
   1  -1 -14  374.75   16.00
  -1   1  13  176.24   12.61
   1  -1 -13  174.42   11.65
  -1   1  12  466.39   19.39
   1  -1 -12  344.40   15.04
  -1   1  11   55.91   11.22
   1  -1 -11   40.87    8.78
  -1   1  10 1992.84   65.12
   1  -1 -10 1518.98   49.65
  -1   1   9  124.86   11.22
   1  -1  -9  108.95    9.22
  -1   1   8  156.85   10.87
   1  -1  -8  130.86    9.13
  -1   1   7   30.87    7.74
   1  -1  -7   24.43    7.48
  -1   1   6  332.05   14.26
   1  -1  -6  292.58   12.00
  -1   1   5    2.09    7.83
   1  -1  -5   16.87    6.69
  -1   1   4 1325.08   43.21
   1  -1  -4 1233.79   40.17
  -1   1   3   90.16    7.65
   1  -1  -3   83.99    7.13
  -1   1   2 5108.18  160.77
   1  -1  -2 5281.21  166.24
  -1   1   1   14.61    2.78
   1  -1  -1   15.56    2.87
  -1   1  -1   89.38    3.91
   1  -1   1   88.51    3.83
  -1   1  -2 1445.94   46.08
   1  -1   2 1467.68   46.78
  -1   1  -3    7.74    6.17
   1  -1   3   12.69    6.43
  -1   1  -4 1618.97   52.17
   1  -1   4 1599.84   51.56
  -1   1  -5   11.22    7.13
   1  -1   5   16.17    7.39
  -1   1  -6   48.43    8.17
   1  -1   6   48.26    7.39
  -1   1  -7  418.13   16.17
   1  -1   7  429.09   16.69
  -1   1  -8 2391.93   76.86
   1  -1   8 2252.82   72.43
  -1   1  -9   74.17    9.56
   1  -1   9   78.69    8.69
  -1   1 -10 1164.23   39.21
   1  -1  10 1178.14   39.74
  -1   1 -11  667.24   24.78
   1  -1  11  617.07   22.87
  -1   1 -12  180.68   12.35
   1  -1  12  182.76   12.35
  -1   1 -13   73.12   11.74
   1  -1  13   60.86    9.83
  -1   1 -14   89.12   11.48
   1  -1  14   77.99   10.61
  -1   1 -15   41.91   11.56
   1  -1  15   35.56   10.26
  -1   1 -16   35.65   11.30
   1  -1  16   41.39   10.96
  -1   1 -17    0.17   11.39
   1  -1  17    7.65    9.56
  -1   1 -18   25.74   11.04
   1  -1  18   21.39   18.61
   1  -1  18   12.96    9.56
  -1   0  17   -6.09   10.61
   1   0 -17   14.35    9.83
  -1   0  16  219.46   12.78
   1   0 -16  188.76   12.00
  -1   0  15   -1.83   11.22
   1   0 -15   20.00    9.30
  -1   0  14  170.68   12.78
   1   0 -14  147.81   11.04
  -1   0  13    0.96   10.26
   1   0 -13   15.22    9.48
  -1   0  12  144.42   13.13
   1   0 -12  125.29   10.35
  -1   0  11   -0.70   11.48
   1   0 -11    4.00    8.43
  -1   0  10  100.25   10.61
   1   0 -10   91.03    9.56
  -1   0   9   -3.48    9.83
   1   0  -9    2.78    6.87
  -1   0   8 1197.27   40.17
   1   0  -8  996.42   33.30
  -1   0   7  350.57   14.87
   1   0  -7  337.62   14.00
  -1   0   6 3286.63  104.77
   1   0  -6 2667.56   84.95
  -1   0   5   53.39    8.52
   1   0  -5   54.52    7.39
  -1   0   4   86.95    7.39
   1   0  -4  112.77    8.00
  -1   0   3 1072.07   35.13
   1   0  -3 1192.05   39.04
  -1   0   2 4250.88  133.99
   1   0  -2 3958.73  124.86
  -1   0   1   68.34    4.17
   1   0  -1   78.95    4.26
  -1   0   0  125.73    4.87
   1   0   0  131.99    4.87
   1   0   0  138.86    5.13
  -1   0  -1  412.13   13.39
  -1   0  -1  398.83   13.04
   1   0   1  424.57   13.74
   1   0   1  414.83   13.56
  -1   0  -2 2027.62   64.17
   1   0   2 2158.91   68.17
   1   0   2 2081.53   65.82
  -1   0  -3  462.39   16.17
   1   0   3  483.00   16.95
  -1   0  -4  304.67   12.26
   1   0   4  339.18   13.48
  -1   0  -5 2128.48   68.08
   1   0   5 2247.60   71.91
  -1   0  -6 1793.73   57.82
   1   0   6 1836.34   59.21
  -1   0  -7  172.42   10.00
   1   0   7  196.94    9.83
  -1   0  -8  135.03    9.30
   1   0   8  157.46   10.09
  -1   0  -9  533.25   20.00
   1   0   9  611.85   22.61
  -1   0 -10   14.09    8.87
   1   0  10   24.35    9.65
  -1   0 -11   46.08    9.30
   1   0  11   41.56    9.91
  -1   0 -12   32.34    9.65
   1   0  12   40.95    9.65
  -1   0 -13  358.14   16.61
   1   0  13  368.40   16.35
  -1   0 -14    9.65   10.69
   1   0  14   19.48    9.39
  -1   0 -15  506.04   20.61
   1   0  15  512.56   20.17
  -1   0 -16  120.86   11.91
   1   0  16   88.69   11.13
   1   0  16  106.60   16.00
  -1   0 -17  136.33   12.87
   1   0  17  144.86   11.39
   1   0  17  141.20   17.74
  -1   0 -18   29.30   11.48
   1   0  18    2.61    9.65
   1   0  18   30.00   20.17
  -1  -1  17   -4.00   10.78
   1   1 -17   13.82    9.56
  -1  -1  16  143.64   12.78
   1   1 -16  133.20   11.13
  -1  -1  15   24.08   11.13
   1   1 -15   19.56    9.39
  -1  -1  14   68.25   11.22
   1   1 -14   43.39    9.74
  -1  -1  13    1.91   10.87
   1   1 -13   18.26    9.91
  -1  -1  12  102.42   12.17
   1   1 -12   96.95   10.00
  -1  -1  11  398.39   17.74
   1   1 -11  352.83   15.39
  -1  -1  10  540.90   21.91
   1   1 -10  449.35   17.56
  -1  -1   9  740.01   26.78
   1   1  -9  617.85   22.26
  -1  -1   8 2998.83   96.08
   1   1  -8 2593.65   82.95
  -1  -1   7  126.51   10.43
   1   1  -7  125.64    9.13
  -1  -1   6  407.18   16.43
   1   1  -6  463.17   17.74
  -1  -1   5 1019.90   34.34
   1   1  -5  960.77   32.17
  -1  -1   4   -3.39    7.83
   1   1  -4    7.56    6.43
  -1  -1   3  593.16   21.13
   1   1  -3  539.77   19.30
  -1  -1   2  549.34   19.04
   1   1  -2  549.34   18.95
  -1  -1   1 1370.30   43.65
   1   1  -1 1340.74   42.78
  -1  -1   0  764.01   24.61
  -1  -1   0  787.23   25.30
   1   1   0  790.27   25.48
   1   1   0  765.66   24.61
  -1  -1  -1 1929.37   60.95
  -1  -1  -1 2001.54   63.21
   1   1   1 2111.96   66.69
   1   1   1 1975.45   62.34
  -1  -1  -2 1371.17   43.65
  -1  -1  -2 1320.74   42.08
   1   1   2 1385.08   44.17
   1   1   2 1370.30   43.65
  -1  -1  -3 3898.74  123.03
  -1  -1  -3 3885.70  122.68
   1   1   3 3851.79  121.55
   1   1   3 3966.56  125.20
  -1  -1  -4  658.37   22.61
   1   1   4  636.02   21.82
   1   1   4  639.07   21.82
  -1  -1  -5 1970.24   63.04
   1   1   5 1977.19   63.38
   1   1   5 1949.37   62.52
  -1  -1  -6  361.53   14.17
   1   1   6  362.49   14.09
  -1  -1  -7   43.30    7.56
   1   1   7   52.95    7.13
  -1  -1  -8    5.22    8.26
   1   1   8   11.13    7.04
  -1  -1  -9  154.59   11.04
   1   1   9  148.77    9.65
   1   1  10  165.03   11.30
   1   1  11  494.30   19.65
   1   1  12   90.77   10.17
  -1  -1 -13 1875.46   61.73
   1   1  13 1881.55   61.82
  -1  -1 -14   35.65   10.52
   1   1  14   33.04   11.30
   1   1  14   21.04   14.96
  -1  -1 -15  172.85   12.17
  -1  -1 -16    5.74    9.74
  -1  -1 -17   34.00   10.78
   1   1  17   22.35   20.95
   1   1  17   32.08   10.61
  -1  -1 -18   -7.83    9.74
   1   1  18   -4.70   20.35
   1   1  18   15.04   11.04
  -1  -2  17   14.00   10.61
   1   2 -17   14.78    9.74
  -1  -2  16   75.04   12.00
   1   2 -16   62.25   10.17
  -1  -2  15   -0.87   10.96
   1   2 -15   17.13    9.91
  -1  -2  14  137.20   13.04
   1   2 -14  123.73   11.39
  -1  -2  13  222.24   14.96
   1   2 -13  206.07   11.82
  -1  -2  12   86.34   11.91
   1   2 -12   94.08   10.09
  -1  -2  11  144.59   13.04
   1   2 -11   94.51   10.00
  -1  -2  10  259.45   15.65
   1   2 -10  234.06   12.00
  -1  -2   9  274.84   14.96
   1   2  -9  254.50   12.87
  -1  -2   8  222.41   13.13
   1   2  -8  209.28   11.30
  -1  -2   7   74.17    9.22
   1   2  -7  103.21    8.52
  -1  -2   6  244.93   13.04
   1   2  -6  245.45   11.82
  -1  -2   5 1141.62   38.00
   1   2  -5 1155.54   38.08
  -1  -2   4  521.69   19.30
   1   2  -4  468.21   17.13
   1   2  -3 2079.79   66.52
   1   2  -2  221.54   10.61
   1   2  -1 6675.85  210.15
   1   2   0  848.78   27.74
   1   2   0  921.65   30.00
  -1  -2  -1 3171.86  100.25
   1   2   1 3237.94  102.16
   1   2   1 3190.99  100.77
  -1  -2  -2   98.42    6.35
  -1  -2  -2   97.64    6.43
   1   2   2   99.56    6.35
   1   2   2   88.69    6.09
  -1  -2  -3 1198.14   38.95
  -1  -2  -3 1302.48   42.08
   1   2   3 1629.40   52.26
   1   2   3 1568.54   50.43
  -1  -2  -4  178.68    9.56
  -1  -2  -4  182.24    9.30
  -1  -2  -5 1356.39   44.00
  -1  -2  -6    1.74    6.87
  -1  -2  -7 2696.25   85.99
  -1  -2  -8   38.08    8.09
   1   2   8   39.74    8.17
   1   2   8   57.21    9.22
  -1  -2  -9  852.96   29.13
   1   2   9  849.65   29.82
   1   2   9  934.69   32.00
  -1  -2 -10  152.33   10.09
   1   2  10  176.33   11.65
   1   2  10  147.81   11.56
  -1  -2 -11 1655.49   53.91
   1   2  11 1662.44   54.95
   1   2  11 1774.61   58.08
  -1  -2 -12    4.35    9.13
   1   2  12   24.43    9.56
   1   2  12   21.39   11.56
  -1  -2 -13   88.08   10.17
   1   2  13   98.08   11.22
   1   2  13   87.47   13.65
  -1  -2 -14   30.69    9.13
   1   2  14   17.56   10.61
   1   2  14   17.39   13.56
  -1  -2 -15   32.00    9.30
   1   2  15   12.35   16.17
   1   2  15   28.08   10.00
  -1  -2 -16   44.00    8.96
   1   2  16   46.52   18.26
   1   2  16   78.77   10.43
  -1  -2 -17   40.34    9.22
   1   2  17   41.47   18.09
   1   2  17   76.34    9.65
  -1  -2 -18   29.65    8.87
   1   2  18   33.65    9.13
   1   2  18   31.13   19.82
  -1  -2 -19   62.08    9.56
   1   2  19   77.56   18.69
  -1  -3  16   66.34   12.17
   1   3 -16   35.82   10.26
  -1  -3  15  170.77   13.56
   1   3 -15  169.81   12.78
  -1  -3  14   67.91   11.30
   1   3 -14   55.56    9.48
  -1  -3  13  251.45   16.35
   1   3 -13  176.24   12.00
   1   3 -12   30.00   10.00
   1   3 -11   69.82    9.39
   1   3 -10   32.95    8.96
  -1  -3   9  522.38   21.91
   1   3  -9  459.26   19.04
  -1  -3   8   91.12   10.17
  -1  -3   7  672.80   24.52
  -1  -3   6   14.09    8.09
  -1  -3   5 4517.81  143.12
  -1  -3   4  140.94   10.17
   1   3  -4  143.29   10.61
  -1  -3   3 4293.48  136.07
   1   3  -3 4422.17  139.99
  -1  -3   2   13.30    6.52
   1   3  -2   12.52    8.78
  -1  -3   1  262.58   12.09
   1   3  -1  287.10   12.35
  -1  -3   0  266.32   11.74
   1   3   0  271.54   11.65
   1   3   0  261.19   11.22
  -1  -3  -1   68.51    7.04
  -1  -3  -1   52.26    6.43
  -1  -3  -2  737.75   24.69
  -1  -3  -2  762.71   25.39
   1   3   2  738.80   24.69
   1   3   2  767.75   25.74
  -1  -3  -3 5324.69  167.98
  -1  -3  -3 5243.82  165.55
   1   3   3 5189.05  163.72
   1   3   3 5282.08  166.68
  -1  -3  -4  523.77   18.69
  -1  -3  -4  562.64   20.08
   1   3   4  551.08   19.56
   1   3   4  547.86   19.39
  -1  -3  -5 4789.96  151.55
  -1  -3  -5 4677.79  147.81
   1   3   5 4781.26  151.03
   1   3   5 4480.42  141.64
  -1  -3  -6 1726.78   55.65
   1   3   6 1863.29   60.08
   1   3   6 1763.30   57.04
  -1  -3  -7 3135.34   99.64
   1   3   7 3091.86   98.60
   1   3   7 3272.72  104.42
  -1  -3  -8  353.53   14.35
   1   3   8  404.92   16.78
   1   3   8  446.30   18.00
  -1  -3  -9  325.79   13.65
   1   3   9  343.62   15.74
   1   3   9  368.14   15.04
  -1  -3 -10    5.48    7.56
   1   3  10   27.13    9.39
   1   3  10   26.00    9.74
  -1  -3 -11   -5.56    7.74
   1   3  11   10.69    8.78
   1   3  11    4.61   10.26
  -1  -3 -12   28.43    8.43
   1   3  12   39.13   11.39
   1   3  12   39.47    9.65
  -1  -3 -13  202.07   11.30
   1   3  13  202.33   14.87
   1   3  13  192.07   12.61
  -1  -3 -14  184.94   11.39
   1   3  14  219.63   16.43
   1   3  14  213.98   12.96
  -1  -3 -15  202.24   11.56
   1   3  15  215.89   17.65
   1   3  15  253.80   14.35
  -1  -3 -16  295.71   14.00
   1   3  16  329.45   22.26
   1   3  16  356.92   16.26
  -1  -3 -17   41.04    9.74
   1   3  17   34.69   17.82
   1   3  17   42.08    9.56
  -1  -3 -18  190.07   12.00
   1   3  18  230.41   21.74
   1   3  18  209.72   12.26
  -1  -3 -19   60.52   10.17
   1   3  19   60.95   18.69
   1   3  19   51.30   10.26
  -1  -4  16    5.65   11.30
   1   4 -16   -6.26   11.56
  -1  -4  15   29.13   12.17
   1   4 -15   -1.83   11.39
  -1  -4  14  -13.74   10.69
   1   4 -14    0.35   11.91
  -1  -4  13   12.87   11.39
   1   4 -13    3.56   10.96
  -1  -4  12   30.78   10.78
   1   4 -12    9.91   11.65
  -1  -4  11  912.95   32.69
   1   4 -11  933.82   32.87
  -1  -4  10   15.65   11.82
   1   4 -10    8.78   10.61
  -1  -4   9  382.14   17.22
   1   4  -9  411.09   17.22
  -1  -4   8  288.06   15.39
   1   4  -8  256.67   12.96
  -1  -4   7 1424.21   47.82
   1   4  -7 1238.14   41.21
  -1  -4   6  321.97   15.13
   1   4  -6  373.79   15.82
  -1  -4   5 1477.24   48.69
   1   4  -5 1295.52   42.69
  -1  -4   4   59.39    9.04
   1   4  -4   58.95    8.35
  -1  -4   3  223.02   11.82
   1   4  -3  219.20   11.91
  -1  -4   2  517.77   19.04
   1   4  -2  459.69   17.48
  -1  -4   1 2477.14   79.21
   1   4  -1 2384.98   76.25
  -1  -4   0  864.44   29.30
   1   4   0  886.87   29.82
   1   4   0  865.57   29.13
  -1  -4  -1 1145.97   37.82
  -1  -4  -1 1131.19   37.30
   1   4   1 1110.32   36.69
   1   4   1 1066.85   35.21
  -1  -4  -2 2399.76   76.60
  -1  -4  -2 2370.20   75.73
   1   4   2 2314.55   73.91
   1   4   2 2302.38   73.56
  -1  -4  -3 2330.20   74.43
  -1  -4  -3 2359.76   75.30
   1   4   3 2330.20   74.43
   1   4   3 2376.28   75.91
  -1  -4  -4 2606.70   83.21
  -1  -4  -4 2599.74   82.77
   1   4   4 2533.66   80.86
   1   4   4 2498.88   79.73
  -1  -4  -5 2603.22   83.21
  -1  -4  -5 2620.61   83.56
   1   4   5 2550.18   81.56
   1   4   5 2534.53   80.86
  -1  -4  -6  758.18   26.35
  -1  -4  -6  742.53   25.56
   1   4   6  748.97   26.17
   1   4   6  760.79   26.43
  -1  -4  -7  304.58   12.96
   1   4   7  304.93   13.48
   1   4   7  291.80   13.82
  -1  -4  -8   23.04    7.30
   1   4   8   34.61    8.61
   1   4   8   19.65    9.74
  -1  -4  -9   -2.43    7.56
   1   4   9    6.87   10.26
   1   4   9   20.43    8.17
  -1  -4 -10 1472.90   48.17
   1   4  10 1606.80   53.21
   1   4  10 1581.58   51.82
  -1  -4 -11  305.62   13.56
   1   4  11  330.92   14.87
   1   4  11  291.45   15.82
  -1  -4 -12  343.62   14.96
   1   4  12  365.18   17.82
   1   4  12  388.31   16.95
  -1  -4 -13  214.76   11.74
   1   4  13  237.54   15.48
   1   4  13  214.07   11.91
  -1  -4 -14  450.65   17.56
   1   4  14  463.52   19.04
   1   4  14  525.43   23.39
  -1  -4 -15    0.61    9.30
   1   4  15    6.09   10.26
   1   4  15   15.56   15.39
  -1  -4 -16  326.23   14.35
   1   4  16  395.87   17.74
   1   4  16  372.66   23.13
  -1  -4 -17   26.78    9.83
   1   4  17   22.00    9.91
   1   4  17   11.74   17.65
  -1  -4 -18   22.26    9.91
   1   4  18  -16.09   19.48
   1   4  18   -1.22    9.83
  -1  -4 -19  -19.74    9.22
   1   4  19    6.69    9.48
   1   4  19    0.78   18.69
  -1  -5  15   31.30   11.39
   1   5 -15   42.43   10.96
  -1  -5  14   49.21   10.78
   1   5 -14   52.34   12.78
  -1  -5  13  403.09   18.43
   1   5 -13  423.18   18.87
  -1  -5  12   89.47   12.09
   1   5 -12  104.08   12.35
  -1  -5  11  488.91   20.17
   1   5 -11  584.46   23.56
  -1  -5  10  227.63   14.00
   1   5 -10  262.93   14.52
  -1  -5   9   37.91   10.61
   1   5  -9   65.82   11.04
  -1  -5   8   43.56   10.78
   1   5  -8   31.91   10.26
  -1  -5   7   11.30   10.09
   1   5  -7   -8.78    9.04
  -1  -5   6   -4.00    9.91
   1   5  -6   42.95    9.13
  -1  -5   5    9.22    9.56
   1   5  -5   25.48    9.13
  -1  -5   4 2959.70   94.77
   1   5  -4 2563.22   82.17
  -1  -5   3 3117.08   99.56
   1   5  -3 3028.39   96.69
  -1  -5   2 2976.22   95.03
   1   5  -2 2952.75   94.34
  -1  -5   1 1088.59   36.43
   1   5  -1 1089.46   36.26
   1   5  -1 1112.93   37.13
  -1  -5   0 4867.34  154.07
   1   5   0 4776.04  151.20
   1   5   0 4894.29  154.68
  -1  -5  -1 1009.46   33.47
  -1  -5  -1  931.21   31.56
   1   5   1  930.34   31.39
   1   5   1  955.56   32.00
  -1  -5  -2 1865.90   59.99
  -1  -5  -2 1867.64   60.25
   1   5   2 1818.95   58.52
   1   5   2 1844.16   59.47
  -1  -5  -3   48.86    7.56
  -1  -5  -3   43.21    7.56
   1   5   3   44.08    7.22
   1   5   3   56.60    7.91
  -1  -5  -4  849.83   28.95
  -1  -5  -4  822.00   27.65
   1   5   4  784.88   26.78
   1   5   4  846.44   28.61
  -1  -5  -5  501.86   18.09
  -1  -5  -5  483.43   18.43
   1   5   5  510.21   18.78
   1   5   5  494.47   18.35
  -1  -5  -6  433.00   17.30
  -1  -5  -6  424.48   16.35
   1   5   6  404.39   16.26
   1   5   6  428.22   16.78
  -1  -5  -7  108.51    9.22
  -1  -5  -7   98.60    9.91
   1   5   7   99.47    9.74
   1   5   7  123.47   10.43
  -1  -5  -8 2831.02   90.34
   1   5   8 2834.50   90.51
   1   5   8 2851.89   91.47
  -1  -5  -9   30.17    7.91
   1   5   9   32.95   10.43
   1   5   9   24.17    8.78
  -1  -5 -10 1309.43   43.21
   1   5  10 1470.29   49.30
   1   5  10 1461.59   48.26
  -1  -5 -11    5.83    8.26
   1   5  11   19.30    9.13
   1   5  11   11.39   10.87
  -1  -5 -12  203.20   11.56
   1   5  12  207.89   14.52
   1   5  12  195.98   11.65
  -1  -5 -13    4.00    8.87
   1   5  13    3.39   13.65
   1   5  13  -10.61    9.56
  -1  -5 -14   12.43    8.26
   1   5  14   20.78    9.83
   1   5  14   21.65   14.43
  -1  -5 -15   23.04    8.52
   1   5  15   32.78   15.91
   1   5  15   13.22    9.83
  -1  -5 -16   50.26    8.43
   1   5  16   48.69   10.43
   1   5  16   35.30   18.87
  -1  -5 -17    8.52    9.56
   1   5  17   28.43   10.52
   1   5  17    4.00   18.52
  -1  -5 -18  221.72   12.35
   1   5  18  192.07   20.43
   1   5  18  221.20   12.52
  -1  -5 -19   30.26   10.43
   1   5  19   39.65   19.56
   1   5  19   14.00   10.43
  -1  -6  15    5.13   10.43
   1   6 -15   14.35   11.39
  -1  -6  14  143.38   12.52
   1   6 -14  132.60   13.39
  -1  -6  13  123.81   12.35
   1   6 -13  123.38   13.30
  -1  -6  12   30.87   10.87
   1   6 -12   13.91   12.09
  -1  -6  11   12.26   10.87
   1   6 -11   12.00   12.17
  -1  -6  10    9.39   10.43
   1   6 -10   -6.43   10.69
  -1  -6   9  106.16   11.91
   1   6  -9  139.81   12.17
  -1  -6   8  381.53   17.74
   1   6  -8  367.79   17.04
  -1  -6   7   11.82    9.91
   1   6  -7    1.91   10.09
  -1  -6   6 1060.76   36.69
   1   6  -6  994.68   34.17
  -1  -6   5  310.14   14.96
   1   6  -5  290.75   14.43
  -1  -6   4  334.84   15.48
   1   6  -4  337.88   14.78
  -1  -6   3   15.04    9.39
   1   6  -3   -1.30    8.43
  -1  -6   2 2175.43   70.34
   1   6  -2 1975.45   63.99
  -1  -6   1   26.35    9.22
   1   6  -1   25.30    8.43
   1   6  -1   50.86    8.43
  -1  -6   0   17.82    9.04
   1   6   0   10.00    8.09
   1   6   0   12.00    8.35
  -1  -6  -1   56.69    9.48
  -1  -6  -1   58.52    7.83
   1   6   1   51.56    9.30
   1   6   1   57.56    8.52
  -1  -6  -2  925.12   31.48
  -1  -6  -2  887.74   30.00
   1   6   2  839.83   28.61
   1   6   2  923.39   31.48
  -1  -6  -3  171.29   10.00
  -1  -6  -3  177.63    9.83
   1   6   3  153.03    9.83
   1   6   3  177.55    9.74
  -1  -6  -4 1833.73   59.39
  -1  -6  -4 1840.69   59.21
   1   6   4 1886.77   60.95
   1   6   4 1927.63   62.25
  -1  -6  -5   42.26    9.04
  -1  -6  -5   38.43    7.39
   1   6   5   34.78    7.83
   1   6   5   54.95    8.69
  -1  -6  -6 2950.14   94.51
  -1  -6  -6 3002.31   95.73
   1   6   6 2942.31   93.99
   1   6   6 2916.23   93.30
  -1  -6  -7  241.45   11.48
  -1  -6  -7  235.63   13.04
   1   6   7  252.76   12.26
   1   6   7  247.28   12.43
  -1  -6  -8 2296.29   74.51
  -1  -6  -8 2291.08   73.56
   1   6   8 2387.59   77.12
   1   6   8 2375.41   76.43
  -1  -6  -9  221.37   11.48
   1   6   9  212.76   12.69
   1   6   9  221.98   11.82
  -1  -6 -10   66.86    8.17
   1   6  10   86.34   11.30
   1   6  10   82.77   10.52
  -1  -6 -11  138.59   10.61
   1   6  11  157.29   12.35
   1   6  11  142.25   10.52
  -1  -6 -12  273.28   13.04
   1   6  12  268.93   15.65
   1   6  12  297.36   14.35
  -1  -6 -13   16.52    8.61
   1   6  13   18.61    8.61
   1   6  13   15.04   13.04
  -1  -6 -14   57.39    8.69
   1   6  14   57.91    9.48
   1   6  14   28.00   14.43
  -1  -6 -15  172.42   11.22
   1   6  15  206.59   12.87
   1   6  15  206.41   17.74
  -1  -6 -16  443.87   17.65
   1   6  16  448.56   24.43
   1   6  16  434.04   17.39
  -1  -6 -17   70.34   10.09
   1   6  17   84.60   10.35
   1   6  17   57.99   17.91
  -1  -6 -18   69.65    9.91
   1   6  18   77.82   19.65
   1   6  18   82.34   10.96
  -1  -6 -19   33.82   10.87
   1   6  19   38.08   10.09
   1   6  19   50.08   18.69
  -1  -7  14   26.00   10.96
   1   7 -14    7.22   12.52
  -1  -7  13   15.13   10.35
   1   7 -13    2.35   13.04
  -1  -7  12   87.64   11.22
   1   7 -12  109.55   12.69
  -1  -7  11   -0.43   10.78
   1   7 -11   14.09   11.82
  -1  -7  10  640.02   24.61
   1   7 -10  774.36   28.69
  -1  -7   9  -22.08   10.87
   1   7  -9   25.21   12.17
  -1  -7   8  972.95   34.34
   1   7  -8 1224.23   41.73
  -1  -7   7    4.78   10.17
   1   7  -7    3.48   10.61
  -1  -7   6  443.87   18.35
   1   7  -6  527.16   20.95
  -1  -7   5   27.91   10.61
   1   7  -5   25.13   10.52
  -1  -7   4  126.25   10.96
   1   7  -4  138.42   10.96
  -1  -7   3   28.08    9.39
   1   7  -3   49.91   10.26
  -1  -7   2  313.01   14.61
   1   7  -2  286.23   13.48
   1   7  -2  289.45   13.82
  -1  -7   1  147.38   11.13
   1   7  -1  173.81   11.39
   1   7  -1  166.59   10.69
  -1  -7   0 1721.57   56.43
   1   7   0 1717.22   55.99
   1   7   0 1737.22   56.60
  -1  -7  -1 1012.94   33.91
  -1  -7  -1 1014.68   34.69
   1   7   1  986.86   33.56
   1   7   1 1045.98   35.47
  -1  -7  -2 3720.50  118.08
  -1  -7  -2 3597.03  114.68
   1   7   2 3574.43  113.99
   1   7   2 3494.43  111.29
  -1  -7  -3  134.51   10.17
  -1  -7  -3  131.47    9.48
   1   7   3  137.29    9.48
   1   7   3  130.33   10.35
  -1  -7  -4  145.55   10.00
  -1  -7  -4  123.03    9.22
   1   7   4  133.46    9.22
   1   7   4  148.77   10.52
  -1  -7  -5  524.30   20.26
  -1  -7  -5  547.51   19.74
   1   7   5  530.73   20.08
   1   7   5  545.68   20.08
  -1  -7  -6  406.13   17.30
  -1  -7  -6  424.04   16.35
   1   7   6  415.78   16.69
   1   7   6  404.48   16.00
   1   7   7   -2.52    7.74
   1   7   7   -2.87    8.96
  -1  -7  -8   25.91    9.91
  -1  -7  -8   52.08    7.91
   1   7   8   41.65    9.13
   1   7   8   38.26    8.78
  -1  -7  -9   83.04    9.13
  -1  -7  -9   94.69   11.56
   1   7   9  100.42   11.04
   1   7   9   99.99    9.56
  -1  -7 -10  649.07   23.30
   1   7  10  652.11   23.56
   1   7  10  599.68   23.04
  -1  -7 -11  427.52   17.04
   1   7  11  411.09   18.17
   1   7  11  396.22   16.69
  -1  -7 -12   36.26    9.13
   1   7  12   32.69    9.30
   1   7  12   51.21   11.91
  -1  -7 -13  711.93   25.30
   1   7  13  725.06   28.00
   1   7  13  732.45   26.52
  -1  -7 -14  176.24   10.87
   1   7  14  179.90   16.17
   1   7  14  212.94   13.13
  -1  -7 -15   14.35    8.87
   1   7  15   28.08   15.74
   1   7  15   19.65   10.09
  -1  -7 -16   19.74    9.30
   1   7  16   33.13   17.48
   1   7  16   39.65    9.56
  -1  -7 -17   38.95    9.65
   1   7  17   -3.04   17.48
   1   7  17   29.39    9.65
  -1  -7 -18   21.13   10.43
   1   7  18   12.09    9.65
   1   7  18    9.56   20.69
  -1  -7 -19   26.26   11.04
   1   7  19  -10.87   18.09
   1   7  19   10.78   10.17
  -1  -8  14   67.91   11.22
   1   8 -14   77.38   13.39
  -1  -8  13   22.95   11.39
   1   8 -13   24.87   12.00
  -1  -8  12  186.42   13.39
   1   8 -12  209.81   15.74
  -1  -8  11   -3.04   11.65
   1   8 -11   10.52   12.43
  -1  -8  10  270.58   14.87
   1   8 -10  297.27   16.26
  -1  -8   9   80.60   11.39
   1   8  -9   87.12   13.13
  -1  -8   8  192.85   13.74
   1   8  -8  227.46   14.52
  -1  -8   7   36.00   11.82
   1   8  -7   38.08   11.39
  -1  -8   6  550.90   21.82
   1   8  -6  603.24   23.22
  -1  -8   5   23.56    9.91
   1   8  -5   45.13   10.52
  -1  -8   4  144.51   12.09
   1   8  -4  125.90   12.00
  -1  -8   3  207.89   13.13
   1   8  -3  230.59   12.96
   1   8  -3  237.98   12.09
  -1  -8   2  225.80   13.39
   1   8  -2  220.06   12.69
   1   8  -2  222.24   12.17
  -1  -8   1 1447.68   48.26
   1   8  -1 1591.15   52.52
   1   8  -1 1504.20   49.47
  -1  -8   0 1889.38   61.82
   1   8   0 2086.75   67.56
   1   8   0 1905.90   62.08
  -1  -8  -1  204.59   12.96
   1   8   1  189.55   11.39
   1   8   1  197.11   11.56
  -1  -8  -2    9.04    8.17
  -1  -8  -2   13.48    9.56
   1   8   2   18.17    8.26
   1   8   2    9.48    9.30
  -1  -8  -3  289.97   13.22
  -1  -8  -3  261.02   13.91
   1   8   3  268.49   12.69
   1   8   3  253.54   13.48
  -1  -8  -4   23.74    8.78
  -1  -8  -4   36.34    8.35
   1   8   4   25.74    9.48
   1   8   4   40.17    7.91
  -1  -8  -5  571.16   20.95
  -1  -8  -5  531.86   20.52
   1   8   5  514.91   19.22
   1   8   5  495.69   19.39
  -1  -8  -6  185.81   12.87
  -1  -8  -6  194.33   10.52
   1   8   6  181.20   12.00
   1   8   6  184.50   10.96
  -1  -8  -7 1121.63   38.69
  -1  -8  -7 1059.89   35.47
   1   8   7 1062.50   35.82
   1   8   7 1047.72   35.82
  -1  -8  -8  529.08   19.48
  -1  -8  -8  561.16   22.43
   1   8   8  547.16   20.35
   1   8   8  530.90   20.26
  -1  -8  -9  888.61   30.17
  -1  -8  -9  841.39   30.69
   1   8   9  921.65   31.91
   1   8   9  830.53   29.30
  -1  -8 -10   38.78    8.09
  -1  -8 -10   36.78   12.09
   1   8  10   49.82   11.22
   1   8  10   37.39    8.87
  -1  -8 -11  908.60   31.04
   1   8  11  879.91   31.74
   1   8  11  871.22   30.34
  -1  -8 -12    3.30    8.52
   1   8  12   11.91   12.35
   1   8  12    3.91    9.39
  -1  -8 -13  139.29   10.52
   1   8  13  185.29   16.09
   1   8  13  164.33   12.26
  -1  -8 -14   90.77    9.91
   1   8  14   96.43   16.17
   1   8  14   94.43   10.78
  -1  -8 -15   71.47    9.04
   1   8  15   62.34    9.04
   1   8  15   55.91   17.82
  -1  -8 -16   23.74    9.74
   1   8  16   16.43    8.26
   1   8  16   27.48   16.52
  -1  -8 -17  144.77   11.13
   1   8  17  159.98   19.56
   1   8  17  136.60    9.91
  -1  -8 -18   -0.09    9.74
   1   8  18   37.74   18.52
   1   8  18   10.61    8.35
  -1  -8 -19   77.12   11.39
   1   8  19   60.95   17.91
   1   8  19   72.08   11.56
  -1  -9  13   16.95   11.13
   1   9 -13   23.48   12.35
  -1  -9  12   15.22   12.00
   1   9 -12   -3.91   13.56
  -1  -9  11   30.95   11.82
   1   9 -11   10.69   14.26
  -1  -9  10   16.35   11.91
   1   9 -10    7.39   13.22
  -1  -9   9  144.86   13.74
   1   9  -9  163.90   13.65
  -1  -9   8  286.15   15.56
   1   9  -8  269.19   16.00
  -1  -9   7  160.68   12.61
   1   9  -7  230.50   14.87
  -1  -9   6  251.89   14.52
   1   9  -6  285.19   15.65
  -1  -9   5  987.73   34.78
   1   9  -5  937.30   32.95
  -1  -9   4  126.86   11.82
   1   9  -4  141.29   10.09
   1   9  -4  141.55   11.82
  -1  -9   3  369.96   16.52
   1   9  -3  427.52   18.69
   1   9  -3  495.43   19.13
  -1  -9   2   27.21    9.83
   1   9  -2   23.22   10.61
   1   9  -2   22.00    9.22
  -1  -9   1   15.30   10.17
   1   9  -1   -3.74   10.26
   1   9  -1    5.83    8.61
  -1  -9   0   18.17   10.09
   1   9   0   18.09   10.26
   1   9   0   25.13    8.78
  -1  -9  -1   -9.04   10.17
   1   9   1   14.09    9.65
   1   9   1   21.48    8.69
  -1  -9  -2   21.39   10.17
  -1  -9  -2   23.39    8.00
   1   9   2    8.00    9.91
   1   9   2   14.00    8.69
  -1  -9  -3  630.11   22.69
  -1  -9  -3  647.41   24.35
   1   9   3  609.68   23.30
   1   9   3  582.20   21.22
  -1  -9  -4   69.30    8.52
  -1  -9  -4   67.47   10.26
   1   9   4   73.64   11.04
   1   9   4   74.51    8.52
  -1  -9  -5 2463.23   79.64
  -1  -9  -5 2364.11   75.99
   1   9   5 2273.69   73.12
   1   9   5 2272.82   73.56
  -1  -9  -6   42.08    8.69
  -1  -9  -6   49.99   10.61
   1   9   6   26.08    9.65
   1   9   6   36.34    8.26
  -1  -9  -7  805.57   29.74
  -1  -9  -7  786.01   27.21
   1   9   7  761.14   26.78
   1   9   7  809.75   29.04
  -1  -9  -8  105.99   10.52
  -1  -9  -8  111.55   12.96
   1   9   8  103.55   11.39
   1   9   8  101.64    9.39
  -1  -9  -9   22.95   12.52
  -1  -9  -9   35.21    9.83
   1   9   9   37.21   11.48
   1   9   9   42.26   10.09
  -1  -9 -10  126.07   14.52
  -1  -9 -10  116.08   10.00
   1   9  10  120.42   12.52
   1   9  10  134.33   10.69
  -1  -9 -11  204.76   11.74
   1   9  11  191.02   14.26
   1   9  11  173.81   11.48
  -1  -9 -12   32.26    8.17
   1   9  12   34.87    9.65
   1   9  12   18.78   11.74
  -1  -9 -13  518.82   19.82
   1   9  13  479.69   21.65
   1   9  13  499.69   20.00
  -1  -9 -14  123.55    9.83
   1   9  14  125.99   16.69
   1   9  14  117.73   10.61
  -1  -9 -15  427.87   17.48
   1   9  15  441.61   18.26
   1   9  15  478.39   25.04
  -1  -9 -16    5.13    8.87
   1   9  16   -4.61    9.22
   1   9  16   36.08   16.95
  -1  -9 -17   52.78   11.13
   1   9  17   38.26   18.09
   1   9  17   49.13    9.48
  -1  -9 -18   42.08   11.13
   1   9  18   62.25   18.17
   1   9  18   34.43    9.65
  -1  -9 -19   52.34   13.04
   1   9  19   51.04   18.78
   1   9  19   64.69   12.00
  -1 -10  12    6.17   11.39
   1  10 -12    5.74   13.13
  -1 -10  11  115.99   12.52
   1  10 -11  145.38   14.26
  -1 -10  10    6.26   11.91
   1  10 -10   21.48   12.35
  -1 -10   9  245.11   14.78
   1  10  -9  264.15   16.78
  -1 -10   8   30.34   12.09
   1  10  -8   44.52   12.17
  -1 -10   7  635.94   25.39
   1  10  -7  639.59   25.21
  -1 -10   6   23.39   12.26
   1  10  -6    1.57   10.78
  -1 -10   5   20.87   11.74
   1  10  -5   36.95    9.30
   1  10  -5   38.26   11.39
  -1 -10   4   34.08   10.96
   1  10  -4   59.73   10.96
   1  10  -4   26.95    9.39
  -1 -10   3   40.78   10.69
   1  10  -3   50.17    8.61
   1  10  -3   55.04   11.39
  -1 -10   2   56.60   10.61
   1  10  -2   70.34   11.48
   1  10  -2   79.82    9.13
  -1 -10   1  319.53   15.82
   1  10  -1  354.05   15.39
   1  10  -1  384.57   17.39
  -1 -10   0   51.13   11.56
   1  10   0   93.38   10.00
   1  10   0   90.77   11.82
  -1 -10  -1  561.77   22.26
   1  10   1  524.90   20.00
   1  10   1  563.25   22.26
  -1 -10  -2  130.07    9.48
  -1 -10  -2  144.07   12.43
   1  10   2  150.07   12.35
   1  10   2  148.16   10.00
  -1 -10  -3 1578.97   52.69
  -1 -10  -3 1611.14   52.60
   1  10   3 1534.63   50.26
   1  10   3 1575.49   52.60
  -1 -10  -4  189.98   12.78
  -1 -10  -4  164.33   10.61
   1  10   4  167.55   12.69
   1  10   4  189.02   10.96
  -1 -10  -5  439.35   17.39
  -1 -10  -5  480.13   19.74
   1  10   5  446.48   19.22
   1  10   5  460.91   18.17
  -1 -10  -6   41.47    9.39
  -1 -10  -6   31.56   12.35
   1  10   6   47.04    9.48
   1  10   6   32.34   10.09
  -1 -10  -7  209.20   12.52
  -1 -10  -7  206.15   15.48
   1  10   7  184.68   13.91
   1  10   7  204.33   12.43
  -1 -10  -8   22.52    9.13
  -1 -10  -8    7.39   14.17
   1  10   8   33.04    9.83
   1  10   8   17.56   11.74
  -1 -10  -9   17.74    9.13
  -1 -10  -9   12.96   13.22
   1  10   9   11.30   12.52
   1  10   9   25.21    9.91
  -1 -10 -10  189.89   15.48
  -1 -10 -10  189.89   11.82
   1  10  10  174.42   11.82
   1  10  10  172.94   14.00
  -1 -10 -11  650.63   23.65
  -1 -10 -11  587.68   25.21
   1  10  11  615.24   22.87
   1  10  11  555.51   23.04
  -1 -10 -12  222.33   12.52
   1  10  12  234.59   16.78
   1  10  12  231.72   13.39
  -1 -10 -13  472.56   18.69
   1  10  13  478.39   19.48
   1  10  13  457.26   22.26
  -1 -10 -14  226.41   12.35
   1  10  14  212.24   17.30
   1  10  14  212.50   12.35
  -1 -10 -15   50.26    9.74
   1  10  15   61.21   18.26
   1  10  15   58.43    8.52
  -1 -10 -16   17.39    8.96
   1  10  16   24.26    9.83
   1  10  16    9.56   17.91
  -1 -10 -17    9.91   10.61
   1  10  17   27.39    9.22
   1  10  17    9.48   16.35
  -1 -10 -18   17.91   11.22
   1  10  18   -1.74   19.82
   1  10  18    8.00    9.74
  -1 -11  12   25.65   12.35
   1  11 -12    9.74   14.00
  -1 -11  11  150.51   13.91
   1  11 -11  139.29   14.61
  -1 -11  10   -3.04   13.13
   1  11 -10   -6.09   13.30
  -1 -11   9   47.30   13.65
   1  11  -9   38.52   13.82
  -1 -11   8   11.39   11.74
   1  11  -8    1.91   12.17
  -1 -11   7   -3.65   12.00
   1  11  -7   20.26   12.69
  -1 -11   6    0.26   12.00
   1  11  -6    0.96   11.65
   1  11  -6   -1.83    9.65
  -1 -11   5   70.51   12.61
   1  11  -5   58.26    9.83
   1  11  -5   60.95   11.56
  -1 -11   4  165.55   13.82
   1  11  -4  180.16   11.65
   1  11  -4  195.02   13.48
  -1 -11   3 1083.37   38.00
   1  11  -3 1275.52   43.65
   1  11  -3 1219.01   40.78
  -1 -11   2   49.30   11.56
   1  11  -2   44.52    9.22
   1  11  -2   41.82   11.65
  -1 -11   1  325.10   16.61
   1  11  -1  347.18   16.69
   1  11  -1  377.79   16.17
  -1 -11   0  375.96   18.17
   1  11   0  350.49   15.56
   1  11   0  395.61   18.00
  -1 -11  -1  281.71   16.61
   1  11   1  262.50   14.87
   1  11   1  260.58   12.96
  -1 -11  -2   99.90   13.13
   1  11   2   85.38   10.61
   1  11   2   88.77   11.39
  -1 -11  -3   72.43    9.30
  -1 -11  -3   98.08   14.00
   1  11   3   80.95   10.43
   1  11   3   85.12   11.74
  -1 -11  -4   19.30    8.78
  -1 -11  -4   -1.04   12.26
   1  11   4   15.30   11.48
   1  11   4   14.78    9.30
  -1 -11  -5  143.90   14.09
  -1 -11  -5  184.07   11.82
   1  11   5  153.64   11.74
   1  11   5  147.90   12.69
  -1 -11  -6  359.27   15.74
  -1 -11  -6  386.14   19.91
   1  11   6  344.75   17.04
   1  11   6  361.79   16.26
  -1 -11  -7  371.44   19.48
  -1 -11  -7  372.75   15.82
   1  11   7  359.36   18.17
   1  11   7  354.40   16.17
  -1 -11  -8 1038.16   37.65
  -1 -11  -8 1025.98   34.87
   1  11   8  965.99   34.52
   1  11   8  939.04   32.61
  -1 -11  -9  307.10   14.35
  -1 -11  -9  318.66   18.52
   1  11   9  304.93   14.78
   1  11   9  298.93   16.87
  -1 -11 -10  400.92   16.78
  -1 -11 -10  359.18   19.91
   1  11  10  365.09   18.61
   1  11  10  353.18   16.17
  -1 -11 -11  196.85   12.17
  -1 -11 -11  165.81   17.48
   1  11  11  172.68   11.82
   1  11  11  184.07   15.39
  -1 -11 -12  153.12   11.74
   1  11  12  123.64   15.39
   1  11  12  137.64   10.61
  -1 -11 -13    2.70    9.91
   1  11  13   18.61   15.48
   1  11  13   -0.26    9.04
  -1 -11 -14   18.43   10.17
   1  11  14   -8.00    9.04
   1  11  14   -9.48   17.13
  -1 -11 -15   11.74    9.74
   1  11  15   22.17   18.17
   1  11  15   25.65    8.96
  -1 -11 -16   34.52   11.22
   1  11  16   26.95    9.22
   1  11  16   42.87   18.69
  -1 -11 -17   19.22    9.83
   1  11  17   -0.52    9.39
   1  11  17   14.17   18.26
  -1 -11 -18  259.02   14.87
   1  11  18  197.37   11.56
   1  11  18  169.46   19.39
  -1 -12  11   31.04   13.82
   1  12 -11   26.87   13.82
  -1 -12  10   11.30   13.30
   1  12 -10   -7.83   12.96
  -1 -12   9   37.13   13.82
   1  12  -9   49.21   13.91
  -1 -12   8   41.73   14.17
   1  12  -8   28.34   12.61
   1  12  -8   44.34    8.78
  -1 -12   7   48.08   13.56
  -1 -12   6  153.98   13.39
   1  12  -6  150.25   10.96
   1  12  -6  153.81   14.17
  -1 -12   5  315.19   17.13
   1  12  -5  340.92   18.09
   1  12  -5  334.05   14.78
  -1 -12   4  215.37   14.87
   1  12  -4  253.89   15.82
   1  12  -4  225.98   12.52
  -1 -12   3  130.86   13.39
   1  12  -3  188.42   11.56
   1  12  -3  205.28   14.69
  -1 -12   2  105.38   12.87
   1  12  -2  120.94   13.13
   1  12  -2  118.42   10.61
  -1 -12   1    5.48   11.65
   1  12  -1    0.09    9.65
   1  12  -1    6.78   11.74
  -1 -12   0   93.90   13.65
   1  12   0   63.21    9.91
   1  12   0   59.65   11.91
  -1 -12  -1   78.17   13.56
   1  12   1   81.82   12.00
   1  12   1   55.30    9.39
  -1 -12  -2  163.98   14.61
   1  12   2  171.90   13.65
   1  12   2  157.20   12.26
  -1 -12  -3   35.04   13.56
  -1 -12  -3    6.87    8.26
   1  12   3   15.39   11.30
   1  12   3   19.82    9.65
  -1 -12  -4  730.54   28.95
  -1 -12  -4  685.06   24.61
   1  12   4  602.29   22.61
   1  12   4  647.24   25.65
  -1 -12  -5  426.65   21.22
  -1 -12  -5  439.78   17.56
   1  12   5  406.48   17.39
   1  12   5  425.52   19.56
  -1 -12  -6  819.05   28.78
  -1 -12  -6  763.92   30.34
   1  12   6  730.88   26.61
   1  12   6  767.58   28.61
  -1 -12  -7    7.91    9.48
  -1 -12  -7   18.87   14.87
   1  12   7   14.78   10.35
   1  12   7    5.39   12.52
  -1 -12  -8  807.83   31.74
  -1 -12  -8  845.57   29.48
   1  12   8  772.01   29.04
   1  12   8  689.41   25.13
  -1 -12  -9    6.35   15.48
  -1 -12  -9    3.56    9.83
   1  12   9   12.78    9.91
   1  12   9    1.22   13.04
  -1 -12 -10   17.04   14.87
  -1 -12 -10   17.56    9.65
   1  12  10   25.48   10.52
   1  12  10   26.52   13.74
  -1 -12 -11   26.35   10.26
  -1 -12 -11   16.78   16.26
   1  12  11   15.04   10.52
   1  12  11   -0.09   14.96
  -1 -12 -12  203.98   12.61
  -1 -12 -12  203.46   18.09
   1  12  12  187.02   12.09
   1  12  12  181.03   17.48
  -1 -12 -13   59.12   11.04
   1  12  13   58.52    9.91
   1  12  13   69.91   17.82
  -1 -12 -14   95.99   11.39
   1  12  14   73.64   10.17
   1  12  14   89.73   19.48
  -1 -12 -15   25.65   10.52
   1  12  15   28.52   10.26
   1  12  15   39.82   18.69
  -1 -12 -16  459.78   19.39
   1  12  16  423.09   24.35
   1  12  16  425.78   17.56
  -1 -12 -17   12.78   11.65
   1  12  17   19.30   19.22
   1  12  17    9.83    8.87
  -1 -13  10   61.12   13.91
   1  13 -10   69.21   14.52
   1  13 -10   38.60   10.26
  -1 -13   9   32.26   13.74
   1  13  -9   50.52    9.56
   1  13  -9   30.87   13.56
  -1 -13   8   80.69   14.87
   1  13  -8  115.73   13.56
   1  13  -8   86.77    9.74
  -1 -13   7   -5.39   14.17
  -1 -13   6  156.77   15.13
   1  13  -6  157.11   10.96
   1  13  -6  137.90   13.65
  -1 -13   5   38.17   13.13
   1  13  -5   65.04   13.30
   1  13  -5   61.47    9.30
  -1 -13   4   -0.52   12.09
   1  13  -4   -5.74   12.43
   1  13  -4    7.30    8.26
  -1 -13   3   29.56   12.43
   1  13  -3   20.08    9.30
   1  13  -3   -0.96   12.00
  -1 -13   2  115.99   13.74
   1  13  -2  143.38   14.69
   1  13  -2  137.46   10.96
  -1 -13   1   48.34   13.48
   1  13  -1   54.08    9.74
   1  13  -1   64.86   13.65
  -1 -13   0  509.86   23.04
   1  13   0  510.73   21.74
   1  13   0  543.42   20.78
  -1 -13  -1   15.65   13.91
   1  13   1    5.83    9.91
   1  13   1   21.91   12.69
  -1 -13  -2  505.43   22.52
   1  13   2  507.51   20.35
   1  13   2  461.95   20.61
  -1 -13  -3   60.60   15.13
   1  13   3   62.86   10.69
   1  13   3   50.52   12.17
  -1 -13  -4   14.69    9.13
  -1 -13  -4   50.08   14.35
   1  13   4   43.56    9.91
   1  13   4   36.26   12.61
  -1 -13  -5   53.21    9.65
  -1 -13  -5   61.39   15.39
   1  13   5   55.91   12.69
   1  13   5   72.51   10.52
  -1 -13  -6  159.46   16.87
  -1 -13  -6  195.02   12.00
   1  13   6  144.07   14.09
   1  13   6  166.33   11.48
  -1 -13  -7   -2.00    9.83
  -1 -13  -7   13.30   16.52
   1  13   7  -18.00   12.09
   1  13   7   -1.65   10.26
  -1 -13  -8   27.56   16.78
  -1 -13  -8   46.43   10.00
   1  13   8   41.82   10.17
   1  13   8    4.52   13.22
  -1 -13  -9   94.95   17.22
  -1 -13  -9  102.42   10.69
   1  13   9   87.47   10.43
   1  13   9   77.30   14.35
  -1 -13 -10  392.48   16.87
  -1 -13 -10  351.10   21.39
   1  13  10  346.75   16.09
   1  13  10  358.05   19.56
  -1 -13 -11   71.21   17.65
  -1 -13 -11   62.95   10.69
   1  13  11   37.91   15.39
   1  13  11   41.21   10.87
  -1 -13 -12  258.15   21.91
  -1 -13 -12  300.23   14.87
  -1 -13 -13   14.96   10.78
   1  13  13   50.52   18.26
   1  13  13    8.52    9.30
  -1 -13 -14  204.94   12.96
   1  13  14  151.12   11.13
   1  13  14  179.46   20.69
  -1 -13 -15   53.39   10.96
   1  13  15   42.00   18.43
   1  13  15   35.91   10.43
  -1 -13 -16   49.13   11.82
   1  13  16   70.78   19.13
   1  13  16   59.21   10.52
  -1 -13 -17    5.48   11.91
   1  13  17   18.26   10.35
   1  13  17   12.61   18.87
  -1 -14   8   35.56   13.82
   1  14  -8  -14.17   14.61
   1  14  -8   12.78    9.39
  -1 -14   7  -12.17   14.17
   1  14  -7    7.13    9.30
   1  14  -7   -4.87   13.04
  -1 -14   6   54.43   14.17
   1  14  -6   47.47    9.04
   1  14  -6   81.47   14.09
  -1 -14   5   24.17   14.52
   1  14  -5    9.91   12.26
   1  14  -5   11.39    8.61
  -1 -14   4   64.08   14.17
   1  14  -4   79.91   13.30
   1  14  -4   84.51    9.65
  -1 -14   3   23.39   13.22
   1  14  -3   14.00   12.69
   1  14  -3   10.61    9.22
  -1 -14   2  292.32   17.30
   1  14  -2  343.79   18.95
   1  14  -2  340.84   15.39
  -1 -14   1   34.52   14.69
   1  14  -1   53.13    9.48
   1  14  -1   40.60   13.65
  -1 -14   0  472.91   22.61
   1  14   0  489.43   19.13
   1  14   0  478.13   21.82
  -1 -14  -1   -5.56   14.26
   1  14   1    8.78   12.26
   1  14   1    7.48   10.00
  -1 -14  -2   36.26   15.04
   1  14   2   44.08   14.00
   1  14   2   43.21   10.69
  -1 -14  -3   33.30   16.43
   1  14   3   -2.96   10.43
   1  14   3   -1.65   12.61
  -1 -14  -4   -6.96    9.65
  -1 -14  -4    3.83   16.35
   1  14   4   -9.65   10.52
   1  14   4   -1.65   12.52
  -1 -14  -5   -0.17   16.69
  -1 -14  -5   14.52    9.56
   1  14   5    6.61   13.48
   1  14   5    9.48   10.17
  -1 -14  -6   94.25   17.65
  -1 -14  -6  122.60   10.96
   1  14   6  106.34   15.30
   1  14   6  125.99   11.30
  -1 -14  -7   47.91   17.04
  -1 -14  -7   54.52   10.17
  -1 -14  -8  442.74   18.35
  -1 -14  -8  439.52   24.00
   1  14   8  369.35   19.56
   1  14   8  382.92   17.13
  -1 -14  -9  436.65   18.17
  -1 -14  -9  463.61   25.30
   1  14   9  357.53   20.00
   1  14   9  340.31   15.30
  -1 -14 -10  371.79   23.82
  -1 -14 -10  361.96   16.35
   1  14  10  316.06   15.22
   1  14  10  327.71   19.04
  -1 -14 -11  108.25   11.48
  -1 -14 -11   98.69   19.65
   1  14  11   79.73   10.43
   1  14  11   66.43   16.95
  -1 -14 -12   13.91   18.78
  -1 -14 -12   25.82   11.82
   1  14  12   -5.74   17.04
   1  14  12   20.35    9.65
  -1 -14 -13   27.74   10.61
   1  14  13   26.69    9.48
   1  14  13   26.08   17.56
  -1 -14 -14   11.13   10.52
   1  14  14   29.39   10.00
   1  14  14    5.91   18.17
  -1 -14 -15   21.91   11.48
   1  14  15   -3.91   10.00
   1  14  15   -4.35   17.82
  -1 -14 -16   32.43   12.69
   1  14  16    3.48    9.56
   1  14  16   36.43   21.04
  -1 -15   7   11.74   14.43
   1  15  -7   21.82   12.52
   1  15  -7   12.61    9.48
  -1 -15   6   85.30   14.61
   1  15  -6  110.86   10.52
   1  15  -6   89.47   14.43
  -1 -15   5   62.86   14.35
   1  15  -5   51.65   12.00
   1  15  -5   64.60    9.56
  -1 -15   4  105.29   15.39
   1  15  -4   96.95   13.48
   1  15  -4  114.86   10.43
  -1 -15   3    7.04   14.00
   1  15  -3   45.65   13.82
   1  15  -3   27.21    9.22
  -1 -15   2   35.91   15.13
   1  15  -2   47.73    9.30
   1  15  -2   49.30   13.74
  -1 -15   1   21.48   15.22
   1  15  -1   47.13    9.48
   1  15  -1   11.22   13.13
  -1 -15   0   14.69   14.69
   1  15   0   17.56   13.04
   1  15   0   18.26    9.04
  -1 -15  -1  102.51   15.82
   1  15   1   86.60   10.69
   1  15   1   71.82   14.43
  -1 -15  -2  186.50   17.74
   1  15   2  215.11   13.04
   1  15   2  197.20   17.13
  -1 -15  -3  190.15   19.48
   1  15   3  215.98   13.04
   1  15   3  171.98   16.52
  -1 -15  -4  153.55   18.43
   1  15   4  121.55   11.04
   1  15   4  127.55   15.39
  -1 -15  -5  200.76   19.56
  -1 -15  -5  160.94   10.78
   1  15   5  147.29   15.91
   1  15   5  165.72   11.22
  -1 -15  -6   64.17   19.04
  -1 -15  -6   40.34    9.48
   1  15   6   50.52   15.91
   1  15   6   36.87    9.74
  -1 -15  -7  253.45   22.69
  -1 -15  -7  204.94   11.91
   1  15   7  184.59   12.09
   1  15   7  181.46   17.04
  -1 -15  -8  178.68   22.08
  -1 -15  -8  159.64   11.65
   1  15   8  108.77   15.74
   1  15   8  147.20   11.30
  -1 -15  -9   47.21   10.87
  -1 -15  -9   51.91   20.26
   1  15   9   57.65   14.69
   1  15   9   38.87    9.22
  -1 -15 -10   22.35   20.17
  -1 -15 -10   10.09   10.43
   1  15  10   11.91    9.83
   1  15  10    5.56   16.09
  -1 -15 -11    3.65   19.39
  -1 -15 -11   -5.48   10.52
   1  15  11  -26.78   16.26
   1  15  11    5.30   10.00
  -1 -15 -12    5.48   20.08
  -1 -15 -12    3.39   10.52
   1  15  12    0.87   17.22
   1  15  12    1.91   10.87
   1  15  13  160.07   11.65
   1  15  13  207.98   19.82
  -1 -15 -14   10.78   11.65
   1  15  14   11.04    9.04
   1  15  14    6.52   17.56
  -1 -15 -15  223.98   14.69
   1  15  15   96.25   10.78
   1  15  15  143.29   20.08
  -1 -16   5    6.09   14.52
   1  16  -5   -5.48   11.82
   1  16  -5    2.96    9.83
  -1 -16   4   30.69   14.09
   1  16  -4   49.04   13.13
   1  16  -4   30.52   10.00
  -1 -16   3    8.52   15.48
   1  16  -3    4.43    9.91
   1  16  -3   -4.70   13.13
  -1 -16   2    6.09   16.26
   1  16  -2    6.43   13.65
   1  16  -2   -2.00    9.04
  -1 -16   1   52.17   16.17
   1  16  -1   77.56   10.00
   1  16  -1   74.08   15.22
  -1 -16   0   73.30   16.43
   1  16   0   80.69   10.00
   1  16   0   61.82   14.00
  -1 -16  -1  157.55   17.48
   1  16   1  129.20   15.56
   1  16   1  175.29   12.00
  -1 -16  -2    5.39   18.78
   1  16   2   47.13   14.61
   1  16   2   13.56    9.74
  -1 -16  -3  286.93   22.00
  -1 -16  -4    2.52   19.13
   1  16   4   27.48   14.61
   1  16   4    1.65   10.26
  -1 -16  -5   39.82   19.91
   1  16   5   13.48    9.91
   1  16   5   12.26   15.13
  -1 -16  -6   -8.09   19.65
  -1 -16  -6   37.21   10.00
   1  16   6    5.30   10.35
   1  16   6   28.52   15.30
  -1 -16  -7   79.99   21.91
  -1 -16  -7   53.04   10.26
   1  16   7   55.56   10.26
   1  16   7   58.17   16.95
  -1 -16  -8   10.61   20.26
  -1 -16  -8   13.22    9.91
   1  16   8   17.48   17.04
   1  16   8   31.65   10.26
  -1 -16  -9  100.34   22.35
  -1 -16  -9   92.43   10.78
   1  16   9   66.78    9.74
   1  16   9   74.78   16.78
  -1 -16 -10   17.74   20.17
  -1 -16 -10   16.52   10.52
   1  16  10   15.04   16.95
   1  16  10   23.13   10.00
  -1 -16 -11  176.24   21.22
  -1 -16 -11  213.02   13.04
   1  16  11  185.20   18.87
   1  16  11  170.24   12.69
  -1 -16 -12   38.95   21.65
  -1 -16 -12   41.56   11.13
   1  16  12   27.91   11.13
   1  16  12   28.69   17.13
  -1 -16 -13  178.42   22.87
  -1 -16 -13  220.93   14.43
  -1 -16 -14   30.61   12.96
   1  16  14   24.78   19.30
   1  16  14    6.69   10.09
  -1 -17   4    0.00   16.35
   1  17  -4   20.69   13.65
   1  17  -4   17.65   10.87
  -1 -17   3  203.98   18.87
   1  17  -3  179.11   14.17
   1  17  -3  200.76   12.52
  -1 -17   2   10.17   15.91
   1  17  -2    6.43   13.82
   1  17  -2   11.82   10.78
  -1 -17   1  104.16   16.87
   1  17  -1  103.21   14.43
   1  17  -1  110.95   11.48
  -1 -17   0   -8.43   16.78
   1  17   0   -4.43   10.00
   1  17   0  -17.04   13.91
  -1 -17  -1  141.72   18.69
   1  17   1   73.12   14.26
   1  17   1   92.86   10.61
  -1 -17  -2    2.78   19.13
   1  17   2   20.08   14.09
   1  17   2   19.74   10.17
  -1 -17  -3   16.35   19.74
   1  17   3   12.87   10.09
   1  17   3    2.17   14.43
  -1 -17  -4    3.48   20.26
   1  17   4   18.52   14.09
   1  17   4  -12.61   10.78
  -1 -17  -5   81.64   20.61
   1  17   5   67.99   10.69
   1  17   5   71.99   16.09
  -1 -17  -6   33.82   21.82
   1  17   6   53.56   16.26
   1  17   6   70.60   10.43
  -1 -17  -7  140.59   11.30
  -1 -17  -7  178.68   22.69
   1  17   7  172.59   12.00
   1  17   7  141.46   17.48
  -1 -17  -8    6.61    9.83
  -1 -17  -8   18.87   21.13
   1  17   8   -5.39   11.22
   1  17   8  -20.95   17.39
  -1 -17  -9   50.86   22.61
  -1 -17  -9   28.08   10.09
   1  17   9    7.91   16.87
   1  17   9    6.87   10.78
  -1 -17 -10   22.78   22.78
  -1 -17 -10   18.09   10.87
   1  17  10   12.43   10.26
   1  17  10   -0.17   17.82
  -1 -17 -11   59.30   12.00
  -1 -17 -11   45.13   21.74
   1  17  11   24.52   16.95
   1  17  11   43.73   10.96
  -1 -17 -12   26.69   12.52
  -1 -17 -12   40.34   22.26
   1  17  12   18.09   16.69
   1  17  12   27.39   10.43
  -1 -17 -13   29.91   12.96
  -1 -17 -13   63.82   19.22
   1  17  13   11.13    9.91
   1  17  13    1.22   19.65
  -1 -18   1    5.91   18.61
   1  18  -1  -16.43   13.30
   1  18  -1    9.91   10.96
  -1 -18   0    9.65   17.91
   1  18   0    8.96   14.17
   1  18   0   -3.48   11.22
  -1 -18  -1    6.26   19.04
   1  18   1   14.69   13.82
   1  18   1   12.17   11.22
  -1 -18  -2   29.56   19.91
   1  18   2    5.65   10.87
   1  18   2  -10.09   14.00
  -1 -18  -3   37.39   19.74
   1  18   3   28.17   10.87
   1  18   3   59.65   14.61
  -1 -18  -4  133.90   20.95
   1  18   4   71.38   16.26
   1  18   4  123.64   12.78
  -1 -18  -5  173.63   21.30
  -1 -18  -6   25.04   20.52
   1  18   6   33.21   11.91
   1  18   6   11.74   15.74
  -1 -18  -7   28.95   21.74
   1  18   7   17.82   11.91
   1  18   7    8.00   16.26
  -1 -18  -8   44.69   24.35
  -1 -18  -8   -0.96   10.96
   1  18   8   36.95   17.39
   1  18   8   26.00   11.74
  -1 -18  -9   47.04   25.65
  -1 -18  -9    3.83   11.65
   1  18   9   -3.56   17.13
   1  18   9   32.43   10.78
  -1 -18 -10   31.65   22.78
  -1 -18 -10  -11.48   11.48
   1  18  10    9.22   17.30
   1  18  10    2.78   11.13
  -1 -18 -11   21.74   19.30
  -1 -18 -11  -20.95   11.91
   1  18  11  -13.39   17.39
   1  18  11  -11.30   11.13
  -1 -19  -2   58.17   20.69
   1  19   2   30.61   14.61
  -1 -19  -3   39.21   20.69
   1  19   3   15.91   11.65
   1  19   3    2.17   14.87
  -1 -19  -4    8.26   21.30
   1  19   4   16.17   14.00
   1  19   4   24.17   12.61
  -1 -19  -5    5.56   20.52
   1  19   5  -20.08   13.04
   1  19   5   -6.96   14.78
  -1 -19  -6  -10.69   21.56
   1  19   6  -29.82   15.74
   1  19   6   10.61   13.48
  -1 -19  -7    5.13   21.13
   1  19   7   -5.83   12.26
   1  19   7   -5.04   17.04
  -1 -19  -8   59.12   21.65
   1  19   8   25.04   17.22
   2 -18  -9   36.00   20.52
  -2  18   8   54.43   12.17
  -2  18   8   52.17   18.00
   2 -18  -8   66.43   20.52
  -2  18   7   21.91   11.30
  -2  18   7   15.56   16.69
   2 -18  -7   24.95   22.26
  -2  18   6   30.52   16.61
  -2  18   6    7.56   10.87
   2 -18  -6   -3.04   25.39
  -2  18   5    4.87   15.65
  -2  18   5   12.96   11.39
   2 -18  -5   36.08   26.17
  -2  18   4    8.43   11.48
  -2  18   4   11.30   14.52
   2 -18  -4   -6.43   24.69
  -2  18   3   -1.83   10.96
  -2  18   3  -18.26   14.43
   2 -18  -3   33.65   23.65
  -2  18   2  -14.96   14.78
  -2  18   2   -2.43   11.65
   2 -18  -2   63.99   22.35
  -2  18   1   25.04   11.48
  -2  18   1   16.35   14.17
   2 -18  -1   20.26   21.91
  -2  18   0  125.99   11.82
  -2  18   0   86.25   14.78
   2 -18   0  113.90   22.43
  -2  18  -1   -1.39   14.52
  -2  18  -1    7.13   11.04
   2 -18   1  -15.48   21.39
  -2  17  11    9.13   11.04
  -2  17  11    2.00   19.22
   2 -17 -11   26.43   13.30
  -2  17  10   85.47   19.39
  -2  17  10   67.65   10.26
   2 -17 -10  103.64   13.48
  -2  17   9    2.35   17.91
  -2  17   9   28.17    9.48
   2 -17  -9   17.39   22.08
   2 -17  -9   49.47   12.61
  -2  17   8   -7.30   17.30
  -2  17   8    6.17   11.82
   2 -17  -8  -12.35   12.00
   2 -17  -8  -17.22   21.22
  -2  17   7   -7.74   10.78
  -2  17   7   -7.30   15.74
   2 -17  -7   15.48   21.65
  -2  17   6   49.30   10.61
  -2  17   6   48.69   16.52
   2 -17  -6   33.65   22.52
  -2  17   5   11.65   15.39
  -2  17   5    6.52   10.78
   2 -17  -5    8.78   21.48
  -2  17   4  119.47   12.26
  -2  17   4   92.69   16.26
   2 -17  -4  157.90   22.08
  -2  17   3   14.35   10.61
  -2  17   3   14.43   14.43
   2 -17  -3  -12.87   21.04
   2 -17  -2  152.94   20.87
  -2  17   1   15.48   10.17
  -2  17   1   -0.43   14.69
   2 -17  -1   24.00   19.48
  -2  17   0  167.20   11.82
  -2  17   0  142.07   15.04
   2 -17   0  141.12   19.91
  -2  17  -1    8.87   10.17
  -2  17  -1   -7.83   13.56
   2 -17   1   12.09   18.35
  -2  17  -2    8.35   10.43
  -2  17  -2   -9.13   13.91
   2 -17   2  -11.82   17.13
  -2  17  -3   -2.61   14.96
  -2  17  -3    7.74    9.91
   2 -17   3   -6.17   17.39
  -2  17  -4  -22.95   15.22
  -2  17  -4   -1.65   10.35
   2 -17   4    8.35   19.39
  -2  16  12    2.26   19.30
  -2  16  12   10.96   11.22
   2 -16 -12   26.69   13.48
  -2  16  11  -15.04   16.52
  -2  16  11    8.96   10.09
   2 -16 -11   -0.52   13.22
  -2  16  10   -2.26    9.65
  -2  16  10  -15.74   16.61
   2 -16 -10  -12.52   12.26
  -2  16   9   -6.52   16.52
  -2  16   9   -4.43    9.74
   2 -16  -9   38.26   20.00
   2 -16  -9    2.96   10.78
  -2  16   8  247.63   18.95
  -2  16   8  211.37   13.39
   2 -16  -8  244.85   13.65
   2 -16  -8  241.54   22.00
  -2  16   7   -1.91   10.35
  -2  16   7    0.87   15.91
   2 -16  -7    1.30   18.26
   2 -16  -7   13.82   10.87
  -2  16   6  378.14   16.26
  -2  16   6  401.18   20.95
   2 -16  -6  432.65   24.61
  -2  16   5   11.39    9.74
  -2  16   5  -10.00   14.78
   2 -16  -5   16.35   18.87
  -2  16   4   49.39    9.91
  -2  16   4   73.64   15.04
   2 -16  -4   16.09   18.35
  -2  16   3   59.56    9.56
  -2  16   3   33.82   13.48
   2 -16  -3   74.86   18.69
  -2  16   2  159.38   11.56
  -2  16   2  129.55   14.35
   2 -16  -2  198.59   19.30
  -2  16   1    3.91    9.56
  -2  16   1   12.69   13.82
   2 -16  -1   -4.78   17.91
  -2  16   0    5.65    9.48
  -2  16   0  -34.26   12.96
   2 -16   0    0.26   16.78
  -2  16  -1    0.61    9.48
  -2  16  -1   -4.43   14.00
   2 -16   1   15.74   16.09
  -2  16  -2  114.08   10.26
  -2  16  -2  101.47   13.82
   2 -16   2   58.86   16.87
  -2  16  -3   60.34    9.39
  -2  16  -3   35.30   13.65
   2 -16   3   38.52   16.69
  -2  16  -4   70.60   14.78
  -2  16  -4   82.51    9.91
   2 -16   4   87.99   16.43
  -2  16  -5   32.26   15.48
  -2  16  -5   71.56   10.00
   2 -16   5   38.87   14.61
  -2  16  -6   44.26   14.87
  -2  16  -6   39.13    9.91
   2 -16   6   28.95   15.74
  -2  15  13   -3.91   10.61
  -2  15  13  -16.09   18.95
   2 -15 -13    5.91   14.00
  -2  15  12   20.08   10.00
  -2  15  12    8.43   16.87
   2 -15 -12   12.35   12.96
  -2  15  11   27.74   10.35
  -2  15  11   57.99   16.69
   2 -15 -11   21.39   12.26
  -2  15  10  164.24   11.56
  -2  15  10  177.11   17.91
   2 -15 -10  209.81   13.74
  -2  15   9   34.52    9.13
  -2  15   9   27.13   15.13
   2 -15  -9   57.04   11.39
  -2  15   8  351.96   19.48
  -2  15   8  296.75   14.09
  -2  15   7   28.08   14.17
  -2  15   7   42.26   10.00
   2 -15  -7   18.95   10.09
   2 -15  -7   45.82   16.87
  -2  15   6   13.74   12.43
  -2  15   6   39.04    9.65
   2 -15  -6   47.91   17.30
   2 -15  -6   45.65   10.43
  -2  15   5   56.60   13.13
  -2  15   5   24.78    9.04
   2 -15  -5   37.56   17.65
  -2  15   4    2.43    9.13
  -2  15   4   18.17   12.09
   2 -15  -4    9.13   16.78
  -2  15   3   31.13    9.30
  -2  15   3   33.39   12.17
   2 -15  -3   31.30   16.26
  -2  15   2   46.69    9.56
  -2  15   2   35.91   13.04
   2 -15  -2   71.73   16.26
  -2  15   1   31.56   12.17
  -2  15   1   53.56    9.56
   2 -15  -1   34.08   15.82
  -2  15   0  123.64   10.43
  -2  15   0   82.51   12.78
   2 -15   0  121.81   16.17
  -2  15  -1   88.77   12.69
  -2  15  -1  108.08   10.26
   2 -15   1  135.03   15.91
  -2  15  -2  115.81   13.22
  -2  15  -2  132.68   10.52
   2 -15   2  131.47   16.00
  -2  15  -3  183.37   11.30
  -2  15  -3  178.50   14.61
   2 -15   3  181.89   17.04
  -2  15  -4   30.26    9.22
  -2  15  -4    5.30   14.00
   2 -15   4    7.56   14.09
  -2  15  -5   48.86    9.83
  -2  15  -5   26.69   14.78
   2 -15   5   49.47   14.26
  -2  15  -6   12.00    9.56
  -2  15  -6   -6.09   12.69
   2 -15   6   -1.57   13.91
  -2  15  -7   22.17    9.48
  -2  15  -7   21.30   15.22
   2 -15   7   17.74   13.91
  -2  15  -8    4.00   16.69
   2 -15   8   -4.43   14.17
  -2  14  14  101.47   19.56
  -2  14  14   71.21   10.43
   2 -14 -14  142.25   14.61
  -2  14  13  126.60   11.04
  -2  14  13  174.07   18.69
   2 -14 -13  207.37   14.87
  -2  14  12   87.30   10.78
  -2  14  12  117.55   17.65
   2 -14 -12  145.55   13.48
  -2  14  11   91.56   11.04
  -2  14  11  107.90   16.09
   2 -14 -11  177.37   13.82
  -2  14  10   49.47    9.83
  -2  14  10   59.91   15.91
   2 -14 -10   83.56   12.35
  -2  14   9   33.30   14.43
  -2  14   9   16.95    8.87
   2 -14  -9   21.13   11.30
   2 -14  -8   -6.17   16.78
   2 -14  -8   21.91   10.61
  -2  14   7    3.74    9.83
  -2  14   7   15.74   12.69
   2 -14  -7   10.96    9.56
   2 -14  -7   20.35   16.00
  -2  14   6   59.12    9.56
  -2  14   6   54.34   13.13
   2 -14  -6   62.60   16.09
   2 -14  -6   67.21    9.91
  -2  14   5  178.85   13.56
  -2  14   5  192.15   11.30
   2 -14  -5  200.24   11.82
   2 -14  -5  212.07   18.43
  -2  14   4   96.69   10.26
  -2  14   4   91.47   12.17
   2 -14  -4  140.33   16.09
  -2  14   3  514.56   19.56
  -2  14   3  451.61   19.56
   2 -14  -3  558.64   24.52
  -2  14   2   60.60   11.13
  -2  14   2   87.99   10.17
   2 -14  -2   62.86   14.52
  -2  14   1  188.59   11.65
  -2  14   1  162.24   13.39
   2 -14  -1  223.37   17.22
  -2  14   0   48.34   10.00
  -2  14   0   13.91   11.48
   2 -14   0   66.43   13.82
  -2  14  -1   71.12   10.26
  -2  14  -1   69.38   11.48
   2 -14   1   96.25   14.09
  -2  14  -2   19.48    9.04
  -2  14  -2   32.26   11.30
   2 -14   2   16.43   12.96
  -2  14  -3   14.96    8.69
  -2  14  -3   17.82   12.17
   2 -14   3   14.17   12.35
  -2  14  -4    3.48    9.48
  -2  14  -4  -17.13   11.39
   2 -14   4   20.87   12.35
  -2  14  -5  272.67   13.22
  -2  14  -5  232.24   16.26
   2 -14   5  175.81   15.39
  -2  14  -6   14.69   14.35
  -2  14  -6   20.00    8.87
   2 -14   6    7.83   13.48
  -2  14  -7   89.03    9.56
  -2  14  -7   90.25   14.69
   2 -14   7   40.34   13.39
  -2  14  -8   22.35    9.56
  -2  14  -8   -6.52   14.35
   2 -14   8    5.83   14.00
  -2  14  -9   65.82   15.30
  -2  14  -9   61.47   10.00
   2 -14   9   58.08   13.30
  -2  13  15   53.91   18.78
  -2  13  15   43.82   10.61
   2 -13 -15   69.47   13.82
  -2  13  14   18.52   10.61
  -2  13  14   31.13   17.39
   2 -13 -14   51.82   13.13
  -2  13  13   52.26    9.91
  -2  13  13   47.91   17.48
   2 -13 -13   49.39   12.09
  -2  13  12   16.78   17.30
  -2  13  12    9.56   10.26
   2 -13 -12   11.48   11.74
  -2  13  11   15.91   10.26
  -2  13  11   17.56   16.09
   2 -13 -11    1.04   11.91
  -2  13  10   -0.09    9.30
  -2  13  10   17.48   13.82
   2 -13 -10    5.74   10.87
  -2  13   9  192.33   14.96
  -2  13   9  156.42   10.78
   2 -13  -9  247.63   13.48
  -2  13   8   31.13   12.61
  -2  13   8   55.99    9.22
   2 -13  -8   26.52   14.09
   2 -13  -8   39.30   10.17
  -2  13   7  224.93   14.61
  -2  13   7  213.11   12.35
   2 -13  -7  247.54   13.22
   2 -13  -7  227.54   16.43
  -2  13   6   -3.30    9.65
  -2  13   6   11.91   11.82
   2 -13  -6    0.35   13.56
   2 -13  -6   12.52    9.48
  -2  13   5 1033.81   34.87
  -2  13   5 1001.64   35.21
   2 -13  -5 1186.84   41.91
   2 -13  -5 1059.02   35.56
  -2  13   4   46.95   11.13
  -2  13   4   55.39    9.30
   2 -13  -4   82.69   14.52
   2 -13  -4   58.60    9.48
  -2  13   3  273.62   13.04
  -2  13   3  246.67   14.69
   2 -13  -3  284.49   17.48
  -2  13   2   17.22    9.04
  -2  13   2   30.26   10.26
   2 -13  -2   11.04   13.74
  -2  13   1   28.26    9.39
  -2  13   1   17.65   10.35
   2 -13  -1   21.22   14.17
  -2  13   0   12.78    9.48
  -2  13   0   20.35   10.52
   2 -13   0    6.00   12.61
  -2  13  -1   20.26    8.69
  -2  13  -1   13.30   10.00
   2 -13   1   20.35   12.87
  -2  13  -2   14.43   10.09
  -2  13  -2   30.17    8.78
   2 -13   2   18.09   13.04
   2 -13   3  334.75   16.61
  -2  13  -4   -2.61   11.82
  -2  13  -4    4.43    8.43
   2 -13   4   10.00   11.65
  -2  13  -5  356.75   18.61
  -2  13  -5  350.49   14.96
   2 -13   5  289.88   15.22
  -2  13  -6  123.73    9.83
  -2  13  -6  128.51   13.91
   2 -13   6   99.56   13.56
  -2  13  -7  124.42   15.74
  -2  13  -7  139.64   10.00
   2 -13   7  130.68   14.17
  -2  13  -8   -4.87    8.43
  -2  13  -8    6.09   14.52
   2 -13   8   13.48   12.17
  -2  13  -9  -15.74   14.35
  -2  13  -9    4.43    8.78
   2 -13   9   -7.74   12.96
  -2  13 -10   13.30   14.87
   2 -13  10   20.26   12.78
  -2  12  16   27.91   18.52
  -2  12  16    0.43   11.04
   2 -12 -16   -4.61   13.13
  -2  12  15  -13.22   18.26
  -2  12  15    8.43   10.17
   2 -12 -15   26.69   12.61
  -2  12  14   15.74   17.91
  -2  12  14   -2.87    9.91
   2 -12 -14   14.43   12.00
   2 -12 -13  113.38   12.17
  -2  12  12   -2.35    9.65
  -2  12  12    3.65   16.09
   2 -12 -12   12.52   10.96
  -2  12  11  602.64   22.87
  -2  12  11  650.72   27.21
   2 -12 -11  727.32   26.17
  -2  12  10    7.13    9.56
  -2  12  10   -6.09   14.00
   2 -12 -10   -2.35   10.35
   2 -12  -9  181.98   11.39
  -2  12   8   40.52   12.87
  -2  12   8   48.00    8.43
   2 -12  -8   69.56    9.91
  -2  12   7  367.96   17.56
  -2  12   7  379.70   16.09
  -2  12   6   23.13   10.96
  -2  12   6   12.52    8.78
   2 -12  -6   31.30   12.61
   2 -12  -6   12.17    8.96
  -2  12   5  112.95    9.65
  -2  12   5  119.21   12.52
   2 -12  -5  145.90   14.52
   2 -12  -5  131.47    9.83
  -2  12   4   16.87   11.39
  -2  12   4   19.56    8.61
   2 -12  -4   16.95    8.26
   2 -12  -4   22.26   12.87
  -2  12   3  205.63   11.30
  -2  12   3  197.55   12.69
   2 -12  -3  207.89   15.04
  -2  12   2  148.33   12.09
  -2  12   2  120.42    9.83
   2 -12  -2  159.98   14.00
  -2  12   1  659.93   24.43
  -2  12   1  687.93   24.43
   2 -12  -1  757.49   28.52
  -2  12   0  173.55   11.22
  -2  12   0  158.77   12.00
   2 -12   0  168.16   13.56
  -2  12  -1  254.58   12.09
  -2  12  -1  250.67   13.65
   2 -12   1  271.02   15.56
  -2  12  -2  167.03   10.43
  -2  12  -2  153.64   12.00
   2 -12   2  148.25   12.61
   2 -12   3  278.06   15.30
  -2  12  -4   60.43    9.04
  -2  12  -4   62.86   11.56
   2 -12   4   69.65   11.56
  -2  12  -5    8.96    8.52
  -2  12  -5    5.56   12.26
   2 -12   5   20.95   10.61
   2 -12   6   19.13   10.35
  -2  12  -7   94.69   15.30
  -2  12  -7   91.12    9.04
   2 -12   7   87.38   11.56
  -2  12  -8    8.52   14.17
   2 -12   8   20.00   12.09
  -2  12  -9    7.56   15.13
   2 -12   9   11.39   12.17
  -2  12 -10  200.68   17.30
   2 -12  10  193.72   14.78
  -2  12 -11   57.56   15.04
   2 -12  11   61.39   12.96
  -2  11  16   19.30    9.91
  -2  11  16    7.22   18.26
   2 -11 -16   30.17   12.00
  -2  11  15   83.99   11.30
  -2  11  15   83.47   18.26
   2 -11 -15  117.12   12.35
  -2  11  14   33.30   18.52
  -2  11  14   33.74    9.91
   2 -11 -14   59.30   10.69
   2 -11 -13  438.30   18.26
  -2  11  12   24.00    9.65
  -2  11  12   57.65   16.69
   2 -11 -12   36.78    9.91
  -2  11  11  387.53   20.00
  -2  11  11  353.88   15.65
   2 -11 -11  420.91   17.48
  -2  11  10   55.47   10.52
  -2  11  10   24.95   13.13
   2 -11 -10   36.69    9.74
  -2  11   9    6.61    9.13
  -2  11   9   34.34   13.04
   2 -11  -9   25.56    9.83
  -2  11   8   29.65   12.43
  -2  11   8   21.30    8.43
   2 -11  -8   12.69    9.13
  -2  11   7   37.47   11.56
  -2  11   7   41.39    8.69
   2 -11  -7   61.30    9.30
   2 -11  -7   32.17   12.43
  -2  11   6  172.24   12.96
  -2  11   6  167.03   10.87
   2 -11  -6  187.20   11.04
   2 -11  -6  175.72   13.30
  -2  11   5  138.33    9.74
  -2  11   5  125.55   11.39
   2 -11  -5  120.86   13.13
   2 -11  -5  120.60    9.48
  -2  11   4  539.16   21.22
  -2  11   4  571.94   20.78
   2 -11  -4  579.16   20.78
   2 -11  -4  653.41   25.39
  -2  11   3 1120.76   37.13
  -2  11   3 1173.80   39.65
   2 -11  -3 1121.63   37.13
   2 -11  -3 1199.88   40.95
  -2  11   2  534.38   19.56
  -2  11   2  554.64   21.04
   2 -11  -2  627.24   23.91
  -2  11   1  217.46   11.65
  -2  11   1  232.76   12.52
   2 -11  -1  272.32   15.30
  -2  11   0  995.55   33.47
  -2  11   0 1028.59   35.21
   2 -11   0 1118.15   38.34
  -2  11  -1  152.85   10.00
  -2  11  -1  129.38   11.13
   2 -11   1  151.29   12.69
  -2  11  -2   27.39    8.35
  -2  11  -2   15.22   10.09
   2 -11   2   -0.26    9.65
  -2  11  -3   24.69   10.00
  -2  11  -3    1.22    7.91
   2 -11   3    5.91    9.83
  -2  11  -4   19.13    9.83
  -2  11  -4   23.56    8.17
   2 -11   4   21.65   10.17
  -2  11  -5   69.38   12.17
  -2  11  -5   92.34    9.04
   2 -11   5   70.78   10.78
  -2  11  -6   97.73   12.00
   2 -11   6   85.82   11.04
  -2  11  -7    8.87   12.69
   2 -11   7   16.09   10.09
  -2  11  -8  773.40   29.74
   2 -11   8  582.12   22.78
  -2  11  -9    9.22   13.04
   2 -11   9   11.74   11.22
  -2  11 -10  177.72   17.04
   2 -11  10  129.03   12.61
  -2  11 -11   -7.13   15.22
   2 -11  11    1.57   10.87
  -2  11 -12   30.95   15.22
   2 -11  12   -0.61   11.56
  -2  10  17   67.47   11.48
  -2  10  17   82.60   18.43
   2 -10 -17   83.38   13.48
  -2  10  16   90.95   18.52
  -2  10  16  102.77   11.22
   2 -10 -16  121.38   12.17
  -2  10  15   48.08   10.26
  -2  10  15   54.69   19.13
   2 -10 -15   64.95   11.39
  -2  10  14  147.55   19.39
  -2  10  14  120.25   10.69
   2 -10 -14  172.94   11.48
  -2  10  13  235.54   12.78
  -2  10  13  256.06   20.00
   2 -10 -13  261.02   13.13
  -2  10  12   25.39   14.35
  -2  10  12   -9.04    9.13
   2 -10 -12    4.17    8.69
  -2  10  11   54.78   10.61
  -2  10  11   70.51   14.26
   2 -10 -11   61.56    9.48
  -2  10  10   28.34   12.69
  -2  10  10   37.65    8.96
   2 -10 -10   28.87    8.69
  -2  10   9   65.04    9.30
  -2  10   9   67.12   12.69
   2 -10  -9   77.21    9.48
   2 -10  -8  606.81   22.00
  -2  10   7  119.90    9.39
  -2  10   7  131.38   12.78
   2 -10  -7  136.68   10.09
  -2  10   6  615.50   22.26
  -2  10   6  601.42   22.87
   2 -10  -6  547.16   21.65
   2 -10  -6  615.50   22.08
  -2  10   5  270.49   12.69
  -2  10   5  256.67   13.48
   2 -10  -5  298.23   15.22
   2 -10  -5  315.53   13.56
  -2  10   4  373.01   14.78
  -2  10   4  398.66   16.87
   2 -10  -4  413.61   16.00
   2 -10  -4  455.61   19.22
  -2  10   3   37.21    9.48
  -2  10   3   24.08    7.91
   2 -10  -3   29.74    7.13
   2 -10  -3   40.60   10.61
  -2  10   2  643.85   22.52
  -2  10   2  668.72   23.91
   2 -10  -2  739.49   26.69
  -2  10   1   40.26    8.96
  -2  10   1   48.26    8.43
   2 -10  -1   33.74   10.35
  -2  10   0  297.01   12.96
  -2  10   0  293.19   13.74
   2 -10   0  350.31   15.82
  -2  10  -1   46.52    7.74
  -2  10  -1   57.73    9.22
   2 -10   1   55.04    9.74
  -2  10  -2  923.39   31.65
  -2  10  -2 1014.68   33.91
   2 -10   2  894.69   31.13
  -2  10  -3   10.78    9.30
  -2  10  -3   24.08    7.39
   2 -10   3    4.26    9.30
  -2  10  -4 1004.25   33.74
  -2  10  -4 1025.98   35.47
   2 -10   4  945.99   32.87
  -2  10  -5   27.13   11.39
   2 -10   5   15.82    9.56
  -2  10  -6  702.36   26.61
   2 -10   6  550.21   21.65
  -2  10  -7   45.73   13.13
   2 -10   7   27.74   10.09
  -2  10  -8  244.67   16.69
   2 -10   8  192.07   12.69
  -2  10  -9   11.39   15.22
   2 -10   9   11.48   10.35
  -2  10 -10   10.78   14.61
   2 -10  10   18.61   10.61
  -2  10 -11   26.08   14.52
   2 -10  11   10.26   10.96
  -2  10 -12   46.52   14.96
   2 -10  12   54.95   11.56
  -2  10 -13   15.30   13.39
   2 -10  13   -3.13   10.69
  -2   9  17    9.91   11.04
  -2   9  17   13.39   18.00
   2  -9 -17    5.83   11.74
  -2   9  16   58.17   10.09
  -2   9  16   69.04   19.13
   2  -9 -16   59.56   10.69
  -2   9  15   10.35   18.17
  -2   9  15    7.30   10.35
   2  -9 -15   -6.43    9.74
  -2   9  14  148.85   11.56
  -2   9  14  161.03   19.22
   2  -9 -14  125.20   10.52
  -2   9  13   12.69    9.04
  -2   9  13   23.30   17.13
   2  -9 -13   15.22    8.87
  -2   9  12  150.94   15.22
  -2   9  12  123.55   10.78
   2  -9 -12  131.12   10.35
  -2   9  11    8.61    9.30
  -2   9  11   17.13   13.30
   2  -9 -11    8.96    8.87
  -2   9  10  635.59   23.39
  -2   9  10  648.28   25.48
   2  -9 -10  635.24   22.78
  -2   9   9   34.17    8.96
  -2   9   9   39.04   11.91
   2  -9  -9   37.56    8.35
  -2   9   8  957.30   33.39
  -2   9   8  889.48   30.34
   2  -9  -8  978.16   32.87
  -2   9   7   34.17    7.83
  -2   9   7   17.91   10.09
   2  -9  -7   29.74    8.43
  -2   9   6  205.98   10.61
  -2   9   6  227.46   13.13
   2  -9  -6  234.32   12.87
   2  -9  -6  237.37   11.74
  -2   9   5   -1.39    8.26
  -2   9   5    6.35    7.56
   2  -9  -5   10.17    7.48
   2  -9  -5   26.52    9.22
  -2   9   4   23.30    6.61
  -2   9   4   16.87    8.00
   2  -9  -4   17.04    9.04
   2  -9  -4   18.43    6.87
  -2   9   3   13.48    6.69
  -2   9   3    4.43    8.43
   2  -9  -3   13.04    8.26
   2  -9  -3   18.61    6.52
  -2   9   2  284.67   12.52
  -2   9   2  285.01   11.82
   2  -9  -2  293.71   13.04
   2  -9  -2  273.80   11.22
  -2   9   1   69.99    6.96
  -2   9   1   56.69    8.52
   2  -9  -1   68.08    8.69
  -2   9   0 2156.31   69.04
  -2   9   0 2138.92   68.86
   2  -9   0 2308.46   74.25
  -2   9  -1  325.71   14.69
  -2   9  -1  330.84   13.65
   2  -9   1  327.36   14.69
  -2   9  -2 2121.53   68.34
  -2   9  -2 2144.13   68.78
   2  -9   2 2097.18   67.73
  -2   9  -3   96.95    8.17
  -2   9  -3   91.99    9.39
   2  -9   3  109.47    9.48
  -2   9  -4  329.97   15.56
   2  -9   4  292.14   13.74
  -2   9  -5  283.36   14.87
   2  -9   5  250.50   13.04
  -2   9  -6  300.23   16.00
   2  -9   6  257.19   13.56
  -2   9  -7   28.69   11.22
   2  -9   7   31.30   10.00
  -2   9  -8  188.07   15.22
   2  -9   8  184.42   12.35
  -2   9  -9   34.43   14.09
   2  -9   9   -2.26   10.78
  -2   9 -10  293.10   18.69
   2  -9  10  229.89   14.35
  -2   9 -11  259.02   17.82
   2  -9  11  215.20   13.48
  -2   9 -12  201.98   18.00
   2  -9  12  136.33   12.17
  -2   9 -13  189.55   16.26
   2  -9  13  173.63   12.87
  -2   9 -14   66.17   13.65
   2  -9  14   38.69   10.52
  -2   8  17   23.82   11.56
  -2   8  17   44.17   20.26
   2  -8 -17   -1.74   10.43
  -2   8  16  195.11   20.69
  -2   8  16  215.54   12.78
   2  -8 -16  199.63   12.69
  -2   8  15   -7.83   10.17
  -2   8  15   -5.48   18.52
   2  -8 -15   22.17    9.22
  -2   8  14  433.00   17.91
  -2   8  14  433.96   24.00
   2  -8 -14  404.05   16.43
  -2   8  13   29.74   17.04
  -2   8  13   16.52   10.17
   2  -8 -13   12.87    8.43
  -2   8  12  372.92   16.61
  -2   8  12  389.53   20.17
   2  -8 -12  362.31   15.30
  -2   8  11   31.48    9.39
  -2   8  11   50.95   12.96
   2  -8 -11   36.43    8.52
  -2   8  10  631.33   23.22
  -2   8  10  636.28   24.78
   2  -8 -10  587.33   21.39
  -2   8   9   34.61    8.35
  -2   8   9   10.09   10.61
   2  -8  -9   33.30    7.91
  -2   8   8  129.47    9.65
  -2   8   8  113.99   10.96
   2  -8  -8  122.77    9.04
  -2   8   7  233.02   12.87
  -2   8   7  218.93   10.96
   2  -8  -7  212.24   10.96
  -2   8   6 1219.01   40.34
  -2   8   6 1165.97   38.52
   2  -8  -6 1272.05   41.47
  -2   8   5   -5.39    6.61
  -2   8   5   -1.48    7.56
   2  -8  -5    5.91    6.17
   2  -8  -5    0.70    8.61
  -2   8   4  313.01   12.52
  -2   8   4  296.58   12.87
   2  -8  -4  308.23   12.43
   2  -8  -4  308.06   13.56
  -2   8   3  575.86   20.08
  -2   8   3  558.99   20.26
   2  -8  -3  566.20   19.74
   2  -8  -3  609.07   21.65
  -2   8   2 1135.54   37.56
  -2   8   2 1134.67   36.95
   2  -8  -2 1092.93   35.65
   2  -8  -2 1172.93   38.52
  -2   8   1  626.11   21.39
  -2   8   1  623.59   21.82
   2  -8  -1  667.67   23.30
  -2   8   0 2287.60   73.38
  -2   8   0 2272.82   72.60
   2  -8   0 2379.76   76.17
  -2   8  -1  514.38   19.13
  -2   8  -1  474.30   17.30
   2  -8   1  494.47   18.69
  -2   8  -2   12.69    6.96
  -2   8  -2   20.26    7.83
   2  -8   2    8.78    7.83
  -2   8  -3   27.82    8.69
   2  -8   3   19.91    8.35
  -2   8  -4  147.64   10.96
   2  -8   4  158.59    9.91
  -2   8  -5 1494.63   49.39
   2  -8   5 1197.27   39.91
  -2   8  -6  481.08   19.48
   2  -8   6  388.57   16.43
  -2   8  -7  357.79   17.65
   2  -8   7  296.93   14.26
  -2   8  -8  353.96   18.00
   2  -8   8  259.37   14.00
  -2   8  -9  370.05   19.22
   2  -8   9  312.49   15.22
  -2   8 -10   34.87   14.61
   2  -8  10   36.26   10.35
  -2   8 -11  257.71   18.17
   2  -8  11  180.16   12.35
  -2   8 -12    3.83   15.13
   2  -8  12   17.22   11.39
  -2   8 -13   28.00   14.87
   2  -8  13    0.00   10.43
  -2   8 -14  -19.56   13.82
   2  -8  14    3.30   10.35
  -2   8 -15   44.00   13.91
   2  -8  15   49.65   10.69
  -2   7  17   91.12   21.39
  -2   7  17   52.26   11.56
   2  -7 -17   48.26    9.48
  -2   7  16  464.91   25.56
  -2   7  16  444.74   18.26
   2  -7 -16  450.04   18.17
  -2   7  15   23.74   18.09
  -2   7  15   12.00    9.48
   2  -7 -15    5.65    8.78
  -2   7  14   11.82   10.69
  -2   7  14   -5.48   17.39
   2  -7 -14    3.91    8.09
  -2   7  13   51.21   10.00
  -2   7  13   12.78   15.56
   2  -7 -13   45.47    8.43
  -2   7  12    3.91   12.87
  -2   7  12   -7.56   10.43
   2  -7 -12   18.43    7.74
  -2   7  11   -5.74   12.17
  -2   7  11   11.39    9.56
   2  -7 -11    3.74    7.30
  -2   7  10   55.65    9.48
  -2   7  10   41.13   11.91
   2  -7 -10   51.65    8.09
  -2   7   9  500.65   19.22
  -2   7   9  513.51   20.87
   2  -7  -9  476.13   17.82
   2  -7  -8 1139.89   37.65
  -2   7   7  592.38   22.08
  -2   7   7  531.60   19.74
   2  -7  -7  560.64   20.00
  -2   7   6  546.81   19.65
  -2   7   6  584.64   21.30
   2  -7  -6  601.07   20.87
  -2   7   5 2021.54   64.95
  -2   7   5 1909.37   61.39
   2  -7  -5 2070.23   66.17
  -2   7   4  580.29   20.17
  -2   7   4  586.12   20.69
   2  -7  -4  584.72   20.78
   2  -7  -4  601.33   20.61
  -2   7   3  577.25   20.17
  -2   7   3  622.89   21.22
   2  -7  -3  619.76   21.65
   2  -7  -3  634.72   21.56
  -2   7   2  150.16    8.78
  -2   7   2  148.68    7.83
   2  -7  -2  154.59    8.00
   2  -7  -2  172.07    9.13
  -2   7   1   -4.61    5.39
  -2   7   1    0.52    6.52
   2  -7  -1    4.35    6.35
  -2   7   0   83.38    6.87
  -2   7   0   91.56    7.48
   2  -7   0   88.95    7.74
  -2   7  -1  723.84   24.78
  -2   7  -1  735.49   24.95
   2  -7   1  668.19   23.13
  -2   7  -2  472.39   17.48
  -2   7  -2  463.78   17.04
   2  -7   2  454.82   16.78
  -2   7  -3 2070.23   66.60
   2  -7   3 1900.68   61.30
  -2   7  -4   35.65    8.69
   2  -7   4   40.78    8.00
  -2   7  -5 3817.88  121.55
   2  -7   5 3128.38   99.82
  -2   7  -6  168.94   12.35
   2  -7   6  106.60    9.65
  -2   7  -7 1449.42   48.60
   2  -7   7 1135.54   38.08
  -2   7  -8   65.65   12.26
   2  -7   8   42.95   10.26
  -2   7  -9   17.04   11.13
   2  -7   9    7.22   10.17
  -2   7 -10   90.77   13.82
   2  -7  10   79.38   10.52
  -2   7 -11    4.52   14.61
   2  -7  11   19.13   10.17
  -2   7 -12   25.13   15.48
   2  -7  12   21.65   10.35
  -2   7 -13  409.18   20.95
   2  -7  13  302.32   15.91
  -2   7 -14    5.56   12.61
   2  -7  14   13.13   10.35
  -2   7 -15  117.12   13.82
   2  -7  15   94.43   10.96
  -2   6  18   46.69   19.56
   2  -6 -18   40.69   10.78
  -2   6  17   28.87   19.65
  -2   6  17   18.43   11.13
   2  -6 -17    8.00    9.30
  -2   6  16   15.82   10.35
  -2   6  16    0.52   17.82
   2  -6 -16   18.52    9.30
  -2   6  15   16.26   17.56
  -2   6  15   -0.61   10.26
   2  -6 -15   -0.52    8.61
  -2   6  14  102.60   10.96
  -2   6  14   91.99   17.22
   2  -6 -14   64.17    8.78
  -2   6  13  200.59   16.17
  -2   6  13  208.59   12.87
   2  -6 -13  172.68   10.26
  -2   6  12   83.04   13.04
  -2   6  12  103.90   12.09
   2  -6 -12   79.12    8.35
  -2   6  11  953.82   34.08
  -2   6  11  877.30   30.87
   2  -6 -11  800.53   27.30
  -2   6  10  107.64   10.26
  -2   6  10  102.08   11.74
   2  -6 -10   94.43    8.09
  -2   6   9  862.87   30.00
  -2   6   9  867.91   30.87
   2  -6  -9  738.19   25.39
  -2   6   8  323.01   13.82
  -2   6   8  285.36   14.43
   2  -6  -8  299.97   12.43
  -2   6   7  364.05   14.87
  -2   6   7  383.18   16.17
   2  -6  -7  356.40   14.00
  -2   6   6   56.26    8.09
  -2   6   6   54.43    7.65
   2  -6  -6   50.08    7.22
  -2   6   5  109.82    7.83
  -2   6   5  102.16    8.35
   2  -6  -5  113.29    7.48
  -2   6   4   66.08    6.78
  -2   6   4   60.78    6.78
   2  -6  -4   63.30    6.17
  -2   6   3  932.08   30.69
  -2   6   3  887.74   29.21
   2  -6  -3  874.70   28.69
   2  -6  -3  935.56   30.87
  -2   6   2   13.91    5.39
  -2   6   2   12.17    6.09
   2  -6  -2    2.61    5.74
   2  -6  -2   16.17    5.30
  -2   6   1 1700.70   54.34
  -2   6   1 1708.52   54.86
   2  -6  -1 1712.00   54.78
   2  -6  -1 1705.92   54.52
  -2   6   0  168.50    8.17
  -2   6   0  167.46    8.17
   2  -6   0  172.94    8.61
  -2   6  -1  440.74   15.82
  -2   6  -1  407.87   14.96
   2  -6   1  392.92   14.61
  -2   6  -2  297.54   12.00
   2  -6   2  271.02   11.39
  -2   6  -3 4184.80  132.51
   2  -6   3 3957.00  125.47
  -2   6  -4   39.65    7.91
   2  -6   4   40.43    7.48
  -2   6  -5  278.67   13.39
   2  -6   5  231.98   11.65
  -2   6  -6   27.56    9.83
   2  -6   6   24.52    8.69
  -2   6  -7  375.01   17.39
   2  -6   7  349.70   15.48
  -2   6  -8   11.48   11.65
   2  -6   8    1.57    8.17
  -2   6  -9  172.07   13.13
   2  -6   9  116.77   10.61
  -2   6 -10  271.02   16.61
   2  -6  10  176.16   12.78
  -2   6 -11  687.24   27.56
   2  -6  11  537.95   21.39
  -2   6 -12   97.03   13.91
   2  -6  12   77.38   10.35
  -2   6 -13  144.94   15.56
   2  -6  13  146.16   11.91
  -2   6 -14  105.82   14.69
   2  -6  14  108.86   12.17
  -2   6 -15    5.65   13.39
   2  -6  15   25.56   10.96
  -2   6 -16    6.96   12.78
   2  -6  16   20.00   11.39
  -2   5  18   14.43   18.87
  -2   5  18  -11.74   12.43
   2  -5 -18    5.83    9.65
  -2   5  17   60.60   11.48
  -2   5  17   54.60   19.65
   2  -5 -17   42.78    9.22
  -2   5  16    1.22   17.91
  -2   5  16    9.56    9.83
   2  -5 -16   -4.09    9.04
  -2   5  15  336.66   15.48
  -2   5  15  319.71   21.65
   2  -5 -15  269.71   13.13
  -2   5  14   97.12   11.04
  -2   5  14   92.43   16.69
   2  -5 -14   72.34    8.87
  -2   5  13  598.20   25.13
  -2   5  13  684.28   25.56
   2  -5 -13  534.64   19.82
  -2   5  12    3.56   12.26
  -2   5  12   20.78   10.26
   2  -5 -12    1.30    7.48
   2  -5 -11  590.64   21.13
  -2   5  10  124.60   11.22
  -2   5  10  127.81   11.91
   2  -5 -10  103.12    8.26
  -2   5   9    2.09    9.13
  -2   5   9  -11.04    9.22
   2  -5  -9   24.00    6.96
  -2   5   8   61.12    8.78
  -2   5   8   59.82    9.83
   2  -5  -8   38.34    7.13
  -2   5   7   10.17    7.30
  -2   5   7   18.17    8.26
   2  -5  -7    8.52    6.35
  -2   5   6   39.56    6.96
  -2   5   6   44.34    7.91
   2  -5  -6   36.00    6.26
  -2   5   5 1638.10   52.95
  -2   5   5 1684.18   54.43
   2  -5  -5 1531.15   49.30
  -2   5   4  473.17   17.13
  -2   5   4  491.95   17.65
   2  -5  -4  480.39   16.78
  -2   5   3 4818.65  152.25
  -2   5   3 4922.99  155.55
   2  -5  -3 4922.99  155.38
  -2   5   2   74.60    5.56
  -2   5   2   83.12    6.17
   2  -5  -2   78.51    5.48
   2  -5  -2   95.21    6.35
  -2   5   1  415.70   14.61
  -2   5   1  421.70   14.52
   2  -5  -1  463.26   15.82
   2  -5  -1  425.52   14.52
  -2   5   0  792.88   25.91
  -2   5   0  819.22   26.87
   2  -5   0  772.88   25.39
  -2   5  -1  805.40   26.52
  -2   5  -1  776.97   25.65
   2  -5   1  746.45   24.78
  -2   5  -2   48.86    6.43
   2  -5   2   64.25    6.43
  -2   5  -3   37.04    6.69
   2  -5   3   28.95    6.43
  -2   5  -4   48.26    7.65
   2  -5   4   30.08    7.22
  -2   5  -5 1310.30   43.21
   2  -5   5 1052.94   34.87
  -2   5  -6  842.61   29.21
   2  -5   6  788.88   27.39
  -2   5  -7 2059.79   66.95
   2  -5   7 1671.14   54.43
  -2   5  -8 1811.99   59.56
   2  -5   8 1369.43   45.30
  -2   5  -9  442.56   19.48
   2  -5   9  364.75   15.56
  -2   5 -10  378.74   18.43
   2  -5  10  275.89   13.56
  -2   5 -11  316.23   17.39
   2  -5  11  222.06   13.04
  -2   5 -12   24.35   13.48
   2  -5  12   -1.22   10.43
  -2   5 -13   11.48   13.30
   2  -5  13   11.82   10.17
  -2   5 -14    4.61   12.26
   2  -5  14   10.52   10.00
  -2   5 -15   54.60   12.87
   2  -5  15   69.82   11.65
  -2   5 -16   20.26   12.00
   2  -5  16   18.00   11.04
  -2   5 -17    2.09   12.17
   2  -5  17   -4.61   11.22
  -2   4  18  -14.43   10.96
  -2   4  18   -1.13   19.13
   2  -4 -18  -15.22   10.69
  -2   4  17  119.55   11.74
  -2   4  17  108.34   21.13
   2  -4 -17   89.21    9.91
  -2   4  16    1.83   19.13
  -2   4  16   14.61   11.91
   2  -4 -16   -6.87    9.48
  -2   4  15  258.15   21.56
  -2   4  15  244.85   14.43
   2  -4 -15  219.20   12.17
  -2   4  14   31.30   10.17
  -2   4  14   27.21   16.00
   2  -4 -14   44.78    9.13
   2  -4 -13  317.36   14.09
  -2   4  12   37.39   10.26
  -2   4  12   25.74   12.35
   2  -4 -12   22.52    7.48
  -2   4  11  595.33   23.30
  -2   4  11  612.81   23.48
   2  -4 -11  547.16   19.91
  -2   4  10    9.30    9.91
  -2   4  10    9.04   10.09
   2  -4 -10    4.96    7.22
  -2   4   9  484.91   18.87
  -2   4   9  496.47   19.82
   2  -4  -9  461.95   16.95
  -2   4   8  456.65   18.09
  -2   4   8  436.65   17.56
   2  -4  -8  413.09   15.74
   2  -4  -7  922.52   30.87
  -2   4   6  894.69   30.43
  -2   4   6  852.44   28.87
   2  -4  -6  836.70   28.00
  -2   4   5 2548.44   81.30
  -2   4   5 2689.30   85.73
   2  -4  -5 2552.79   81.21
  -2   4   4 1172.93   38.26
  -2   4   4 1170.32   38.17
   2  -4  -4 1184.23   38.26
  -2   4   3  972.95   31.74
  -2   4   3 1017.29   33.13
   2  -4  -3 1007.73   32.61
  -2   4   2  240.32    9.22
  -2   4   2  250.58    9.39
   2  -4  -2  258.58    9.56
  -2   4   1   14.26    4.00
  -2   4   1   14.52    3.48
   2  -4  -1   19.22    3.83
   2  -4  -1   14.26    3.91
  -2   4   0   35.13    3.83
  -2   4   0   36.87    3.83
   2  -4   0   35.47    4.17
  -2   4  -1   41.65    4.52
   2  -4   1   60.17    5.22
  -2   4  -2  204.15    8.87
   2  -4   2  190.59    8.52
  -2   4  -3  660.46   22.52
   2  -4   3  607.50   20.69
  -2   4  -4 2444.10   78.08
   2  -4   4 2048.49   65.56
  -2   4  -5 1440.73   46.95
   2  -4   5 1272.92   41.65
  -2   4  -6 1456.38   47.73
   2  -4   6 1362.47   44.60
  -2   4  -7   69.91    8.78
   2  -4   7   51.21    8.61
  -2   4  -8 1272.05   42.52
   2  -4   8 1112.93   37.21
  -2   4  -9  269.28   15.39
   2  -4   9  223.63   12.17
  -2   4 -10  172.42   12.78
   2  -4  10  111.73    9.91
  -2   4 -11   11.30   11.56
   2  -4  11   18.87   10.52
  -2   4 -12  331.97   17.04
   2  -4  12  282.41   14.26
  -2   4 -13  104.08   13.04
   2  -4  13   86.51   10.61
  -2   4 -14  137.55   13.65
   2  -4  14  115.03   11.04
  -2   4 -15   18.43   12.69
   2  -4  15  -16.17    9.56
  -2   4 -16  242.41   14.96
   2  -4  16  234.15   13.13
  -2   4 -17    0.35   11.56
   2  -4  17  -10.09    9.48
   2  -3 -18   18.78   11.22
  -2   3  17    8.52   11.48
  -2   3  17   16.69   19.13
   2  -3 -17   -0.09    9.65
  -2   3  16    2.09   18.95
  -2   3  16   11.04   10.35
   2  -3 -16    9.91   10.00
  -2   3  15   19.82   10.17
  -2   3  15  -11.22   17.39
   2  -3 -15   11.65    9.83
  -2   3  14   96.08   12.43
   2  -3 -14   84.34   10.00
  -2   3  13  185.89   12.78
   2  -3 -13  140.86    9.56
  -2   3  12  375.88   17.65
   2  -3 -12  310.23   13.56
  -2   3  11 1162.49   39.56
   2  -3 -11  987.73   33.21
  -2   3  10  690.80   25.56
   2  -3 -10  606.29   21.56
  -2   3   9  715.15   26.26
   2  -3  -9  569.77   20.35
  -2   3   8  945.99   32.34
   2  -3  -8  771.92   26.26
  -2   3   7   35.82    8.78
   2  -3  -7   24.43    6.87
  -2   3   6  397.96   15.91
   2  -3  -6  361.36   14.00
  -2   3   5  308.58   12.87
   2  -3  -5  288.23   11.82
  -2   3   4  935.56   31.04
   2  -3  -4  837.48   27.65
  -2   3   3  299.62   11.30
  -2   3   3  278.67   11.04
   2  -3  -3  280.15   10.43
  -2   3   2  411.35   13.91
  -2   3   2  448.56   15.22
   2  -3  -2  407.96   13.82
  -2   3   1  494.30   16.17
  -2   3   1  499.25   16.35
   2  -3  -1  487.69   16.00
  -2   3  -1  985.12   31.56
   2  -3   1  963.38   30.95
  -2   3  -2 7499.25  236.24
   2  -3   2 7186.24  226.41
  -2   3  -3  483.60   16.78
   2  -3   3  483.69   16.78
  -2   3  -4   23.39    6.52
   2  -3   4   28.52    6.52
  -2   3  -5  167.90    9.48
   2  -3   5  163.03    9.04
  -2   3  -6  667.67   23.65
   2  -3   6  585.25   20.69
  -2   3  -7   64.86    8.61
   2  -3   7   67.56    7.48
  -2   3  -8  959.03   32.87
   2  -3   8  788.36   27.30
  -2   3  -9    3.39    9.83
   2  -3   9   10.26    7.83
  -2   3 -10 2408.45   78.08
   2  -3  10 1852.86   60.43
  -2   3 -11   98.08   12.09
   2  -3  11   69.82   10.35
  -2   3 -12  808.01   29.65
   2  -3  12  794.44   28.78
  -2   3 -13    1.30   11.74
   2  -3  13   13.91    9.30
  -2   3 -14  119.47   12.78
   2  -3  14  144.33   11.22
  -2   3 -15   15.65   11.30
   2  -3  15   22.00    9.48
  -2   3 -16   26.95   11.82
   2  -3  16   34.08   10.69
  -2   3 -17   -8.00   11.22
   2  -3  17    9.04    9.65
  -2   2  17   33.13   20.61
  -2   2  17   59.91   11.48
   2  -2 -17   66.08   10.69
  -2   2  16   75.91   11.91
   2  -2 -16   55.30   10.78
  -2   2  15    5.65   10.26
   2  -2 -15   -8.78    9.48
  -2   2  14  665.85   25.48
   2  -2 -14  565.16   21.39
  -2   2  13  292.06   15.48
   2  -2 -13  278.06   13.56
  -2   2  12 1319.87   45.30
   2  -2 -12 1021.64   34.69
  -2   2  11  146.59   12.96
   2  -2 -11  127.55    9.65
  -2   2  10  829.57   29.74
   2  -2 -10  725.84   25.13
  -2   2   9  114.51   10.43
   2  -2  -9   71.21    8.00
  -2   2   8   46.43    8.96
   2  -2  -8   42.08    8.09
  -2   2   7   80.95    8.69
   2  -2  -7   72.43    7.48
  -2   2   6 1948.50   62.95
   2  -2  -6 1818.08   58.43
  -2   2   5  375.53   15.13
   2  -2  -5  294.93   11.82
  -2   2   4 1370.30   44.43
   2  -2  -4 1196.40   38.78
  -2   2   3   56.08    6.35
   2  -2  -3   41.21    5.30
  -2   2   2 6881.05  216.76
   2  -2  -2 6188.95  194.94
  -2   2   1   30.95    3.30
   2  -2  -1   31.56    3.30
  -2   2  -1    9.91    2.78
   2  -2   1   15.04    2.87
   2  -2   1   12.69    2.70
  -2   2  -2 2191.95   69.47
   2  -2   2 2251.95   71.30
  -2   2  -3   32.08    5.65
   2  -2   3   35.56    5.30
  -2   2  -4  889.48   29.56
   2  -2   4  890.35   29.48
  -2   2  -5  109.21    8.78
   2  -2   5  122.60    8.43
  -2   2  -6  670.45   23.65
   2  -2   6  646.28   22.78
  -2   2  -7  249.11   12.35
   2  -2   7  267.28   12.69
  -2   2  -8 2010.23   65.04
   2  -2   8 1834.60   59.47
  -2   2  -9  672.19   24.87
   2  -2   9  612.72   22.17
  -2   2 -10 1238.14   41.91
   2  -2  10 1187.71   39.74
  -2   2 -11  152.77   12.26
   2  -2  11  126.34   10.26
  -2   2 -12   33.04   10.35
   2  -2  12    3.65    9.83
  -2   2 -13   37.56   11.65
   2  -2  13   27.48   10.00
  -2   2 -14   14.69   11.04
   2  -2  14   24.52   10.43
  -2   2 -15   94.25   11.82
   2  -2  15  110.16   11.65
  -2   2 -16   70.51   12.26
   2  -2  16   84.08   10.43
  -2   2 -17   25.48   11.04
   2  -2  17   26.43   17.13
   2  -2  17   30.26   10.43
  -2   2 -18   51.82   11.39
   2  -2  18   36.34   18.35
   2  -2  18   37.30    9.30
  -2   1  17    7.65   12.09
   2  -1 -17    0.78   10.35
  -2   1  16  349.36   16.52
   2  -1 -16  272.49   13.82
  -2   1  15   22.00   10.69
   2  -1 -15    2.78    9.74
  -2   1  14   65.38   12.43
   2  -1 -14   49.04    9.48
  -2   1  13   11.22   11.13
   2  -1 -13   -0.70    9.13
  -2   1  12   18.95   10.96
   2  -1 -12   16.52    8.87
  -2   1  11   41.56   11.48
   2  -1 -11   41.04    9.30
  -2   1  10  530.90   21.48
   2  -1 -10  380.92   15.48
  -2   1   9  118.25   12.09
   2  -1  -9   94.69    7.65
  -2   1   8 2907.54   93.56
   2  -1  -8 1886.77   60.69
  -2   1   7  109.03    9.56
   2  -1  -7   76.25    7.22
  -2   1   6 2652.78   84.86
   2  -1  -6 2572.79   82.08
  -2   1   5  666.02   23.74
   2  -1  -5  566.90   19.74
  -2   1   4 2139.79   68.60
   2  -1  -4 1912.85   61.12
  -2   1   3  207.20    9.48
   2  -1  -3  219.46    9.65
  -2   1   2  671.67   22.43
   2  -1  -2  677.06   22.61
  -2   1   1  354.57   12.35
   2  -1  -1  395.26   13.56
  -2   1   0  116.94    5.30
   2  -1   0  127.03    5.39
   2  -1   0  125.73    5.22
  -2   1  -1  798.53   25.74
  -2   1  -1  817.40   26.26
   2  -1   1  825.22   26.52
   2  -1   1  787.57   25.30
  -2   1  -2 3016.22   95.29
   2  -1   2 3014.48   95.21
   2  -1   2 3065.78   96.86
  -2   1  -3 1213.79   39.13
   2  -1   3 1208.57   39.13
   2  -1   3 1280.74   41.21
  -2   1  -4  419.44   15.30
   2  -1   4  421.09   15.22
  -2   1  -5 1721.57   55.39
   2  -1   5 1778.95   57.21
  -2   1  -6 1185.10   39.04
   2  -1   6 1170.32   38.60
  -2   1  -7  607.16   22.08
   2  -1   7  629.24   22.43
  -2   1  -8  332.40   14.52
   2  -1   8  325.10   13.82
  -2   1  -9  126.16    9.74
   2  -1   9  125.47    9.56
  -2   1 -10  273.54   14.00
   2  -1  10  288.41   13.13
  -2   1 -11   17.74    9.91
   2  -1  11   25.13    9.13
  -2   1 -12    9.48    9.83
   2  -1  12    2.52    9.74
  -2   1 -13 1361.60   45.82
   2  -1  13 1310.30   44.00
  -2   1 -14  103.64   12.17
   2  -1  14   83.82   10.43
  -2   1 -15  273.19   14.96
   2  -1  15  302.84   14.43
  -2   1 -16   22.00   11.13
   2  -1  16   29.56   10.26
   2  -1  16   20.26   17.22
  -2   1 -17   79.30   11.91
   2  -1  17   81.12   10.26
   2  -1  17   73.30   17.48
  -2   1 -18   23.30   10.96
   2  -1  18   -5.04   20.08
   2  -1  18    8.17    9.30
  -2   0  17   23.74   11.82
   2   0 -17  -21.82    9.74
  -2   0  16    7.39   11.39
   2   0 -16    1.30    9.30
  -2   0  15  -12.09   12.00
   2   0 -15    0.96    9.91
  -2   0  14   85.56   12.78
   2   0 -14   91.47   10.69
  -2   0  13   46.08   12.69
   2   0 -13   33.04    9.39
  -2   0  12  309.36   16.61
   2   0 -12  277.36   13.65
  -2   0  11  143.03   13.74
   2   0 -11  122.77    9.48
  -2   0  10  806.01   29.48
   2   0 -10  624.46   22.35
  -2   0   9 1319.87   44.52
   2   0  -9 1099.89   36.61
  -2   0   8 2270.21   73.56
   2   0  -8 2009.36   64.69
  -2   0   7   89.99    9.30
   2   0  -7  103.12    8.61
  -2   0   6   -1.83    8.61
   2   0  -6   10.35    7.30
  -2   0   5   22.17    7.65
   2   0  -5   11.74    6.09
  -2   0   4  544.99   19.56
   2   0  -4  547.34   19.56
  -2   0   3  473.52   17.22
   2   0  -3  424.04   15.39
  -2   0   2   89.12    7.13
   2   0  -2   91.30    7.22
  -2   0   1 2580.61   81.82
   2   0  -1 2538.88   80.43
  -2   0   0 1245.96   40.00
   2   0   0 1259.00   40.26
   2   0   0 1357.26   43.30
  -2   0  -1  893.82   28.87
  -2   0  -1  908.60   29.30
   2   0   1  925.99   29.82
   2   0   1  892.95   28.78
  -2   0  -2  363.79   12.96
  -2   0  -2  355.53   12.69
   2   0   2  361.62   13.04
   2   0   2  361.18   12.87
  -2   0  -3 4001.34  126.34
  -2   0  -3 4099.59  129.47
   2   0   3 4293.48  135.55
   2   0   3 4312.61  136.07
  -2   0  -4  396.83   14.61
   2   0   4  430.74   15.82
   2   0   4  385.87   14.69
  -2   0  -5    2.61    7.30
   2   0   5    9.48    6.69
   2   0   5    1.57    6.96
  -2   0  -6   92.08    8.00
   2   0   6   93.47    8.00
   2   0   6   92.95    8.35
  -2   0  -7  130.51    9.65
   2   0   7  124.16    8.43
  -2   0  -8   28.95    8.78
   2   0   8   22.00    8.00
  -2   0  -9  118.60    9.91
   2   0   9  152.59    9.48
  -2   0 -10   30.69    8.52
   2   0  10   55.47   10.00
  -2   0 -11 1466.81   48.69
   2   0  11 1338.13   44.34
  -2   0 -12   19.22    9.83
   2   0  12   11.56    8.87
  -2   0 -13 1223.36   41.30
   2   0  13 1215.53   42.17
   2   0  13 1232.05   41.65
  -2   0 -14   20.52   10.43
   2   0  14   26.69   13.82
   2   0  14   -0.09    9.65
  -2   0 -15  116.77   11.91
   2   0  15  136.33   11.30
   2   0  15  109.47   16.35
  -2   0 -16   29.91   11.30
   2   0  16   15.48    9.30
   2   0  16   33.39   16.43
  -2   0 -17   20.35   11.39
   2   0  17   15.13    9.48
   2   0  17   27.21   17.22
  -2   0 -18   18.87   10.26
   2   0  18  -19.74   18.78
   2   0  18   11.91   10.00
  -2  -1  17   17.30   13.30
   2   1 -17   16.95    9.83
  -2  -1  16  123.21   13.74
   2   1 -16   99.12   10.35
  -2  -1  15   85.90   12.69
   2   1 -15   54.86   10.35
  -2  -1  14  283.88   16.52
   2   1 -14  230.41   12.35
  -2  -1  13  135.46   14.26
   2   1 -13   79.38    9.56
  -2  -1  12   -2.70   11.65
   2   1 -12    7.22    9.04
  -2  -1  11  540.64   22.26
   2   1 -11  410.39   16.52
  -2  -1  10  510.64   21.22
   2   1 -10  424.83   17.04
  -2  -1   9    0.17   11.74
   2   1  -9   -6.35    7.39
  -2  -1   8   36.43   11.04
   2   1  -8   26.61    7.22
  -2  -1   7    8.43    8.43
   2   1  -7   19.13    6.87
  -2  -1   6  466.91   18.26
   2   1  -6  416.83   16.09
  -2  -1   5 2012.84   65.21
   2   1  -5 1704.18   55.04
  -2  -1   4  378.05   15.91
   2   1  -4  337.01   13.22
  -2  -1   3 4069.16  128.94
   2   1  -3 3820.49  120.94
  -2  -1   2  136.94    8.96
   2   1  -2  121.47    8.69
  -2  -1   1  191.98    9.48
   2   1  -1  220.15   10.43
  -2  -1   0   59.65    6.61
   2   1   0   57.39    6.26
   2   1   0   40.08    6.00
  -2  -1  -1  664.63   22.17
  -2  -1  -1  627.42   21.04
   2   1   1  617.42   20.78
   2   1   1  663.06   22.17
  -2  -1  -2   40.78    5.83
  -2  -1  -2   44.87    5.74
   2   1   2   35.04    5.83
   2   1   2   39.65    5.83
  -2  -1  -3  362.75   13.74
  -2  -1  -3  333.44   12.96
   2   1   3  353.79   13.39
   2   1   3  343.88   13.56
  -2  -1  -4    1.48    6.52
  -2  -1  -4   12.96    6.96
   2   1   4   -1.74    6.00
   2   1   4    6.26    7.13
  -2  -1  -5 2584.09   82.34
   2   1   5 2623.22   83.64
   2   1   5 2691.04   85.64
  -2  -1  -6  253.63   11.74
   2   1   6  271.45   12.26
   2   1   6  296.93   12.52
  -2  -1  -7 5189.05  164.16
   2   1   7 5402.94  170.85
   2   1   7 5273.39  166.85
  -2  -1  -8  132.16    9.74
   2   1   8  149.81   10.09
   2   1   8  121.73   10.09
  -2  -1  -9  507.86   19.39
   2   1   9  492.30   18.52
   2   1   9  518.21   20.08
  -2  -1 -10  235.89   12.52
   2   1  10  236.76   13.91
   2   1  10  240.67   12.17
  -2  -1 -11  732.80   26.52
   2   1  11  737.14   27.48
   2   1  11  691.84   24.61
  -2  -1 -12   29.56    9.91
   2   1  12   23.22   12.26
   2   1  12   50.69    9.74
  -2  -1 -13   25.56    9.83
   2   1  13   29.91   13.56
   2   1  13   17.91    9.39
  -2  -1 -14   18.69   10.43
   2   1  14   17.91   13.56
   2   1  14   10.17    9.83
  -2  -1 -15  225.11   14.35
   2   1  15  211.37   18.35
   2   1  15  243.71   13.65
  -2  -1 -16   29.65   10.26
   2   1  16   38.00   16.26
   2   1  16   63.21   10.00
  -2  -1 -17   53.21   10.69
   2   1  17   68.34   16.26
   2   1  17   59.99   10.09
  -2  -1 -18   75.64   10.61
   2   1  18  110.68    9.91
   2   1  18  106.42   18.61
  -2  -1 -19   56.08   11.65
   2   1  19  105.55   17.56
  -2  -2  16   46.78   13.04
   2   2 -16   33.56    9.39
  -2  -2  15  182.42   13.48
   2   2 -15  116.77   10.43
  -2  -2  14   33.91   12.87
   2   2 -14    7.83    8.69
  -2  -2  13   87.21   12.96
   2   2 -13   41.21    8.96
  -2  -2  12   -4.61   12.00
   2   2 -12  -16.09    9.13
  -2  -2  11   44.78   12.17
   2   2 -11   29.30    8.52
  -2  -2  10   34.69   12.61
   2   2 -10    7.65    8.69
  -2  -2   9  386.57   18.61
   2   2  -9  315.10   14.17
  -2  -2   8    2.87   10.61
   2   2  -8    4.96    8.87
  -2  -2   7 2444.97   79.04
   2   2  -7 2050.23   65.91
  -2  -2   6    1.13    8.61
   2   2  -6    9.30    6.96
  -2  -2   5 4067.42  129.47
   2   2  -5 3622.25  115.03
  -2  -2   4  613.94   22.61
   2   2  -4  519.95   18.61
  -2  -2   3 3457.05  109.99
   2   2  -3 2967.53   94.34
  -2  -2   2   70.69    8.61
   2   2  -2   71.73    8.35
  -2  -2   1  415.35   15.82
   2   2  -1  412.05   15.65
  -2  -2   0   12.78    7.74
   2   2   0    4.26    7.22
   2   2   0    9.13    6.69
  -2  -2  -1   28.61    6.52
  -2  -2  -1   31.56    7.30
   2   2   1   30.08    6.87
   2   2   1   24.69    6.96
  -2  -2  -2    7.39    6.52
  -2  -2  -2   13.48    6.52
   2   2   2    3.04    6.61
   2   2   2   13.39    6.35
  -2  -2  -3  980.77   32.69
  -2  -2  -3 1000.77   32.87
   2   2   3  989.47   32.69
   2   2   3  965.12   32.00
  -2  -2  -4 1631.14   52.78
  -2  -2  -4 1645.05   53.04
   2   2   4 1629.40   52.69
   2   2   4 1620.71   52.26
  -2  -2  -5 4592.58  145.20
  -2  -2  -5 4578.67  144.77
   2   2   5 4567.37  144.51
   2   2   5 4541.28  143.55
  -2  -2  -6  357.44   14.26
   2   2   6  359.44   14.87
   2   2   6  393.70   15.39
  -2  -2  -7   54.08    8.09
  -2  -2  -8  146.16    9.56
   2   2   8  133.03   10.09
   2   2   8  145.46    9.74
  -2  -2  -9  103.38    9.04
   2   2   9  129.12   10.69
   2   2   9  149.99   10.17
  -2  -2 -10   69.56    8.96
   2   2  10   65.82    8.17
   2   2  10   56.26   10.17
  -2  -2 -11   32.34    9.04
   2   2  11   21.04    8.52
   2   2  11   32.34   11.04
  -2  -2 -12   77.73   10.09
   2   2  12   77.82    9.56
   2   2  12   67.65   12.61
  -2  -2 -13  421.26   17.74
   2   2  13  429.70   17.22
   2   2  13  465.34   21.39
  -2  -2 -14  518.99   20.78
   2   2  14  538.03   21.13
   2   2  14  495.25   22.43
  -2  -2 -15  176.42   13.04
   2   2  15  199.37   16.69
   2   2  15  199.37   12.35
  -2  -2 -16  431.52   18.26
   2   2  16  499.69   20.00
   2   2  16  516.99   25.39
  -2  -2 -17   17.91   11.04
   2   2  17   40.52    9.56
   2   2  17   53.91   16.35
  -2  -2 -18   36.43   11.65
   2   2  18   61.30   17.39
   2   2  18   71.21    9.74
  -2  -2 -19   13.91   11.65
   2   2  19   21.82   18.00
   2   2  19   -0.43    8.96
  -2  -3  16    1.48   11.65
   2   3 -16    1.13    9.30
  -2  -3  15   -2.70   11.74
   2   3 -15    2.70    9.04
  -2  -3  14    6.69   12.52
   2   3 -14    5.83    9.30
  -2  -3  13   64.43   12.17
   2   3 -13   51.82    9.30
  -2  -3  12   19.13   13.22
   2   3 -12   18.95    9.13
  -2  -3  11  766.18   29.56
   2   3 -11  632.55   23.22
  -2  -3  10   21.39   13.48
   2   3 -10   39.13    8.69
  -2  -3   9  525.34   22.52
   2   3  -9  451.09   17.74
  -2  -3   8   73.99   11.74
   2   3  -8   71.73    9.22
  -2  -3   7  225.28   12.96
   2   3  -7  187.63   10.96
  -2  -3   6  292.75   14.96
   2   3  -6  243.02   12.52
  -2  -3   5  267.36   14.09
   2   3  -5  235.11   11.30
  -2  -3   4  961.64   33.30
   2   3  -4  872.96   29.48
  -2  -3   3 2258.04   72.78
   2   3  -3 2093.70   67.30
  -2  -3   2  621.59   22.35
   2   3  -2  599.51   21.48
  -2  -3   1 1272.92   41.91
   2   3  -1 1263.35   41.47
  -2  -3   0 1473.77   48.08
   2   3   0 1462.46   47.47
   2   3   0 1451.16   47.30
  -2  -3  -1  762.97   25.74
  -2  -3  -1  712.02   24.69
   2   3   1  731.06   25.04
   2   3   1  732.27   25.21
  -2  -3  -2  693.84   23.82
  -2  -3  -2  714.89   24.26
   2   3   2  692.45   23.65
   2   3   2  680.02   23.48
  -2  -3  -3 1258.14   40.87
  -2  -3  -3 1250.31   40.87
   2   3   3 1279.00   41.73
   2   3   3 1312.91   42.69
  -2  -3  -4 1401.60   45.39
  -2  -3  -4 1357.26   44.26
   2   3   4 1352.04   44.00
   2   3   4 1259.87   41.21
  -2  -3  -5  429.09   16.43
  -2  -3  -5  458.48   16.87
   2   3   5  466.56   17.13
   2   3   5  442.22   16.87
  -2  -3  -6  115.38    8.69
  -2  -3  -6  118.08    9.39
   2   3   6  125.29    8.69
   2   3   6  131.38    9.56
  -2  -3  -7  174.68   10.35
   2   3   7  172.16    9.65
   2   3   7  165.81   10.35
  -2  -3  -8 1152.06   38.08
   2   3   8 1199.01   39.65
   2   3   8 1201.62   40.17
  -2  -3  -9  171.03   10.17
   2   3   9  187.72   10.61
   2   3   9  180.07   12.43
  -2  -3 -10 1048.59   35.21
   2   3  10 1096.41   37.39
   2   3  10 1067.72   35.82
  -2  -3 -11   94.51    9.65
   2   3  11   85.21   11.39
   2   3  11   76.95    8.96
   2   3  12  852.09   31.13
   2   3  12  799.66   27.91
   2   3  13  280.06   13.22
   2   3  13  313.19   17.39
   2   3  15   53.21   15.74
   2   3  15   42.78   10.69
  -2  -3 -16  179.81   12.61
   2   3  16  223.63   21.56
   2   3  16  210.94   13.74
  -2  -3 -17    6.96   10.52
  -2  -3 -18   76.34   10.35
  -2  -3 -19    2.96    9.65
   2   3  19   36.87   11.22
   2   3  19   22.17   25.13
  -2  -4  15   19.39   11.56
   2   4 -15   28.87    8.69
  -2  -4  14  119.81   12.35
   2   4 -14  119.90   10.78
  -2  -4  13  504.91   21.30
   2   4 -13  399.26   16.26
  -2  -4  12   37.74   13.30
   2   4 -12   50.08    9.56
  -2  -4  11  161.03   14.52
   2   4 -11  143.20   10.96
  -2  -4  10   80.95   13.65
   2   4 -10   51.56    8.96
  -2  -4   9   62.08   12.17
   2   4  -9   53.47    9.48
  -2  -4   8    1.83   11.22
   2   4  -8    7.04    8.69
  -2  -4   7    3.65   10.87
   2   4  -7    1.48    8.09
  -2  -4   6  583.51   22.78
   2   4  -6  511.95   19.13
  -2  -4   5  348.31   16.17
   2   4  -5  285.10   12.61
  -2  -4   4 1641.57   53.99
   2   4  -4 1458.11   47.65
  -2  -4   3 2000.67   64.95
   2   4  -3 1803.30   58.17
  -2  -4   2 3987.43  126.77
   2   4  -2 3790.06  120.34
  -2  -4   1  739.40   26.00
   2   4  -1  700.54   24.61
   2   4  -1  716.02   24.87
   2   4   0  798.35   27.30
   2   4   0  805.14   27.30
   2   4   1  100.08    8.61
   2   4   1   92.60    8.00
   2   4   2  414.39   15.74
   2   4   2  438.22   16.61
   2   4   3   75.91    7.91
   2   4   3   83.04    7.65
  -2  -4  -4 2202.39   70.51
  -2  -4  -4 2068.49   66.34
   2   4   4 1811.99   58.34
   2   4   4 1732.87   55.91
  -2  -4  -5 1225.09   40.52
  -2  -4  -5 1137.28   37.39
  -2  -4  -6  866.70   29.21
  -2  -4  -6  939.91   32.00
   2   4   6  734.54   26.08
  -2  -4  -7  111.73    8.52
  -2  -4  -7  109.99   10.00
  -2  -4  -8 2193.69   70.51
  -2  -4  -9   65.30    8.52
  -2  -4 -10 1173.80   38.87
   2   4  10 1277.26   43.13
   2   4  10 1362.47   45.47
  -2  -4 -11  304.75   13.74
   2   4  11  307.36   15.91
   2   4  11  341.36   15.30
  -2  -4 -12   16.87    8.78
   2   4  12   16.69    8.35
   2   4  12   20.08   11.65
  -2  -4 -13   63.12    8.69
   2   4  13   53.99   12.96
   2   4  13   65.99   10.17
  -2  -4 -14    4.09    8.87
   2   4  14   13.91   14.09
   2   4  14   22.43    9.48
  -2  -4 -15   18.09    9.22
   2   4  15   25.04   15.56
   2   4  15   29.91    9.83
  -2  -4 -16  294.23   13.39
   2   4  16  314.58   22.17
   2   4  16  366.75   16.52
  -2  -4 -17   26.52    8.61
   2   4  17   38.87    9.83
   2   4  17   38.08   19.65
  -2  -4 -18  244.85   13.30
   2   4  18  244.06   21.91
   2   4  18  251.89   12.69
  -2  -4 -19   37.39    9.74
   2   4  19    2.00   21.91
   2   4  19   38.08   10.17
  -2  -5  15    9.39   11.30
   2   5 -15   21.56    8.96
  -2  -5  14   -1.30   11.48
   2   5 -14    6.96    9.74
  -2  -5  13   26.95   11.56
   2   5 -13   11.30    9.74
  -2  -5  12   46.60   12.26
   2   5 -12   21.39    9.56
  -2  -5  11    4.70   12.96
   2   5 -11    7.91    9.13
  -2  -5  10  217.98   16.35
   2   5 -10  189.11   11.74
   2   5  -9  180.68   12.26
   2   5  -8  484.30   19.22
   2   5  -7    4.78    8.96
  -2  -5   6 1535.50   51.65
  -2  -5   5  107.55   11.48
  -2  -5   4  259.10   13.48
  -2  -5   3   30.43    9.48
  -2  -5   2  967.73   32.95
  -2  -5   1  238.24   12.43
   2   5  -1  269.80   13.22
   2   5  -1  283.36   13.22
  -2  -5   0   12.61    8.69
   2   5   0   38.78    8.78
   2   5   0   61.39    8.69
  -2  -5  -1  624.29   22.00
  -2  -5  -1  577.77   21.22
   2   5   1  608.29   21.82
   2   5   1  609.24   22.08
  -2  -5  -2 9572.96  301.54
  -2  -5  -2 9999.00  314.66
   2   5   2 9703.38  305.45
   2   5   2 9546.87  300.75
  -2  -5  -3   35.13    7.83
  -2  -5  -3   22.95    7.74
   2   5   3   29.48    7.30
   2   5   3   19.22    7.83
  -2  -5  -4  699.06   24.08
  -2  -5  -4  757.14   26.08
   2   5   4  767.84   26.26
   2   5   4  826.18   28.43
  -2  -5  -5  186.07    9.83
  -2  -5  -5  162.24   10.61
   2   5   5  146.68    9.74
   2   5   5  159.72   10.09
  -2  -5  -6 1478.11   48.00
  -2  -5  -6 1390.30   45.91
   2   5   6 1411.16   46.26
   2   5   6 1382.47   45.47
  -2  -5  -7  297.36   12.96
  -2  -5  -7  307.71   14.17
   2   5   7  297.10   13.30
   2   5   7  281.28   13.30
  -2  -5  -8 1552.02   50.69
  -2  -5  -8 1652.01   54.43
   2   5   8 1635.49   53.65
   2   5   8 1738.09   56.78
  -2  -5  -9   28.52    7.83
   2   5   9   35.82   10.09
   2   5   9   26.00    8.96
  -2  -5 -10  312.06   13.82
   2   5  10  365.96   15.65
   2   5  10  339.71   16.00
  -2  -5 -11  203.28   11.22
   2   5  11  208.33   14.35
   2   5  11  228.32   12.69
  -2  -5 -12  643.24   23.30
   2   5  12  638.28   24.78
   2   5  12  653.15   24.00
  -2  -5 -13  333.44   14.52
   2   5  13  295.36   16.87
   2   5  13  342.40   15.65
  -2  -5 -14  262.15   13.13
   2   5  14  275.54   13.56
   2   5  14  251.02   17.04
  -2  -5 -15  169.20   10.61
   2   5  15  156.07   16.43
   2   5  15  174.85   11.13
  -2  -5 -16  249.63   12.17
   2   5  16  274.15   20.52
   2   5  16  285.28   13.65
  -2  -5 -17  155.72   11.30
   2   5  17  202.24   11.82
   2   5  17  150.25   20.69
  -2  -5 -18   62.69   10.52
   2   5  18   88.95   19.48
   2   5  18   59.30    9.83
  -2  -5 -19    9.48    9.13
   2   5  19  -28.43   20.43
   2   5  19   25.48    9.30
  -2  -6  14   41.73   11.74
   2   6 -14   22.78   11.91
  -2  -6  13    1.91   11.22
   2   6 -13   10.69   12.17
  -2  -6  12  283.45   15.74
   2   6 -12  222.33   14.35
  -2  -6  11   43.39   11.74
   2   6 -11   26.78   11.82
  -2  -6  10  426.65   18.95
   2   6 -10  474.56   20.08
  -2  -6   9   82.77   11.65
   2   6  -9   54.60   10.69
  -2  -6   8  885.13   31.65
   2   6  -8  917.30   32.43
  -2  -6   7   39.74   10.78
   2   6  -7   21.48   10.09
  -2  -6   6   38.52   10.96
   2   6  -6   36.43    8.69
  -2  -6   5   19.82   10.87
   2   6  -5   16.61    9.83
  -2  -6   4   14.78    9.56
   2   6  -4   13.56    9.04
  -2  -6   3    6.61    9.39
   2   6  -3    3.30    9.39
  -2  -6   2 1331.17   44.34
  -2  -6   1 1039.03   35.74
   2   6  -1 1091.20   36.87
   2   6  -1 1102.50   37.21
  -2  -6   0 6403.71  202.50
   2   6   0 6562.82  207.37
   2   6   0 6301.11  199.28
  -2  -6  -1 1990.24   64.08
  -2  -6  -1 2009.36   65.21
   2   6   1 2042.40   66.08
   2   6   1 1942.41   62.86
  -2  -6  -2 1324.22   43.73
  -2  -6  -2 1346.82   44.17
   2   6   2 1298.13   42.87
   2   6   2 1294.65   43.13
  -2  -6  -3  189.46   10.69
  -2  -6  -3  201.28   11.48
   2   6   3  158.16   11.30
   2   6   3  163.55   10.17
  -2  -6  -4  249.54   11.65
  -2  -6  -4  231.19   11.82
   2   6   4  238.06   12.35
   2   6   4  211.98   11.22
  -2  -6  -5    7.22    9.22
  -2  -6  -5   12.78    7.22
   2   6   5   11.30    8.87
   2   6   5   17.13    8.69
  -2  -6  -6  128.77    8.87
  -2  -6  -6  120.25   10.43
   2   6   6  124.68    9.83
   2   6   6  117.21    9.56
  -2  -6  -7   52.43    9.56
  -2  -6  -7   58.43    7.91
   2   6   7   66.69    8.61
   2   6   7   49.91    8.78
  -2  -6  -8  128.42    9.04
  -2  -6  -8  140.07   11.13
  -2  -6  -9 1301.61   44.00
  -2  -6  -9 1306.83   43.04
   2   6   9 1322.48   43.82
   2   6   9 1296.39   43.47
  -2  -6 -10 1064.24   35.91
   2   6  10 1062.50   36.61
   2   6  10 1125.10   37.74
  -2  -6 -11  669.15   24.17
   2   6  11  695.76   24.95
   2   6  11  722.28   26.95
  -2  -6 -12   65.30    8.78
   2   6  12   70.69   12.00
   2   6  12   82.34    9.83
  -2  -6 -13  582.46   21.30
   2   6  13  669.41   26.43
   2   6  13  664.19   24.52
  -2  -6 -14  143.46   10.61
   2   6  14  175.55   12.09
   2   6  14  165.90   16.61
  -2  -6 -15   60.52    9.22
   2   6  15   87.38   15.39
   2   6  15   67.47    9.30
  -2  -6 -16   32.17    8.69
   2   6  16   43.39   17.56
   2   6  16   61.12    9.30
  -2  -6 -17   18.69    9.04
   2   6  17    0.00   17.65
   2   6  17   32.87    8.43
  -2  -6 -18   64.86   10.26
   2   6  18   57.82    9.48
   2   6  18   74.43   19.04
  -2  -6 -19   12.35   11.04
   2   6  19    2.09   10.09
   2   6  19   25.39   20.00
  -2  -7  14   72.34   10.87
   2   7 -14   93.12   12.09
  -2  -7  13   14.78   11.39
   2   7 -13   17.48   11.04
  -2  -7  12   71.91   11.65
   2   7 -12   55.82   13.04
  -2  -7  11   23.22   11.65
   2   7 -11   50.34   12.78
  -2  -7  10  205.63   14.69
   2   7 -10  204.85   14.35
  -2  -7   9   15.04   10.87
   2   7  -9    4.17   10.61
  -2  -7   8   18.35   11.22
   2   7  -8    0.43   11.39
  -2  -7   7   10.52   10.78
   2   7  -7   12.96   10.26
  -2  -7   6  508.73   21.22
   2   7  -6  488.21   19.65
  -2  -7   5  431.09   18.43
   2   7  -5  425.78   17.56
  -2  -7   4 1014.68   35.56
   2   7  -4 1084.24   37.13
  -2  -7   3  731.75   26.69
   2   7  -3  800.79   28.43
  -2  -7   2  329.71   15.74
   2   7  -2  308.66   14.61
   2   7  -2  323.36   14.78
  -2  -7   1 1006.86   34.95
   2   7  -1 1020.77   34.95
   2   7  -1 1044.24   35.21
  -2  -7   0 1263.35   42.52
   2   7   0 1434.64   47.47
   2   7   0 1384.21   46.00
  -2  -7  -1  311.27   15.04
  -2  -7  -1  329.36   13.82
   2   7   1  335.53   15.22
   2   7   1  317.88   14.52
  -2  -7  -2   18.00    9.39
  -2  -7  -2   -3.65    7.65
   2   7   2   13.13    9.56
   2   7   2   -1.30    8.87
  -2  -7  -3  280.41   12.96
  -2  -7  -3  309.01   14.52
   2   7   3  303.97   14.43
   2   7   3  273.62   12.78
  -2  -7  -4  480.73   18.78
  -2  -7  -4  510.04   18.95
   2   7   4  512.30   19.22
   2   7   4  493.95   19.22
  -2  -7  -5 2298.03   73.82
  -2  -7  -5 2271.08   73.38
   2   7   5 2251.08   72.43
   2   7   5 2266.73   73.21
  -2  -7  -6  246.84   11.65
  -2  -7  -6  237.19   13.30
   2   7   6  243.63   11.82
   2   7   6  246.58   13.04
  -2  -7  -7 2630.17   84.86
  -2  -7  -7 2592.78   83.04
   2   7   7 2468.45   79.56
   2   7   7 2507.58   80.43
  -2  -7  -8 1192.05   40.78
  -2  -7  -8 1153.80   38.26
   2   7   8 1136.41   38.52
   2   7   8 1173.80   39.30
  -2  -7  -9  655.76   23.39
  -2  -7  -9  673.41   25.56
   2   7   9  645.76   24.08
   2   7   9  630.28   22.95
  -2  -7 -10   36.52    8.26
  -2  -7 -10   13.56   11.91
   2   7  10   14.17   10.87
   2   7  10    1.39    8.61
  -2  -7 -11  804.35   28.08
   2   7  11  798.70   29.04
   2   7  11  817.83   28.69
  -2  -7 -12    4.26    8.96
   2   7  12   23.48   11.39
   2   7  12   18.35    9.30
  -2  -7 -13   10.00    8.26
   2   7  13   -1.30   13.74
   2   7  13    3.91    9.74
  -2  -7 -14   53.82    9.65
   2   7  14   72.95   14.26
   2   7  14   69.56   10.17
  -2  -7 -15  347.97   14.69
   2   7  15  316.32   14.43
   2   7  15  327.62   19.91
  -2  -7 -16   -5.30    9.22
   2   7  16   18.26    9.56
   2   7  16   18.95   16.61
  -2  -7 -17  172.33   10.96
   2   7  17  187.72   19.65
   2   7  17  191.89   11.82
  -2  -7 -18  -11.48    9.48
   2   7  18   -2.09    8.87
   2   7  18   -0.70   18.52
  -2  -7 -19  157.90   11.48
   2   7  19  176.33   20.35
   2   7  19  160.42   11.48
  -2  -8  13    6.43   11.13
   2   8 -13   -5.74   12.17
  -2  -8  12   23.74   11.65
   2   8 -12    5.65   12.09
  -2  -8  11   -5.56   11.82
   2   8 -11   -4.78   12.35
  -2  -8  10   -1.30   11.30
   2   8 -10   -9.56   12.52
  -2  -8   9  120.86   13.13
   2   8  -9  161.81   13.13
  -2  -8   8  258.24   15.56
   2   8  -8  299.80   16.00
  -2  -8   7  691.32   26.08
   2   8  -7  833.57   30.43
  -2  -8   6  446.48   19.48
   2   8  -6  421.87   18.17
  -2  -8   5  591.68   23.82
   2   8  -5  610.81   23.13
  -2  -8   4   51.56   10.43
   2   8  -4   82.25   10.35
  -2  -8   3  537.77   21.39
   2   8  -3  504.30   20.78
   2   8  -3  567.16   21.48
  -2  -8   2  128.60   12.52
   2   8  -2  167.29   11.65
   2   8  -2  155.03   11.82
  -2  -8   1  184.68   13.39
   2   8  -1  187.02   11.04
   2   8  -1  190.15   11.65
  -2  -8   0  129.38   11.91
   2   8   0  129.81   10.61
   2   8   0  144.42   10.61
  -2  -8  -1  143.29   12.43
   2   8   1  173.63   12.09
   2   8   1  156.77   10.96
  -2  -8  -2  123.21   11.39
  -2  -8  -2  131.38    9.74
   2   8   2  117.99   11.74
   2   8   2  131.64   10.26
  -2  -8  -3 2458.02   79.47
  -2  -8  -3 2493.66   79.99
   2   8   3 2331.07   74.95
   2   8   3 2426.71   78.34
  -2  -8  -4  110.77   10.61
  -2  -8  -4  113.38    9.91
   2   8   4  117.47    9.48
   2   8   4  110.16   10.78
  -2  -8  -5 3850.92  122.42
  -2  -8  -5 3795.27  121.12
   2   8   5 3715.28  118.25
   2   8   5 3784.84  120.68
  -2  -8  -6    6.52   10.00
  -2  -8  -6   -7.48    7.83
   2   8   6    4.43    9.13
   2   8   6   11.13    7.91
  -2  -8  -7  211.80   13.48
  -2  -8  -7  193.46   10.52
   2   8   7  217.46   12.96
   2   8   7  209.81   11.48
  -2  -8  -8   -1.57   11.39
  -2  -8  -8   17.04    7.91
   2   8   8   -3.74    9.22
   2   8   8   12.61    8.43
  -2  -8  -9   53.04   12.00
  -2  -8  -9   30.78    8.35
   2   8   9   22.35    9.91
   2   8   9   19.91    9.48
  -2  -8 -10    7.56    8.52
  -2  -8 -10   22.26   12.26
   2   8  10    5.22    9.30
   2   8  10   14.87   10.96
  -2  -8 -11   53.39    8.35
  -2  -8 -11   39.47   11.82
   2   8  11   36.43   10.96
   2   8  11   52.78    9.04
  -2  -8 -12   21.91    8.87
   2   8  12   24.78    9.13
   2   8  12   31.65   12.52
  -2  -8 -13  606.72   22.00
   2   8  13  596.11   24.69
   2   8  13  618.11   23.13
  -2  -8 -14  183.29   11.65
   2   8  14  207.28   17.30
   2   8  14  183.72   11.91
  -2  -8 -15  660.80   23.82
   2   8  15  732.54   29.65
   2   8  15  705.84   25.65
  -2  -8 -16   13.48    8.78
   2   8  16   33.30   17.04
   2   8  16   27.21    8.17
  -2  -8 -17   56.95   10.17
   2   8  17   57.30    8.78
   2   8  17   68.69   17.91
  -2  -8 -18   13.48    9.74
   2   8  18   19.22    8.26
   2   8  18   26.35   17.30
  -2  -8 -19   31.74   10.69
   2   8  19   32.00   18.09
   2   8  19   17.04    8.52
  -2  -9  12   16.61   11.48
   2   9 -12   -3.56   11.56
  -2  -9  11  181.37   13.13
   2   9 -11  238.93   15.04
  -2  -9  10   -4.96   11.48
   2   9 -10   25.04   12.87
  -2  -9   9  227.89   14.09
   2   9  -9  266.23   16.26
  -2  -9   8   18.43   11.56
   2   9  -8   59.56   11.39
  -2  -9   7  270.32   15.82
   2   9  -7  321.71   16.61
  -2  -9   6   23.48   11.39
   2   9  -6   17.48   10.43
  -2  -9   5   43.13   12.69
   2   9  -5   53.91   11.13
  -2  -9   4    5.04   10.87
   2   9  -4    2.70    8.69
   2   9  -4    6.69    9.83
  -2  -9   3 1183.36   40.52
   2   9  -3 1152.93   38.78
   2   9  -3 1173.80   39.82
  -2  -9   2   73.21   10.09
   2   9  -2   74.34   10.78
   2   9  -2   89.99    9.56
  -2  -9   1  807.05   29.48
   2   9  -1  879.91   30.95
   2   9  -1  918.17   31.82
  -2  -9   0   48.78   11.30
   2   9   0   25.82   10.09
   2   9   0   38.87    9.48
  -2  -9  -1 1617.23   53.82
   2   9   1 1576.36   51.91
   2   9   1 1676.35   55.21
  -2  -9  -2  105.12   11.74
  -2  -9  -2  102.25    9.56
   2   9   2  111.99   10.09
   2   9   2  102.42   11.22
  -2  -9  -3 2846.67   91.03
  -2  -9  -3 2753.64   88.86
   2   9   3 2829.28   91.03
   2   9   3 2632.78   84.43
  -2  -9  -4  754.19   26.69
  -2  -9  -4  702.63   26.00
   2   9   4  703.15   25.82
   2   9   4  711.41   25.21
  -2  -9  -5  833.31   29.91
  -2  -9  -5  870.35   30.00
   2   9   5  794.44   28.00
   2   9   5  811.40   29.21
  -2  -9  -6  334.49   14.78
  -2  -9  -6  318.06   15.74
   2   9   6  292.84   15.04
   2   9   6  316.92   14.00
  -2  -9  -7  432.04   17.04
  -2  -9  -7  425.35   19.13
   2   9   7  402.92   17.65
   2   9   7  398.13   16.61
  -2  -9  -8  200.68   15.39
  -2  -9  -8  175.29   10.52
   2   9   8  170.68   11.30
   2   9   8  180.07   13.13
  -2  -9  -9  449.52   17.56
  -2  -9  -9  460.04   20.78
   2   9   9  476.56   18.95
   2   9   9  432.30   18.52
  -2  -9 -10  186.94   15.30
  -2  -9 -10  186.85   11.39
   2   9  10  179.20   13.56
   2   9  10  177.20   12.09
  -2  -9 -11  469.08   21.74
  -2  -9 -11  475.78   18.69
   2   9  11  494.91   19.65
   2   9  11  471.00   20.52
  -2  -9 -12  505.51   19.48
   2   9  12  502.30   21.22
   2   9  12  491.43   19.13
  -2  -9 -13  451.26   17.56
   2   9  13  472.04   18.78
   2   9  13  466.04   21.13
  -2  -9 -14   32.26    9.39
   2   9  14   42.43    9.74
   2   9  14   44.34   15.56
  -2  -9 -15   21.13    9.22
   2   9  15   -4.96   16.35
   2   9  15   17.13    9.39
  -2  -9 -16   33.74    9.74
   2   9  16   27.39   17.74
   2   9  16   39.39    9.30
  -2  -9 -17    9.74    9.65
   2   9  17   12.52    8.09
   2   9  17    2.61   17.39
  -2  -9 -18   85.56   11.48
   2   9  18   63.91    8.69
   2   9  18   88.34   19.22
  -2  -9 -19    4.26   11.56
   2   9  19   -8.69    8.69
   2   9  19   23.04   17.39
  -2 -10  12    3.04   12.00
   2  10 -12    1.83   13.22
  -2 -10  11   50.17   12.35
   2  10 -11   37.21   12.52
  -2 -10  10   18.95   12.61
   2  10 -10   21.48   13.39
  -2 -10   9    1.74   12.35
   2  10  -9   19.91   12.17
  -2 -10   8   10.17   11.82
   2  10  -8    0.09   12.69
  -2 -10   7   64.08   12.69
   2  10  -7   63.99   11.65
  -2 -10   6   20.43   11.48
   2  10  -6   17.82   10.52
  -2 -10   5  350.23   18.09
   2  10  -5  334.58   16.69
   2  10  -5  349.79   15.65
  -2 -10   4  210.76   14.61
   2  10  -4  256.67   14.78
   2  10  -4  240.15   12.96
  -2 -10   3  996.42   35.21
   2  10  -3 1229.44   42.00
   2  10  -3 1211.18   40.52
  -2 -10   2  177.46   13.22
   2  10  -2  207.98   13.56
   2  10  -2  172.24   11.56
  -2 -10   1  371.35   17.48
   2  10  -1  444.04   18.78
   2  10  -1  407.79   17.04
  -2 -10   0   16.78   10.43
   2  10   0    6.26   10.52
   2  10   0    2.52    8.78
  -2 -10  -1   19.65   10.69
   2  10   1   21.22   10.52
   2  10   1   27.65    9.56
  -2 -10  -2   35.91    7.91
  -2 -10  -2   18.43   10.87
   2  10   2   40.69   10.35
   2  10   2   38.43    9.04
  -2 -10  -3   14.69    8.26
  -2 -10  -3    0.61   10.43
   2  10   3   13.91   11.13
   2  10   3    9.91    8.00
  -2 -10  -4  519.86   19.56
  -2 -10  -4  472.13   19.56
   2  10   4  473.60   20.00
   2  10   4  475.95   18.35
  -2 -10  -5 1138.15   39.21
  -2 -10  -5 1194.66   39.91
   2  10   5 1115.54   37.74
   2  10   5 1153.80   39.47
  -2 -10  -6  872.96   30.08
  -2 -10  -6  894.69   32.17
   2  10   6  800.35   28.87
   2  10   6  843.74   29.65
  -2 -10  -7  336.66   15.04
  -2 -10  -7  377.44   18.61
   2  10   7  354.05   17.04
   2  10   7  339.01   15.82
  -2 -10  -8  985.12   33.47
  -2 -10  -8  992.94   36.26
   2  10   8  918.17   31.82
   2  10   8  951.21   33.82
  -2 -10  -9  154.33   14.78
  -2 -10  -9  147.46   10.78
   2  10   9  167.72   13.82
   2  10   9  150.16   11.30
  -2 -10 -10  178.24   15.22
  -2 -10 -10  184.76   11.74
   2  10  10  178.33   13.74
   2  10  10  198.94   12.96
  -2 -10 -11  169.46   15.48
  -2 -10 -11  154.77   10.43
   2  10  11  128.68   11.13
   2  10  11  153.64   12.96
  -2 -10 -12  -18.87    9.48
  -2 -10 -12   13.48   14.69
   2  10  12    2.35    9.22
   2  10  12   -5.65   13.13
  -2 -10 -13    8.96    9.13
   2  10  13    8.17    9.65
   2  10  13   40.26   14.35
  -2 -10 -14    9.39    9.22
   2  10  14    9.65   15.74
   2  10  14   -8.09    9.83
  -2 -10 -15   16.26    9.56
   2  10  15    8.52   15.74
   2  10  15   19.48    9.74
  -2 -10 -16  157.64   10.87
   2  10  16  151.55   17.82
   2  10  16  146.77   11.30
  -2 -10 -17    4.52   10.61
   2  10  17  -15.39   17.04
   2  10  17   -0.35    8.96
  -2 -10 -18  189.63   12.52
   2  10  18  143.90   20.17
   2  10  18  164.85   10.43
  -2 -11  11    9.91   12.17
   2  11 -11   28.95   12.17
  -2 -11  10   76.60   13.82
   2  11 -10   74.51   12.78
  -2 -11   9  183.72   15.39
   2  11  -9  203.20   14.61
  -2 -11   8   81.99   13.39
   2  11  -8   72.25   13.48
  -2 -11   7   26.35   12.43
   2  11  -7   35.65   13.22
   2  11  -7   29.48    8.96
  -2 -11   6  250.84   15.22
   2  11  -6  289.01   15.48
   2  11  -6  294.23   13.91
  -2 -11   5  294.06   16.35
   2  11  -5  372.92   16.35
   2  11  -5  355.53   16.95
  -2 -11   4  136.16   13.74
   2  11  -4  126.34   10.87
   2  11  -4  130.51   12.78
  -2 -11   3   44.08   12.35
   2  11  -3   37.47   11.56
   2  11  -3   51.13   10.17
  -2 -11   2   57.39   12.09
   2  11  -2   59.73   12.09
   2  11  -2   49.13    9.39
  -2 -11   1   64.78   11.91
   2  11  -1   74.43   11.91
   2  11  -1   82.17    9.83
  -2 -11   0   78.86   12.17
   2  11   0   77.82    9.74
   2  11   0   62.25   11.30
  -2 -11  -1   -0.09   11.82
   2  11   1    0.70   10.61
   2  11   1   22.78    9.48
  -2 -11  -2  413.09   19.74
   2  11   2  398.48   16.87
   2  11   2  364.83   17.56
  -2 -11  -3  178.42   14.69
  -2 -11  -3  175.03   10.96
   2  11   3  146.94   10.96
   2  11   3  149.90   13.39
  -2 -11  -4  479.34   21.65
  -2 -11  -4  500.91   19.39
   2  11   4  479.43   20.69
   2  11   4  470.74   18.69
  -2 -11  -5   97.21   10.09
  -2 -11  -5  126.25   14.35
   2  11   5   77.99   11.91
   2  11   5  106.86   10.61
  -2 -11  -6 1339.00   44.43
  -2 -11  -6 1290.31   44.95
   2  11   6 1169.45   39.65
   2  11   6 1228.57   41.82
  -2 -11  -7   22.95    9.74
  -2 -11  -7   20.17   14.09
   2  11   7   21.04    9.22
   2  11   7   33.21   11.39
  -2 -11  -8  123.99   10.61
  -2 -11  -8  100.86   14.61
   2  11   8   89.82   13.04
   2  11   8  107.55   10.43
  -2 -11  -9  -25.48   14.09
  -2 -11  -9   12.96    9.13
   2  11   9   13.04   12.26
   2  11   9   20.00    9.83
  -2 -11 -10  129.47   15.30
  -2 -11 -10  130.51   10.69
   2  11  10  126.42   13.65
   2  11  10  101.90   11.22
  -2 -11 -11   17.13    9.56
  -2 -11 -11   20.61   14.17
   2  11  11   15.30   10.00
   2  11  11   13.74   13.13
  -2 -11 -12  422.04   16.87
  -2 -11 -12  389.09   21.22
   2  11  12  393.96   16.95
   2  11  12  397.26   20.69
  -2 -11 -13   15.91    9.65
   2  11  13   37.30   15.30
   2  11  13   35.56    9.74
  -2 -11 -14  172.07   11.82
  -2 -11 -15    6.61    9.13
   2  11  15   18.95    9.30
   2  11  15  -18.52   16.00
  -2 -11 -16  230.59   12.52
   2  11  16  227.80   12.96
   2  11  16  207.54   20.69
  -2 -11 -17   15.74   10.09
   2  11  17   22.43   16.69
   2  11  17   30.61    8.26
  -2 -11 -18   82.95   12.26
   2  11  18   86.43   18.35
   2  11  18   73.73    9.22
  -2 -12  10   60.17   13.56
   2  12 -10   84.51   12.69
   2  12 -10   71.73    8.96
  -2 -12   9  -12.00   13.91
   2  12  -9   25.65    8.69
   2  12  -9   15.48   12.26
  -2 -12   8  102.34   14.26
   2  12  -8   99.73   14.00
   2  12  -8   77.12    9.48
  -2 -12   7   10.69   12.96
   2  12  -7   25.21   12.26
   2  12  -7    9.04    8.61
  -2 -12   6   -2.00   12.69
   2  12  -6  -10.17   12.00
   2  12  -6    2.00    9.30
  -2 -12   5   28.00   12.52
   2  12  -5   11.48   11.56
   2  12  -5   30.43    9.13
  -2 -12   4   12.43   11.48
   2  12  -4  -11.22   11.39
   2  12  -4    0.52    9.30
  -2 -12   3    7.65   12.35
   2  12  -3   14.09    9.22
   2  12  -3   -8.09   10.87
  -2 -12   2  458.65   20.08
   2  12  -2  518.04   21.82
   2  12  -2  510.64   20.00
  -2 -12   1   62.69   12.43
   2  12  -1   74.86   12.00
   2  12  -1   74.08   10.17
  -2 -12   0  825.74   30.95
   2  12   0  864.00   31.48
   2  12   0  862.70   30.26
  -2 -12  -1   78.95   13.74
   2  12   1   58.86   12.26
   2  12   1   59.65    9.39
  -2 -12  -2  492.91   22.17
   2  12   2  484.04   20.69
   2  12   2  493.08   19.65
  -2 -12  -3    9.30    8.61
  -2 -12  -3   23.13   13.48
   2  12   3   13.22   12.00
   2  12   3   18.61   10.26
  -2 -12  -4   37.47    9.04
  -2 -12  -4   30.95   14.00
   2  12   4   39.39   13.22
   2  12   4   33.91   10.09
  -2 -12  -5    5.83   14.26
  -2 -12  -5   -1.83    9.04
   2  12   5   12.96   12.35
   2  12   5   17.91   10.26
  -2 -12  -6   13.91    9.56
  -2 -12  -6   25.74   14.35
   2  12   6   -1.48   12.26
   2  12   6   23.13    9.91
  -2 -12  -7   50.08   10.35
  -2 -12  -7   36.26   14.87
   2  12   7   33.47    9.56
   2  12   7   34.52   11.56
  -2 -12  -8   38.08   15.91
  -2 -12  -8   18.61    9.13
   2  12   8   14.87   12.35
   2  12   8   12.09   10.43
  -2 -12  -9  472.21   18.61
  -2 -12  -9  494.47   24.52
   2  12   9  391.53   19.22
   2  12   9  386.05   16.87
  -2 -12 -10  559.94   26.08
  -2 -12 -10  577.51   22.00
   2  12  10  491.52   22.26
   2  12  10  485.34   19.56
  -2 -12 -11   56.43   10.09
  -2 -12 -11   36.08   16.09
   2  12  11   57.82   14.61
   2  12  11   39.56   10.69
  -2 -12 -12  121.47   18.26
  -2 -12 -12  139.64   10.52
   2  12  12  143.29   15.91
   2  12  12  146.68   11.91
  -2 -12 -13   56.78   10.35
  -2 -12 -13   47.30   17.82
   2  12  13   44.17   16.69
   2  12  13   37.13    8.78
  -2 -12 -14  101.29   11.13
   2  12  14   88.86    9.22
   2  12  14  118.68   18.61
  -2 -12 -15   19.65    9.22
   2  12  15   12.69    9.56
   2  12  15    1.48   16.26
  -2 -12 -16    8.43   10.52
   2  12  16   -2.61   18.52
   2  12  16   11.65    8.78
  -2 -12 -17    0.43   11.30
   2  12  17    6.69   19.30
   2  12  17    7.22    9.30
  -2 -12 -18   29.56   12.09
   2  12  18   16.26   19.65
   2  12  18   19.30   10.26
  -2 -13   9   12.87   13.91
   2  13  -9   -5.91    9.30
   2  13  -9    0.87   11.82
  -2 -13   8    5.22   13.74
   2  13  -8   26.69   13.65
   2  13  -8   27.74    9.13
  -2 -13   7   -8.69   14.00
   2  13  -7   -1.57    8.43
   2  13  -7  -21.48   13.13
  -2 -13   6  121.38   14.61
   2  13  -6  160.07   14.43
   2  13  -6  144.25   10.78
  -2 -13   5    6.69   12.61
   2  13  -5   -0.96    9.22
   2  13  -5    3.39   11.39
  -2 -13   4  189.72   14.87
   2  13  -4  261.02   15.39
   2  13  -4  229.54   12.43
  -2 -13   3   28.00   12.00
   2  13  -3    6.96    8.96
   2  13  -3   11.04   11.74
  -2 -13   2  107.03   13.91
   2  13  -2  104.42   10.35
   2  13  -2   89.64   13.04
  -2 -13   1   86.25   14.09
   2  13  -1  122.34   10.87
   2  13  -1  111.64   12.78
  -2 -13   0  364.92   19.82
   2  13   0  390.66   18.95
   2  13   0  400.74   16.95
  -2 -13  -1   -6.17   14.09
   2  13   1    2.35   12.26
   2  13   1    2.78    9.48
  -2 -13  -2   62.78   14.26
   2  13   2   57.99   13.04
   2  13   2   63.56   10.96
  -2 -13  -3   76.25   15.56
   2  13   3   72.95   10.87
   2  13   3   59.73   13.04
   2  13   4  287.80   14.69
   2  13   4  281.36   16.52
  -2 -13  -5   37.04    9.30
  -2 -13  -5   58.69   15.39
   2  13   5   44.08   10.69
   2  13   5   47.30   13.56
  -2 -13  -6  259.89   13.30
  -2 -13  -6  256.67   19.13
   2  13   6  249.80   14.09
   2  13   6  256.41   16.61
  -2 -13  -7  251.71   19.91
  -2 -13  -7  261.28   13.39
   2  13   7  221.54   16.09
   2  13   7  236.85   13.65
  -2 -13  -8  913.82   31.56
  -2 -13  -8  928.60   36.08
   2  13   8  796.18   28.61
   2  13   8  821.31   30.69
  -2 -13  -9  340.75   15.82
  -2 -13  -9  337.10   21.65
   2  13   9  304.67   18.00
   2  13   9  269.89   14.43
  -2 -13 -10  360.57   22.00
  -2 -13 -10  348.05   15.91
   2  13  10  317.36   19.04
   2  13  10  309.19   15.13
  -2 -13 -11  117.03   18.95
  -2 -13 -11   79.73   11.30
   2  13  11   78.69   15.39
   2  13  11   67.73   10.69
  -2 -13 -12    3.22   10.26
  -2 -13 -12  -10.35   18.52
   2  13  12   -9.30   10.09
   2  13  12   17.04   16.00
  -2 -13 -13   61.12   10.87
  -2 -13 -13   44.60   19.04
   2  13  13   47.04   17.48
   2  13  13   33.39   10.00
  -2 -13 -14   11.04   10.43
   2  13  14    0.70   17.91
   2  13  14    5.56    9.39
  -2 -13 -15   96.86   10.09
   2  13  15   81.30   19.39
   2  13  15   39.82    8.87
  -2 -13 -16   23.13   10.87
   2  13  16   25.04   16.87
   2  13  16    6.35    9.65
  -2 -13 -17   97.47   11.48
   2  13  17   78.86   18.00
   2  13  17   85.99   11.30
  -2 -14   8   82.25   13.65
   2  14  -8  123.47   10.87
   2  14  -8  104.42   13.13
  -2 -14   7   38.60   14.09
   2  14  -7   24.17    9.83
   2  14  -7   31.74   12.09
  -2 -14   6  111.29   15.74
   2  14  -6   91.38   13.13
   2  14  -6  110.95    9.91
  -2 -14   5   25.56   14.61
   2  14  -5   18.17   12.78
   2  14  -5   17.04    8.61
  -2 -14   4   17.48   12.87
   2  14  -4   -3.83   11.82
   2  14  -4    7.04    9.22
  -2 -14   3   51.91   14.17
   2  14  -3   61.99    9.22
   2  14  -3   91.99   12.69
  -2 -14   2   81.47   14.00
   2  14  -2   83.90   10.00
   2  14  -2   57.56   13.82
  -2 -14   1   18.95   14.09
   2  14  -1   15.91   13.65
   2  14  -1   -3.04    9.30
  -2 -14   0   40.60   14.61
   2  14   0   58.34   13.74
   2  14   0   51.04    9.91
  -2 -14  -1   55.99   14.69
   2  14   1   74.78   13.56
   2  14   1   77.21   10.09
  -2 -14  -2  129.99   15.74
   2  14   2   82.86   14.43
   2  14   2  125.81   11.22
  -2 -14  -3  283.97   19.22
   2  14   3  249.28   16.43
   2  14   3  259.63   14.09
  -2 -14  -4   87.38   16.78
   2  14   4   47.21   13.82
   2  14   4   68.17   10.69
  -2 -14  -5   62.78    9.91
  -2 -14  -5   87.99   17.39
   2  14   5   81.99   14.61
   2  14   5   95.64   10.96
  -2 -14  -6   35.91   16.61
  -2 -14  -6   17.22    9.65
   2  14   6   25.56   14.52
   2  14   6   11.91   10.78
  -2 -14  -7  156.07   11.48
  -2 -14  -7  143.90   18.17
   2  14   7  137.38   15.30
   2  14   7  146.42   11.13
  -2 -14  -8    8.52    9.56
  -2 -14  -8    4.87   17.56
   2  14   8  -23.04   13.82
   2  14   8    8.35    9.83
  -2 -14  -9   19.56   19.22
  -2 -14  -9   10.61   10.00
   2  14   9    4.00   14.00
   2  14   9   10.87   10.00
  -2 -14 -10   36.00   19.82
  -2 -14 -10   61.21   10.78
   2  14  10   31.65   15.30
   2  14  10   39.56   10.43
  -2 -14 -11  148.07   20.95
  -2 -14 -11  191.11   12.78
   2  14  11  155.90   17.22
   2  14  11  144.42   11.22
  -2 -14 -12   10.00   10.43
  -2 -14 -12   31.56   19.48
   2  14  12   24.43   10.17
   2  14  12   11.65   16.95
  -2 -14 -13  269.10   14.35
  -2 -14 -13  258.58   21.82
   2  14  13  203.20   12.17
   2  14  13  237.72   19.56
  -2 -14 -14   11.39   10.69
   2  14  14   -3.39    8.87
   2  14  14  -17.39   16.95
  -2 -14 -15  289.54   15.30
   2  14  15  194.59   12.00
   2  14  15  237.54   20.43
  -2 -14 -16   49.30   11.82
   2  14  16   31.74   10.35
   2  14  16   -3.04   19.13
  -2 -15   6    6.61   14.35
   2  15  -6  -19.30   11.74
   2  15  -6    1.74    9.22
  -2 -15   5    2.87   14.43
   2  15  -5   29.48   12.43
   2  15  -5   19.30    9.48
  -2 -15   4   48.08   14.61
   2  15  -4   39.47    8.96
   2  15  -4   64.86   11.82
  -2 -15   3  104.42   14.69
   2  15  -3   81.73   13.48
   2  15  -3   76.08    9.83
  -2 -15   2    4.26   14.96
   2  15  -2    3.56   12.87
   2  15  -2   13.13    9.48
  -2 -15   1  143.99   16.78
   2  15  -1  182.76   12.09
   2  15  -1  145.90   15.39
  -2 -15   0   20.17   15.30
   2  15   0   23.82    9.13
   2  15   0   32.08   13.74
  -2 -15  -1  294.23   19.04
   2  15   1  319.53   15.04
   2  15   1  307.97   17.74
  -2 -15  -2   37.04   16.00
   2  15   2   49.82   10.52
   2  15   2   57.99   14.35
  -2 -15  -3  144.59   18.35
   2  15   3  152.16   12.00
   2  15   3  131.12   15.74
  -2 -15  -4   23.04   17.56
   2  15   4   14.78   10.26
   2  15   4    4.17   14.35
  -2 -15  -5   27.30    8.61
  -2 -15  -5   21.04   17.74
   2  15   5   16.26    9.91
   2  15   5   38.08   13.74
  -2 -15  -6   37.74   18.52
  -2 -15  -6   38.95    9.48
   2  15   6   33.21   15.22
   2  15   6   37.56   10.35
  -2 -15  -7  170.85   20.43
  -2 -15  -7  183.89   11.91
   2  15   7  150.33   16.69
   2  15   7  179.98   11.30
  -2 -15  -8    7.56    9.65
  -2 -15  -8   34.17   20.35
   2  15   8   11.65   14.96
   2  15   8    2.17   10.00
  -2 -15  -9  138.07   11.48
  -2 -15  -9  161.20   21.91
   2  15   9  108.86   15.65
   2  15   9  118.94   10.61
  -2 -15 -10   10.35   10.78
  -2 -15 -10   18.00   21.39
   2  15  10   -3.04   15.65
   2  15  10   18.09    9.74
  -2 -15 -11  265.97   22.43
  -2 -15 -11  309.27   15.13
   2  15  11  283.88   20.26
   2  15  11  262.50   13.56
  -2 -15 -12   57.04   10.96
  -2 -15 -12   15.56   20.08
   2  15  12   32.87   10.69
   2  15  12   53.65   17.39
  -2 -15 -13  275.89   14.43
  -2 -15 -13  212.15   22.61
   2  15  13  214.94   19.48
   2  15  13  213.63   13.56
  -2 -15 -14    1.91   20.08
  -2 -15 -14   27.39   11.82
   2  15  14    5.30    8.96
   2  15  14   -2.26   17.74
  -2 -15 -15   -6.87   12.09
   2  15  15   26.00   17.04
   2  15  15    0.43    9.74
   2  15  16   23.48   22.17
  -2 -16   5   80.51   15.82
   2  16  -5   59.12   12.96
   2  16  -5   71.91   10.35
  -2 -16   4   -7.83   14.17
   2  16  -4    6.35   12.26
   2  16  -4    7.04   10.00
  -2 -16   3  116.08   15.74
   2  16  -3  117.90   14.52
   2  16  -3  135.73   11.04
  -2 -16   2    9.04   16.26
   2  16  -2    1.04    9.39
   2  16  -2  -12.26   12.96
  -2 -16   1   28.26   16.17
   2  16  -1   67.04   10.26
   2  16  -1   83.90   14.00
  -2 -16   0   11.91   15.91
   2  16   0   16.26   13.48
   2  16   0    9.30    9.13
  -2 -16  -1    8.00   16.09
   2  16   1    9.91   10.09
   2  16   1   15.56   14.00
  -2 -16  -2   16.09   16.61
   2  16   2  -11.65   14.17
   2  16   2    1.57   10.09
  -2 -16  -3   18.09   18.95
   2  16   3    8.78   10.35
   2  16   3    2.26   14.96
  -2 -16  -4   40.26   19.65
   2  16   4   43.56   10.26
   2  16   4   42.87   15.30
  -2 -16  -5  356.31   24.26
   2  16   5  279.71   18.52
   2  16   5  293.80   14.61
  -2 -16  -6   52.78   10.17
  -2 -16  -6   77.64   20.35
   2  16   6   26.78   14.87
   2  16   6   50.43   10.00
  -2 -16  -7  248.58   22.43
  -2 -16  -7  187.11   12.26
   2  16   7  216.24   13.13
   2  16   7  199.89   18.95
  -2 -16  -8   49.47   21.65
  -2 -16  -8   26.87    9.65
   2  16   8   24.69   10.26
   2  16   8   14.61   16.69
  -2 -16  -9   85.12   21.91
  -2 -16  -9   52.43    9.91
   2  16   9   69.04   10.52
   2  16   9   95.90   17.82
  -2 -16 -10    7.48   10.00
  -2 -16 -10   31.74   20.69
   2  16  10   14.52   17.30
   2  16  10   13.48    9.83
  -2 -16 -11   42.52   21.30
  -2 -16 -11   11.56   10.17
   2  16  11   -1.13   16.35
   2  16  11   17.22   11.22
  -2 -16 -12   14.35   20.78
  -2 -16 -12   12.52   10.96
   2  16  12   10.61   11.04
   2  16  12    3.04   17.04
  -2 -16 -13  -11.82   21.22
  -2 -16 -13    1.22   10.96
   2  16  13   -2.96   17.22
   2  16  13   10.09   10.96
  -2 -16 -14   44.95   21.13
  -2 -16 -14   33.04   12.17
   2  16  14   24.35   18.61
   2  16  14   17.91    9.30
  -2 -17   3   -0.43   17.74
   2  17  -3   -6.43   12.96
   2  17  -3   10.87   10.78
  -2 -17   2  -20.00   16.09
   2  17  -2    9.13   12.52
   2  17  -2   -3.48   10.09
  -2 -17   1    4.09   15.91
   2  17  -1   28.52   13.22
   2  17  -1   22.00   10.35
  -2 -17   0   23.65   16.09
   2  17   0   12.00   10.69
   2  17   0   21.22   13.56
  -2 -17  -1    3.74   17.39
   2  17   1   14.52   14.78
   2  17   1   37.82   10.17
  -2 -17  -2  -13.30   18.69
   2  17   2   15.48   14.61
   2  17   2   29.39   10.26
  -2 -17  -3   62.17   20.00
   2  17   3   28.26   14.09
   2  17   3   52.43   10.35
  -2 -17  -4   62.34   20.69
   2  17   4   72.69   16.35
   2  17   4   79.21   10.52
  -2 -17  -5   86.69   20.95
   2  17   5  112.86   11.48
   2  17   5  128.94   17.48
  -2 -17  -6   43.21   20.61
   2  17   6   64.60   11.04
   2  17   6   82.43   16.78
  -2 -17  -7   16.69    9.65
  -2 -17  -7   30.17   22.08
   2  17   7   32.26   16.61
   2  17   7   -6.09   10.87
  -2 -17  -8   -1.13    9.48
  -2 -17  -8  -20.43   21.82
   2  17   8    1.22   16.95
   2  17   8   -4.52   11.30
  -2 -17  -9    6.43    9.48
  -2 -17  -9   12.26   22.61
   2  17   9   17.82   16.87
   2  17   9   11.56   11.30
  -2 -17 -10   19.30   22.61
  -2 -17 -10    9.04   10.17
   2  17  10    2.61   10.69
   2  17  10    9.56   16.95
  -2 -17 -11    2.35   11.04
  -2 -17 -11   42.17   21.82
   2  17  11   -8.78   10.69
   2  17  11    2.00   16.87
  -2 -17 -12   98.16   11.82
  -2 -17 -12   67.56   22.69
   2  17  12   83.47   17.04
   2  17  12   60.95   10.96
   2  17  13   66.78   10.78
   2  17  13   63.65   20.35
  -2 -18   1   37.65   18.09
   2  18  -1   41.21   14.35
   2  18  -1   20.87   11.65
  -2 -18   0   18.52   17.13
   2  18   0   30.52   11.65
   2  18   0   23.56   13.82
  -2 -18  -1   17.39   16.95
   2  18   1   14.00   14.52
   2  18   1    5.39   11.22
  -2 -18  -2   70.25   19.82
   2  18   2   69.82   11.65
   2  18   2   25.82   13.91
  -2 -18  -3    8.26   18.87
   2  18   3   23.48   14.35
   2  18   3   21.56   11.30
  -2 -18  -4   28.08   19.91
   2  18   4   11.30   16.09
   2  18   4   25.48   11.04
  -2 -18  -5    6.43   20.26
   2  18   5   -9.91   11.65
   2  18   5  -20.43   16.09
  -2 -18  -6   14.09   19.91
   2  18   6    5.13   16.17
   2  18   6    9.39   11.82
  -2 -18  -7    6.43   21.22
   2  18   7   19.04   16.78
   2  18   7   31.21   12.26
  -2 -18  -8    8.96   22.43
  -2 -18  -8   49.99   10.61
   2  18   8   54.34   11.65
   2  18   8   28.78   16.87
  -2 -18  -9   30.52   10.52
  -2 -18  -9   41.13   23.74
   2  18   9   21.65   17.91
   2  18   9    5.13   11.39
  -2 -18 -10  107.73   11.91
  -2 -18 -10  129.55   23.39
   2  18  10  120.94   12.09
   2  18  10  108.25   18.43
  -2 -18 -11   -2.70   19.22
  -2 -18 -11   -4.43   11.48
   2  18  11  -10.35   18.61
   2  18  11    6.61   10.87
  -2 -19  -3   -9.39   20.95
   2  19   3   10.78   14.87
  -2 -19  -4   55.65   20.08
   2  19   4    1.30   15.04
   2  19   4   27.13   11.30
  -2 -19  -5    2.26   20.87
   2  19   5   14.87   16.09
   2  19   5  -16.69   12.35
  -2 -19  -6   87.99   21.13
   2  19   6   62.69   16.26
   2  19   6  100.16   13.30
  -2 -19  -7    4.52   21.22
   2  19   7  -18.17   16.69
   2  19   7   12.26   12.17
  -2 -19  -8  122.77   22.17
   2  19   8   49.13   17.91
   3 -18  -7   12.09   23.30
  -3  18   6   61.04   12.87
  -3  18   6   59.47   16.95
   3 -18  -6   71.04   23.30
  -3  18   5  -14.69   12.35
  -3  18   5   -3.83   15.91
   3 -18  -5   -3.48   23.39
  -3  18   4   31.48   12.43
  -3  18   4   32.52   15.56
   3 -18  -4   25.13   24.61
  -3  18   3    9.48   12.61
  -3  18   3  -18.69   14.61
   3 -18  -3   -2.70   24.78
  -3  18   2   99.90   14.78
  -3  18   2  123.90   13.65
   3 -18  -2  142.86   25.13
  -3  18   1    0.78   14.26
  -3  18   1    2.78   12.96
   3 -18  -1    7.39   23.82
  -3  18   0   16.00   14.26
   3 -18   0   55.82   23.82
  -3  17   9    3.22   11.56
  -3  17   9    0.43   18.35
   3 -17  -9   -5.04   12.17
  -3  17   8  140.33   16.87
  -3  17   8  116.51   11.82
   3 -17  -8  171.46   13.74
  -3  17   7   13.13   15.04
  -3  17   7   -6.00   10.87
   3 -17  -7   -6.69   22.61
  -3  17   6   64.34   15.04
  -3  17   6  102.34   12.69
   3 -17  -6  115.55   23.30
  -3  17   5    4.61   11.48
  -3  17   5   17.13   13.56
   3 -17  -5  -38.78   22.87
  -3  17   4   12.87   11.56
  -3  17   4    0.26   12.96
   3 -17  -4   40.34   23.91
  -3  17   3    4.78   12.96
  -3  17   3    9.74   11.65
   3 -17  -3  -11.56   22.08
  -3  17   2   14.87   11.48
  -3  17   2   23.91   12.69
   3 -17  -2   20.26   21.04
  -3  17   1    3.22   11.22
  -3  17   1    5.30   12.96
   3 -17  -1   -6.26   19.56
  -3  17   0   30.61   13.30
  -3  17   0   25.04   11.65
   3 -17   0   17.04   20.95
  -3  17  -1   16.09   12.69
  -3  17  -1   21.04   11.13
   3 -17   1    8.09   21.22
   3 -17   2  212.76   21.74
  -3  17  -3   36.17   11.13
  -3  17  -3   41.91   14.69
   3 -17   3   50.95   20.43
  -3  16  11   25.48   11.04
  -3  16  11    3.30   18.17
   3 -16 -11   20.00   13.56
  -3  16  10   88.60   11.65
  -3  16  10   57.82   15.91
   3 -16 -10  114.16   13.65
  -3  16   9   38.87   11.22
  -3  16   9   41.39   16.95
   3 -16  -9   41.91   11.91
  -3  16   8  164.16   17.22
  -3  16   8  137.20   11.56
   3 -16  -8  177.72   12.78
  -3  16   7   22.61   13.65
  -3  16   7   13.30    9.65
   3 -16  -7   -2.09   10.61
   3 -16  -7   -3.83   19.04
  -3  16   6   22.26   14.17
  -3  16   6   24.26   11.56
   3 -16  -6   15.30   18.00
  -3  16   5  -10.00   13.04
  -3  16   5   -5.56   10.61
   3 -16  -5   -1.22   18.78
  -3  16   4    5.22   12.69
  -3  16   4    8.17    9.83
   3 -16  -4    9.65   19.22
  -3  16   3   68.86   10.26
  -3  16   3   38.34   12.69
   3 -16  -3   66.34   19.13
  -3  16   2   30.69    9.74
  -3  16   2   52.26   13.04
   3 -16  -2   46.52   18.35
  -3  16   1   79.56   10.43
  -3  16   1   62.34   12.17
   3 -16  -1   66.17   18.26
   3 -16   0  121.73   19.04
  -3  16  -1  111.29   10.35
  -3  16  -1   90.08   13.13
   3 -16   1  157.11   19.22
  -3  16  -2   32.43    9.74
  -3  16  -2   31.04   13.48
   3 -16   2   19.56   16.69
  -3  16  -3  117.47   15.13
  -3  16  -3  165.55   11.65
   3 -16   3  186.85   18.35
  -3  16  -4   12.87   14.61
  -3  16  -4   24.87    9.56
   3 -16   4   15.39   17.13
  -3  16  -5   12.61   15.74
  -3  16  -5   11.04    9.65
   3 -16   5    2.70   17.74
   3 -16   6    4.35   17.65
  -3  15  12  -11.48   10.09
  -3  15  12   -9.83   18.87
   3 -15 -12   27.91   14.00
  -3  15  11   51.91   10.61
  -3  15  11   52.95   16.00
   3 -15 -11   74.69   13.39
  -3  15  10   30.08   10.26
  -3  15  10   33.47   16.00
   3 -15 -10   22.87   12.00
  -3  15   9   40.26   10.61
  -3  15   9   27.56   14.35
   3 -15  -9   32.26   11.30
  -3  15   8   -7.91   15.04
  -3  15   8   10.35    9.83
   3 -15  -8   -4.26   10.26
  -3  15   7   28.87    9.13
  -3  15   7   49.82   14.52
   3 -15  -7   44.26   10.69
  -3  15   6   29.13   10.00
  -3  15   6   38.34   12.69
   3 -15  -6   45.04   16.09
  -3  15   5  279.36   16.26
  -3  15   5  297.71   14.09
   3 -15  -5  373.88   20.61
  -3  15   4   33.39   12.52
  -3  15   4   71.73    9.48
   3 -15  -4   88.86   18.09
  -3  15   3  334.05   14.52
  -3  15   3  299.27   16.52
   3 -15  -3  453.26   23.13
  -3  15   2   29.48    8.78
  -3  15   2    8.00   12.17
   3 -15  -2    0.87   16.78
  -3  15   1   54.52    9.56
  -3  15   1   54.95   12.17
   3 -15  -1   69.73   16.69
  -3  15   0   11.48   10.96
  -3  15   0   13.48    9.22
   3 -15   0   24.35   16.09
  -3  15  -1   26.26    9.30
  -3  15  -1    0.17   11.82
   3 -15   1   18.61   15.91
  -3  15  -2   -4.61   12.17
  -3  15  -2   13.30    9.04
   3 -15   2   -4.70   14.35
  -3  15  -3   -1.30   13.74
  -3  15  -3    4.09    8.61
   3 -15   3    2.17   14.69
  -3  15  -4   16.35   14.26
  -3  15  -4   -3.91    8.52
   3 -15   4    4.17   15.56
   3 -15   5  231.63   17.04
  -3  15  -6    1.74    9.22
  -3  15  -6    9.22   14.78
   3 -15   6   11.22   14.17
  -3  15  -7  212.41   18.95
  -3  15  -7  224.06   12.17
   3 -15   7  197.37   16.26
  -3  14  13    1.65   19.39
  -3  14  13   -9.74   10.35
   3 -14 -13    9.74   14.09
  -3  14  12   -4.61    9.48
  -3  14  12    5.48   17.04
   3 -14 -12   26.69   13.74
  -3  14  11   71.04   10.35
  -3  14  11  119.55   17.13
   3 -14 -11  126.16   13.04
  -3  14  10  -10.26   14.69
  -3  14  10   19.30    9.65
   3 -14 -10    1.04   11.48
  -3  14   9  175.03   15.56
  -3  14   9  170.68   11.48
   3 -14  -9  208.50   13.74
  -3  14   8   15.56   12.78
  -3  14   8    3.56    9.04
   3 -14  -8   14.78   10.69
  -3  14   7  420.48   19.48
  -3  14   7  400.57   16.09
   3 -14  -7  507.51   19.82
  -3  14   6   24.08   12.96
  -3  14   6   14.43    8.43
   3 -14  -6    5.56   15.74
   3 -14  -6   17.65    9.56
  -3  14   5  545.77   20.35
  -3  14   5  544.47   21.82
   3 -14  -5  622.72   26.00
  -3  14   4   25.04    8.17
  -3  14   4   38.43   11.39
   3 -14  -4   32.34   15.74
  -3  14   3   65.99    8.61
  -3  14   3   70.69   11.91
   3 -14  -3   79.21   15.65
  -3  14   2    0.26   11.56
  -3  14   2   11.39    8.17
   3 -14  -2   18.87   14.69
  -3  14   1  166.42   12.87
  -3  14   1  187.89   10.87
   3 -14  -1  213.54   16.69
  -3  14   0   18.26   10.96
  -3  14   0   16.69    8.61
   3 -14   0   11.48   14.69
  -3  14  -1   64.60   11.82
  -3  14  -1   70.95    9.13
   3 -14   1   88.51   13.74
  -3  14  -2   39.30    8.69
  -3  14  -2   37.39   11.13
   3 -14   2   51.47   13.13
   3 -14   3  342.23   18.35
  -3  14  -4   26.87   13.13
  -3  14  -4   34.00    8.87
   3 -14   4   34.08   12.69
  -3  14  -5  281.10   17.74
  -3  14  -5  313.36   14.00
   3 -14   5  288.06   16.78
  -3  14  -6   40.78   14.69
  -3  14  -6   34.78    8.43
   3 -14   6   16.00   12.61
  -3  14  -7   11.04    8.78
  -3  14  -7   -1.65   15.22
   3 -14   7   13.65   13.04
  -3  14  -8   23.74    9.13
  -3  14  -8   29.82   15.48
   3 -14   8   16.69   13.48
  -3  14  -9   -2.35    9.30
  -3  14  -9   11.82   15.56
   3 -14   9  -12.69   13.65
  -3  13  14  -16.09   10.61
  -3  13  14    4.43   18.61
   3 -13 -14    2.17   13.74
  -3  13  13   95.56   10.78
  -3  13  13  125.38   18.95
   3 -13 -13  157.55   14.61
  -3  13  12    6.43   17.39
  -3  13  12   13.82    9.74
   3 -13 -12   11.91   12.00
   3 -13 -11  653.15   24.69
  -3  13  10  -17.04   14.43
  -3  13  10   18.26    9.13
   3 -13 -10   -1.13   11.65
  -3  13   9  118.08   10.09
  -3  13   9  138.68   14.52
   3 -13  -9  182.50   12.96
  -3  13   8   54.26   12.43
  -3  13   8   24.61    9.13
   3 -13  -8   39.04   10.69
  -3  13   7   76.51    8.69
  -3  13   7   98.08   12.43
   3 -13  -7  108.77   10.35
  -3  13   6    8.61    8.09
  -3  13   6   -4.35   12.00
   3 -13  -6   10.69    9.13
   3 -13  -6   17.39   12.87
  -3  13   5   23.56    8.26
  -3  13   5   12.96   11.22
   3 -13  -5   21.82    9.04
   3 -13  -5   -3.04   12.96
  -3  13   4   29.74   11.22
  -3  13   4   34.78    8.09
   3 -13  -4   33.65   13.48
  -3  13   3  468.04   19.30
  -3  13   3  473.52   17.74
   3 -13  -3  561.16   23.48
  -3  13   2   40.52    8.17
  -3  13   2   47.65   10.35
   3 -13  -2   74.86   13.65
   3 -13  -1  326.14   17.65
  -3  13   0  291.88   12.96
  -3  13   0  264.15   13.65
   3 -13   0  356.66   18.52
   3 -13   1  232.85   15.30
  -3  13  -2   55.39   10.26
  -3  13  -2   61.82    8.35
   3 -13   2   59.56   12.78
  -3  13  -3   24.69   11.30
  -3  13  -3   40.26    8.26
   3 -13   3   60.43   11.65
  -3  13  -4   81.73    9.39
  -3  13  -4   73.99   12.87
   3 -13   4   64.52   11.30
  -3  13  -5   -2.35    8.00
  -3  13  -5    7.83   12.69
   3 -13   5   -4.17   10.78
  -3  13  -6    7.48   13.13
  -3  13  -6   -2.87    8.35
   3 -13   6    6.09   11.13
  -3  13  -7   59.39    9.22
  -3  13  -7   61.73   15.56
   3 -13   7   64.08   12.96
  -3  13  -8  135.03   10.09
  -3  13  -8  105.55   15.56
   3 -13   8  107.21   13.04
  -3  13  -9   27.82    9.04
  -3  13  -9   43.82   14.69
   3 -13   9   32.95   13.04
  -3  13 -10  123.73   16.26
   3 -13  10  124.51   13.91
  -3  12  15   36.87   11.13
  -3  12  15   30.17   18.69
   3 -12 -15   65.04   13.74
  -3  12  14   78.95   18.52
  -3  12  14   53.82   11.04
   3 -12 -14  106.34   13.48
   3 -12 -13  570.99   22.78
  -3  12  12   -0.78   16.35
  -3  12  12    6.52   10.52
   3 -12 -12   13.04   11.56
  -3  12  11   53.65   15.65
  -3  12  11   56.26    9.91
   3 -12 -11  104.95   12.09
  -3  12  10   20.26   14.78
  -3  12  10   -0.43    8.87
   3 -12 -10   22.43   11.04
  -3  12   9   45.04   12.87
  -3  12   9   20.00    8.26
   3 -12  -9   43.56   11.04
  -3  12   8   13.82   12.35
  -3  12   8   11.04    8.26
   3 -12  -8   22.95   10.09
  -3  12   7   69.21    8.43
  -3  12   7   57.04   12.00
   3 -12  -7   87.38   10.17
  -3  12   6  226.41   11.13
  -3  12   6  223.80   13.56
   3 -12  -6  240.76   12.09
  -3  12   5  254.41   14.43
  -3  12   5  303.71   13.82
   3 -12  -5  279.54   15.65
   3 -12  -5  285.88   12.69
  -3  12   4  577.94   20.87
  -3  12   4  567.51   21.74
   3 -12  -4  674.72   25.74
   3 -12  -4  614.29   21.74
  -3  12   3  479.43   17.74
  -3  12   3  507.69   19.82
   3 -12  -3  609.94   23.91
  -3  12   2  685.32   24.69
  -3  12   2  648.37   22.61
   3 -12  -2  730.62   27.13
  -3  12   1  142.16    9.48
  -3  12   1  107.64   10.43
   3 -12  -1  124.16   12.87
  -3  12   0  119.03    9.39
  -3  12   0  108.60   10.17
   3 -12   0  134.60   13.13
  -3  12  -1   14.09    9.39
  -3  12  -1   11.82    8.43
   3 -12   1    2.43   11.48
  -3  12  -2   40.60    8.09
  -3  12  -2   12.96    9.65
   3 -12   2   18.87   11.82
  -3  12  -3   11.82   10.87
  -3  12  -3    6.00    8.35
   3 -12   3   -6.43   10.61
  -3  12  -4  148.51    9.83
  -3  12  -4  122.25   11.82
   3 -12   4  117.47   11.65
  -3  12  -5   65.38    8.43
  -3  12  -5   37.04   11.56
   3 -12   5   57.91   10.35
  -3  12  -6   76.69    9.22
  -3  12  -6   68.60   13.30
   3 -12   6   61.91   10.35
  -3  12  -7   44.34   13.91
  -3  12  -7    7.22    8.35
   3 -12   7    4.87   10.17
  -3  12  -8  558.03   24.69
   3 -12   8  496.30   21.13
  -3  12  -9   -7.83   14.09
   3 -12   9  -12.26   11.91
  -3  12 -10   31.91   14.26
   3 -12  10   51.91   12.43
  -3  12 -11   11.91   14.87
   3 -12  11   -2.52   11.65
  -3  11  15   34.08   10.43
  -3  11  15   40.08   19.13
   3 -11 -15   55.99   12.61
  -3  11  14    4.26   17.48
  -3  11  14    5.22   10.96
   3 -11 -14   26.35   11.65
  -3  11  13   46.52   11.22
  -3  11  13   85.12   17.13
   3 -11 -13   60.86   10.69
  -3  11  12    1.48   10.09
  -3  11  12   26.95   16.26
   3 -11 -12   19.39   11.04
  -3  11  11   41.30   15.13
  -3  11  11   42.60   10.26
   3 -11 -11   52.52   10.35
  -3  11  10  261.89   13.04
  -3  11  10  310.40   17.30
   3 -11 -10  310.32   14.87
  -3  11   9  239.72   12.61
  -3  11   9  259.71   15.82
   3 -11  -9  343.53   15.39
  -3  11   8  571.68   21.13
  -3  11   8  573.77   22.87
   3 -11  -8  620.20   22.61
  -3  11   7   38.08    8.52
  -3  11   7   41.39   11.56
   3 -11  -7   25.91    8.96
  -3  11   6  530.99   20.69
  -3  11   6  499.17   18.26
   3 -11  -6  627.33   22.35
  -3  11   5  172.33   12.00
  -3  11   5  208.50   10.69
   3 -11  -5  218.24   13.22
   3 -11  -5  249.71   12.00
  -3  11   4   32.08   10.00
  -3  11   4   41.13    8.00
   3 -11  -4   33.39    7.22
   3 -11  -4   45.13   10.35
  -3  11   3    6.96    7.30
  -3  11   3    8.09    9.04
   3 -11  -3    7.65   10.78
  -3  11   2   51.30    9.30
  -3  11   2   56.08    7.48
   3 -11  -2   78.43   11.48
  -3  11   1   21.39    7.30
  -3  11   1   23.39    8.61
   3 -11  -1   19.65   10.43
  -3  11   0  273.02   12.96
  -3  11   0  281.71   12.35
   3 -11   0  317.97   15.65
  -3  11  -1   14.87    7.74
  -3  11  -1   11.04    8.87
   3 -11   1   19.13   10.52
   3 -11   2 1595.49   52.60
  -3  11  -3   67.82   10.61
  -3  11  -3   66.69    8.52
   3 -11   3   38.17    9.74
  -3  11  -4  288.06   14.78
  -3  11  -4  265.63   12.17
   3 -11   4  240.67   13.30
  -3  11  -5   37.74    7.91
  -3  11  -5   34.61   11.22
   3 -11   5   11.13    9.56
  -3  11  -6  247.98   14.87
  -3  11  -6  207.98   10.96
   3 -11   6  193.37   12.43
  -3  11  -7   -1.48   12.35
   3 -11   7    8.17    9.91
  -3  11  -8   22.95   14.69
   3 -11   8    8.61    9.83
  -3  11  -9    5.13   14.52
   3 -11   9   14.78   10.69
  -3  11 -10   77.82   15.48
   3 -11  10   34.61   10.78
  -3  11 -11   20.35   14.26
   3 -11  11    2.17   11.65
  -3  11 -12  117.47   15.22
   3 -11  12   92.77   12.43
  -3  10  16    4.43   10.26
  -3  10  16   15.56   17.74
   3 -10 -16   -6.26   12.78
  -3  10  15   19.82   11.56
  -3  10  15  -15.91   17.39
   3 -10 -15   10.78   11.65
  -3  10  14  124.94   12.26
  -3  10  14  162.51   18.87
   3 -10 -14  181.11   13.65
  -3  10  13  -15.39   17.65
  -3  10  13   -2.35   10.69
   3 -10 -13    0.00   10.00
  -3  10  12  271.54   18.17
  -3  10  12  220.33   13.39
   3 -10 -12  247.80   12.69
  -3  10  11   27.21    9.56
  -3  10  11   46.60   13.91
   3 -10 -11   32.95    8.87
  -3  10  10  491.08   19.13
  -3  10  10  555.34   23.04
   3 -10 -10  596.72   21.82
  -3  10   9   27.48    8.87
  -3  10   9   17.91   12.09
   3 -10  -9   37.04    8.96
  -3  10   8  943.38   33.21
  -3  10   8  914.69   31.30
   3 -10  -8 1034.68   34.78
  -3  10   7    7.13    8.26
  -3  10   7    5.48   11.30
   3 -10  -7    4.87    8.35
  -3  10   6   57.30   10.78
  -3  10   6   50.69    7.39
   3 -10  -6   45.56    8.17
  -3  10   5   62.95    7.04
  -3  10   5   67.56    9.83
   3 -10  -5   67.21    7.91
  -3  10   4   43.56    9.04
  -3  10   4   69.04    7.74
   3 -10  -4   70.95    9.56
   3 -10  -4   67.91    7.56
  -3  10   3   41.56    6.96
  -3  10   3   29.30    8.35
   3 -10  -3   28.52    9.56
   3 -10  -3   49.21    6.35
  -3  10   2  388.92   14.69
  -3  10   2  427.61   16.35
   3 -10  -2  479.00   18.78
  -3  10   1  114.42    8.52
  -3  10   1  115.99    8.09
   3 -10  -1  110.08   10.26
  -3  10   0 1518.11   49.30
  -3  10   0 1537.24   49.65
   3 -10   0 1764.17   57.47
  -3  10  -1  202.85   10.00
  -3  10  -1  207.72   10.78
   3 -10   1  259.02   13.30
  -3  10  -2  814.61   27.48
  -3  10  -2  753.84   26.08
   3 -10   2  826.53   28.69
  -3  10  -3   79.73    7.74
  -3  10  -3  100.34   10.52
   3 -10   3   98.25    9.56
  -3  10  -4   29.82    7.65
  -3  10  -4    7.83   10.09
   3 -10   4   21.30    9.48
  -3  10  -5    9.22   10.87
   3 -10   5    4.17    9.39
  -3  10  -6   47.47   11.30
   3 -10   6   57.65    9.83
  -3  10  -7    2.87   12.17
   3 -10   7   10.17    9.48
  -3  10  -8   67.82   12.52
   3 -10   8   63.12   10.35
  -3  10  -9  179.29   16.61
   3 -10   9  160.59   12.35
  -3  10 -10  397.53   20.17
   3 -10  10  330.84   16.00
  -3  10 -11  103.64   16.61
   3 -10  11   99.99   11.48
  -3  10 -12   -4.35   14.61
   3 -10  12    0.26   11.56
  -3  10 -13   73.56   14.87
   3 -10  13   84.08   11.22
  -3   9  16  335.36   22.69
  -3   9  16  316.92   15.65
   3  -9 -16  331.88   16.52
  -3   9  15   12.17   11.22
  -3   9  15  -27.04   18.26
   3  -9 -15    6.96   10.87
   3  -9 -14  257.45   13.74
  -3   9  13   18.00    9.04
  -3   9  13   15.22   17.65
   3  -9 -13   32.69    9.65
  -3   9  12  185.29   16.78
  -3   9  12  159.64   12.43
   3  -9 -12  152.16   10.69
  -3   9  11   28.95   10.17
  -3   9  11   26.52   13.39
   3  -9 -11   36.08    8.61
  -3   9  10  163.11   14.26
  -3   9  10  120.68   10.09
   3  -9 -10  167.72   10.52
  -3   9   9   47.82   11.91
  -3   9   9   49.21    8.87
   3  -9  -9   53.91    8.35
  -3   9   8  314.49   15.91
  -3   9   8  272.67   12.61
   3  -9  -8  291.97   12.87
  -3   9   7  201.72   10.26
  -3   9   7  218.24   12.96
   3  -9  -7  238.32   11.74
  -3   9   6 1445.94   47.21
  -3   9   6 1419.86   46.86
   3  -9  -6 1425.94   46.43
  -3   9   5  469.17   18.17
  -3   9   5  450.91   16.26
   3  -9  -5  476.73   17.48
  -3   9   4  755.49   26.08
  -3   9   4  736.97   24.78
   3  -9  -4  775.84   26.87
   3  -9  -4  797.83   26.69
  -3   9   3  282.58   11.30
  -3   9   3  256.67   11.91
   3  -9  -3  298.58   13.04
   3  -9  -3  274.67   11.04
  -3   9   2  455.43   16.78
  -3   9   2  479.08   16.69
   3  -9  -2  526.47   19.04
  -3   9   1  383.44   13.91
  -3   9   1  359.79   14.26
   3  -9  -1  387.27   14.87
  -3   9   0  542.99   18.69
  -3   9   0  507.51   18.69
   3  -9   0  573.59   20.52
  -3   9  -1    5.04    6.35
  -3   9  -1   -5.13    7.22
   3  -9   1   -2.00    8.26
   3  -9   2  232.24   11.65
  -3   9  -3   93.73    9.39
  -3   9  -3  105.73    7.48
   3  -9   3   80.43    8.78
   3  -9   4  208.94   11.48
  -3   9  -5 1120.76   37.91
   3  -9   5  954.69   32.78
  -3   9  -6   78.69   11.30
   3  -9   6   62.43    9.22
  -3   9  -7  289.88   15.56
   3  -9   7  213.80   12.52
  -3   9  -8  144.51   13.65
   3  -9   8  108.95   11.04
  -3   9  -9   42.34   13.48
   3  -9   9   47.65   10.52
  -3   9 -10    0.26   14.35
   3  -9  10   13.74   10.52
  -3   9 -11  225.98   17.22
   3  -9  11  204.41   12.87
  -3   9 -12    7.04   15.56
   3  -9  12   -2.35   10.52
  -3   9 -13   71.82   15.48
   3  -9  13   59.21   11.22
  -3   9 -14    8.61   14.69
   3  -9  14   16.35   10.17
  -3   8  16  160.68   20.87
  -3   8  16  156.51   12.26
   3  -8 -16  177.20   12.52
  -3   8  15   15.65   19.13
  -3   8  15   21.82   10.96
   3  -8 -15    5.22   10.17
  -3   8  14   -4.17   17.56
  -3   8  14   23.56   10.52
   3  -8 -14   13.13    8.96
  -3   8  13   -9.39   17.39
  -3   8  13   -2.70   10.43
   3  -8 -13    0.87    8.43
  -3   8  12   28.34   10.61
  -3   8  12   72.34   15.04
   3  -8 -12   55.30    8.87
  -3   8  11   40.69   10.26
  -3   8  11   46.00   13.91
   3  -8 -11   46.43    8.61
  -3   8  10   19.82    9.30
  -3   8  10   22.78   12.17
   3  -8 -10    2.09    8.00
  -3   8   9  631.85   23.04
  -3   8   9  722.88   27.13
   3  -8  -9  625.68   22.17
   3  -8  -8  938.17   31.48
  -3   8   7  588.03   21.91
  -3   8   7  594.98   21.30
   3  -8  -7  584.98   20.69
  -3   8   6  580.20   20.43
  -3   8   6  610.11   22.26
   3  -8  -6  625.76   21.74
  -3   8   5  542.99   19.56
  -3   8   5  510.38   18.43
   3  -8  -5  612.55   21.22
  -3   8   4   27.30    7.04
  -3   8   4   27.65    6.09
   3  -8  -4   28.08    6.00
  -3   8   3   83.47    6.43
  -3   8   3   72.43    7.39
   3  -8  -3   94.69    6.69
   3  -8  -3   87.73    7.65
  -3   8   2   40.60    6.43
  -3   8   2   38.43    5.48
   3  -8  -2   43.47    5.48
   3  -8  -2   45.39    6.78
  -3   8   1  780.18   26.08
  -3   8   1  811.22   26.69
   3  -8  -1  808.09   27.04
  -3   8   0  857.31   28.17
  -3   8   0  775.14   26.00
   3  -8   0  880.78   29.39
  -3   8  -1  888.61   29.48
  -3   8  -1  875.56   28.87
   3  -8   1  939.04   31.39
  -3   8  -2   96.51    8.09
  -3   8  -2   96.25    7.22
   3  -8   2  105.55    8.78
  -3   8  -3 2811.89   89.56
  -3   8  -3 3113.60   99.21
   3  -8   3 2907.54   92.69
  -3   8  -4   73.30    9.74
   3  -8   4   52.86    7.48
  -3   8  -5 1761.56   57.47
   3  -8   5 1342.47   44.34
  -3   8  -6   93.38   10.87
   3  -8   6   91.56    8.96
  -3   8  -7   37.47   10.61
   3  -8   7   24.35    9.13
  -3   8  -8    9.39   12.17
   3  -8   8    6.35    8.87
  -3   8  -9   38.78   12.52
   3  -8   9   22.00    9.39
  -3   8 -10  -15.30   13.48
   3  -8  10    6.96    9.65
  -3   8 -11  188.76   17.30
   3  -8  11  117.55   11.30
  -3   8 -12   30.78   15.04
   3  -8  12   13.74   10.43
  -3   8 -13  213.46   17.65
   3  -8  13  168.07   12.26
  -3   8 -14   62.69   13.82
   3  -8  14   41.82   10.87
  -3   8 -15   75.12   14.35
   3  -8  15  110.77   11.48
  -3   7  17   -1.30   11.48
  -3   7  17  -16.43   18.09
   3  -7 -17   -2.87   11.48
  -3   7  16   25.04   10.00
  -3   7  16    3.74   20.17
   3  -7 -16   -0.87    9.22
  -3   7  15   80.34   10.35
  -3   7  15   95.82   19.91
   3  -7 -15   78.77    9.83
  -3   7  14  221.80   12.35
  -3   7  14  240.93   20.52
   3  -7 -14  212.67   11.39
  -3   7  13  226.33   19.91
  -3   7  13  203.98   12.52
   3  -7 -13  179.03   10.43
  -3   7  12   23.22    9.65
  -3   7  12    8.61   14.78
   3  -7 -12   29.91    8.00
  -3   7  11  918.17   33.47
  -3   7  11  954.69   33.30
   3  -7 -11  842.18   28.69
  -3   7  10  140.07   11.82
  -3   7  10  117.47   13.48
   3  -7 -10  101.99    8.35
  -3   7   9  135.38   12.52
  -3   7   9  109.73    9.83
   3  -7  -9  118.77    8.52
  -3   7   8   41.82    8.09
  -3   7   8   39.91   10.52
   3  -7  -8   26.35    7.13
  -3   7   7  215.11   12.17
  -3   7   7  195.89   10.26
   3  -7  -7  217.98   10.43
  -3   7   6    9.39    7.13
  -3   7   6   14.26    8.09
   3  -7  -6   25.04    6.69
  -3   7   5   19.74    6.78
  -3   7   5   17.56    6.09
   3  -7  -5   12.61    5.91
  -3   7   4   22.17    6.00
  -3   7   4   19.39    6.61
   3  -7  -4   20.52    5.39
  -3   7   3 2071.10   66.08
  -3   7   3 2148.48   68.60
   3  -7  -3 2185.00   69.56
  -3   7   2   28.43    5.83
  -3   7   2   40.00    4.78
   3  -7  -2   31.65    5.65
   3  -7  -2   29.91    4.87
  -3   7   1 1476.37   47.30
  -3   7   1 1464.20   47.04
   3  -7  -1 1572.02   50.52
  -3   7   0   40.60    4.78
  -3   7   0   40.26    5.39
   3  -7   0   36.52    5.74
  -3   7  -1   43.47    5.74
  -3   7  -1   43.65    5.56
   3  -7   1   44.95    6.78
  -3   7  -2   27.56    6.17
  -3   7  -2   23.56    6.26
   3  -7   2   28.00    6.78
  -3   7  -3  333.62   13.48
   3  -7   3  283.88   12.09
  -3   7  -4  146.51    9.83
   3  -7   4  143.46    9.13
  -3   7  -5  168.77   11.04
   3  -7   5  137.55    9.30
  -3   7  -6   74.25   10.35
   3  -7   6   61.82    7.91
  -3   7  -7 1938.94   63.47
   3  -7   7 1415.51   46.60
  -3   7  -8   40.00   11.82
   3  -7   8   16.00    8.69
  -3   7  -9  304.49   16.52
   3  -7   9  235.63   12.61
  -3   7 -10  215.28   15.22
   3  -7  10  190.68   13.04
  -3   7 -11  398.31   20.00
   3  -7  11  345.70   17.04
  -3   7 -12  113.90   15.82
   3  -7  12   95.64   11.91
  -3   7 -13  182.94   16.61
   3  -7  13  208.94   14.17
  -3   7 -14   26.78   13.65
   3  -7  14   29.48   11.39
  -3   7 -15    1.30   12.69
   3  -7  15   13.65    9.74
   3  -7  16  -10.87   11.04
  -3   6  17   94.86   18.43
  -3   6  17  104.77   12.26
   3  -6 -17  107.64   10.87
  -3   6  16   12.17   19.04
  -3   6  16    2.09   10.87
   3  -6 -16   18.78    9.13
  -3   6  15  295.97   22.17
  -3   6  15  266.76   13.82
   3  -6 -15  250.58   12.61
  -3   6  14   15.48   10.26
  -3   6  14   -6.26   16.78
   3  -6 -14    9.91    8.43
  -3   6  13  589.33   26.69
  -3   6  13  632.02   24.00
   3  -6 -13  503.25   18.78
  -3   6  12   11.82   13.30
  -3   6  12   -5.56   10.69
   3  -6 -12   -0.52    7.65
  -3   6  11   50.69   11.22
  -3   6  11   40.52   12.43
   3  -6 -11   36.61    7.65
  -3   6  10    1.91    8.78
  -3   6  10   -4.43   10.78
   3  -6 -10   -5.48    6.87
  -3   6   9   40.87    9.30
  -3   6   9   49.04   10.26
   3  -6  -9   37.21    6.87
  -3   6   8   18.26    9.56
  -3   6   8   20.78    8.35
   3  -6  -8    8.87    6.43
  -3   6   7  165.72   11.13
  -3   6   7  153.55    9.65
   3  -6  -7  144.68    8.26
  -3   6   6   16.17    7.91
  -3   6   6   10.52    7.30
   3  -6  -6   16.35    6.26
   3  -6  -5 1878.94   60.08
  -3   6   4  887.74   29.30
  -3   6   4  916.43   30.26
   3  -6  -4  959.03   31.30
  -3   6   3 4277.83  135.38
  -3   6   3 4446.51  140.77
   3  -6  -3 4506.51  142.51
  -3   6   2  147.55    6.52
  -3   6   2  142.68    6.96
   3  -6  -2  153.46    6.78
  -3   6   1  411.26   13.82
  -3   6   1  414.92   14.09
   3  -6  -1  437.00   14.87
  -3   6   0  221.46    8.17
  -3   6   0  239.72    8.78
   3  -6   0  244.67    9.22
  -3   6  -1  566.64   18.87
  -3   6  -1  621.16   20.69
   3  -6   1  588.38   19.91
  -3   6  -2   40.43    5.56
  -3   6  -2   52.17    6.00
   3  -6   2   32.52    5.65
  -3   6  -3   44.60    6.43
   3  -6   3   49.82    6.69
  -3   6  -4  780.62   26.43
   3  -6   4  670.37   22.95
  -3   6  -5 2379.76   76.43
   3  -6   5 1994.58   64.08
  -3   6  -6  777.40   27.39
   3  -6   6  799.40   27.74
  -3   6  -7  869.48   30.61
   3  -6   7  677.50   24.08
  -3   6  -8 1824.17   59.91
   3  -6   8 1457.25   48.08
  -3   6  -9  308.32   16.35
   3  -6   9  233.98   13.13
  -3   6 -10   49.82   12.26
   3  -6  10   44.43   10.09
  -3   6 -11   19.22   13.48
   3  -6  11   31.91   10.26
  -3   6 -12    6.87   13.74
   3  -6  12    1.39   10.87
  -3   6 -13   19.30   14.00
   3  -6  13    6.61   10.09
  -3   6 -14   12.78   12.78
   3  -6  14   27.48   11.13
  -3   6 -15   37.47   12.87
   3  -6  15   40.34   11.13
  -3   6 -16   83.90   13.13
   3  -6  16  113.81   11.22
  -3   5  17   97.03   18.00
  -3   5  17  123.12   12.87
   3  -5 -17  116.34   10.52
  -3   5  16   16.09   18.43
  -3   5  16    7.91   10.69
   3  -5 -16   -2.70    8.96
  -3   5  15  101.03   18.35
  -3   5  15   52.43   11.74
   3  -5 -15   57.39    9.39
  -3   5  14   -7.83   10.69
  -3   5  14   29.74   16.95
   3  -5 -14    9.30    8.35
  -3   5  13   32.52   15.48
  -3   5  13   54.69   11.13
   3  -5 -13   28.87    8.52
  -3   5  12   22.52   13.74
  -3   5  12   33.91   11.13
   3  -5 -12   17.91    8.09
  -3   5  11  283.88   14.69
  -3   5  11  266.93   15.82
   3  -5 -11  218.93   10.78
  -3   5  10   38.87   10.69
  -3   5  10   24.69   10.78
   3  -5 -10   17.56    7.22
   3  -5  -9  689.15   23.82
  -3   5   8  134.16   10.69
  -3   5   8  121.03    9.39
   3  -5  -8  113.81    8.09
  -3   5   7  141.72   10.78
  -3   5   7  154.77   10.43
   3  -5  -7  105.29    7.22
  -3   5   6  865.74   29.30
  -3   5   6  810.61   27.82
   3  -5  -6  677.06   22.87
  -3   5   5 1558.97   50.52
  -3   5   5 1530.28   49.56
   3  -5  -5 1393.77   44.87
  -3   5   4   14.26    6.17
  -3   5   4   24.08    5.91
   3  -5  -4   12.69    5.04
  -3   5   3   29.56    5.48
  -3   5   3   27.82    4.87
   3  -5  -3   27.91    4.78
  -3   5   2   14.61    3.48
  -3   5   2   14.78    4.00
   3  -5  -2   10.61    3.74
  -3   5   1  336.84   11.30
  -3   5   1  356.40   12.09
  -3   5   0 2177.17   71.12
  -3   5   0 2088.49   68.25
   3  -5   0 2238.91   73.21
  -3   5  -1 1192.05   38.26
  -3   5  -1 1147.71   36.95
   3  -5   1 1136.41   36.69
  -3   5  -2 2998.83   95.12
   3  -5   2 3051.00   96.86
  -3   5  -3 1751.13   55.99
   3  -5   3 1665.92   53.39
  -3   5  -4 1413.77   45.82
   3  -5   4 1261.61   40.87
  -3   5  -5  552.29   19.82
   3  -5   5  466.21   16.95
  -3   5  -6 2105.01   67.82
   3  -5   6 1779.82   57.47
  -3   5  -7   32.61    9.22
   3  -5   7   25.56    7.30
  -3   5  -8   31.04   10.26
   3  -5   8   29.56    8.17
  -3   5  -9   28.69   12.52
   3  -5   9   21.82    8.43
  -3   5 -10  475.95   20.95
   3  -5  10  365.96   16.17
  -3   5 -11    6.35   12.87
   3  -5  11   30.69    9.83
  -3   5 -12  466.13   21.48
   3  -5  12  416.22   17.39
  -3   5 -13  101.56   13.30
   3  -5  13   97.90   10.26
  -3   5 -14  169.81   14.61
   3  -5  14  179.03   12.61
  -3   5 -15   21.91   12.61
   3  -5  15    4.26   10.17
  -3   5 -16  176.59   13.56
   3  -5  16  195.55   13.22
  -3   5 -17   -9.30   11.56
   3  -5  17    6.43   10.87
  -3   4  17   16.61   11.04
  -3   4  17   28.00   17.13
   3  -4 -17   -5.04    8.61
  -3   4  16   18.17   18.61
  -3   4  16   17.74   12.17
   3  -4 -16   -5.48    9.56
  -3   4  15  -29.30   17.13
  -3   4  15   -6.35   10.17
   3  -4 -15   -1.57    9.13
  -3   4  14  205.81   19.39
  -3   4  14  201.55   13.91
   3  -4 -14  150.59   10.78
  -3   4  13  181.98   16.95
  -3   4  13  227.37   14.09
   3  -4 -13  175.98   10.87
  -3   4  12  353.53   19.39
  -3   4  12  386.83   18.26
   3  -4 -12  319.19   13.82
  -3   4  11  620.81   24.26
   3  -4 -11  488.21   18.09
  -3   4  10  757.49   27.48
   3  -4 -10  598.81   21.39
  -3   4   9  130.68   11.56
   3  -4  -9  109.55    8.17
  -3   4   8  569.25   21.39
   3  -4  -8  472.21   17.39
  -3   4   7   15.56    8.78
   3  -4  -7    8.43    6.61
  -3   4   6   26.52    7.83
   3  -4  -6   23.22    6.26
  -3   4   5    0.43    6.87
   3  -4  -5    1.57    5.48
  -3   4   4  116.68    7.48
  -3   4   4  112.60    7.13
   3  -4  -4   92.25    6.35
   3  -4  -3   23.91    4.61
  -3   4   2 2291.94   72.95
  -3   4   2 2193.69   69.82
   3  -4  -2 2246.73   71.47
   3  -4  -1  395.87   14.00
  -3   4  -1   56.95    3.04
  -3   4  -1   59.82    3.30
   3  -4   1   64.86    3.74
  -3   4  -2 3844.83  121.73
   3  -4   2 3700.50  117.21
  -3   4  -3   84.77    6.00
   3  -4   3   68.17    5.48
  -3   4  -4    8.61    6.17
   3  -4   4   -0.87    5.22
  -3   4  -5  252.67   11.30
   3  -4   5  221.28   10.00
  -3   4  -6   35.39    8.00
   3  -4   6   29.65    6.87
  -3   4  -7   35.91    8.96
   3  -4   7   14.52    7.13
  -3   4  -8 1469.42   48.86
   3  -4   8 1269.44   41.65
  -3   4  -9  192.15   13.74
   3  -4   9  141.64   10.00
  -3   4 -10 3381.40  108.42
   3  -4  10 2798.85   89.82
  -3   4 -11   33.91   12.00
   3  -4  11   13.91    9.91
  -3   4 -12  183.72   14.69
   3  -4  12  146.33   11.39
  -3   4 -13   63.30   12.43
   3  -4  13   87.56   10.43
  -3   4 -14  123.29   12.96
   3  -4  14  110.60   11.30
  -3   4 -15    5.30   11.56
   3  -4  15   10.26   10.52
  -3   4 -16    8.35   11.56
   3  -4  16   16.87    9.74
  -3   4 -17   11.82   11.04
   3  -4  17    6.87    9.65
   3  -4  17    5.30   20.61
  -3   3  17   22.52   11.48
  -3   3  17  -16.87   16.69
   3  -3 -17   -4.96    9.04
  -3   3  16  160.33   14.00
  -3   3  16  132.25   19.82
   3  -3 -16  134.33   10.61
  -3   3  15   31.65   12.09
   3  -3 -15   17.65    8.61
  -3   3  14  300.58   15.39
   3  -3 -14  295.45   13.74
  -3   3  13   62.60   12.69
   3  -3 -13   59.39    8.96
  -3   3  12  315.71   17.04
   3  -3 -12  274.32   12.35
  -3   3  11  175.03   14.43
   3  -3 -11  122.86    9.04
  -3   3  10   83.12   12.09
   3  -3 -10   54.08    7.91
  -3   3   9  142.77   12.00
   3  -3  -9  109.99    8.35
  -3   3   8  367.44   16.26
   3  -3  -8  304.06   12.61
  -3   3   7   27.65    8.96
   3  -3  -7   17.39    6.35
  -3   3   6 2391.93   76.77
   3  -3  -6 2072.84   66.25
  -3   3   5    2.78    6.96
   3  -3  -5    5.04    5.39
  -3   3   4  549.60   19.39
   3  -3  -4  438.30   15.30
  -3   3   3   66.60    6.09
   3  -3  -3   54.52    5.04
  -3   3   2 2010.23   63.99
   3  -3  -2 1822.43   57.91
  -3   3   1  653.67   21.39
  -3   3   1  682.80   22.26
   3  -3  -1  702.28   22.87
  -3   3  -1  117.47    4.52
  -3   3  -2 2364.11   75.04
   3  -3   2 2300.64   73.04
   3  -3   2 2190.22   69.65
  -3   3  -3  233.80    9.65
   3  -3   3  233.19    9.22
  -3   3  -4 1817.21   58.26
   3  -3   4 1758.95   56.26
  -3   3  -5  643.94   22.52
   3  -3   5  627.85   21.56
  -3   3  -6  655.93   23.13
   3  -3   6  642.37   22.35
  -3   3  -7  373.35   15.56
   3  -3   7  372.05   14.78
  -3   3  -8  907.74   31.48
   3  -3   8  827.74   28.34
  -3   3  -9  598.55   22.87
   3  -3   9  492.56   18.35
  -3   3 -10  281.10   14.69
   3  -3  10  210.50   11.39
  -3   3 -11  141.55   12.09
   3  -3  11  149.29   11.30
  -3   3 -12   12.35   10.96
   3  -3  12    3.83   10.35
  -3   3 -13   73.56   12.09
   3  -3  13   64.43   10.52
  -3   3 -14   38.08   11.56
   3  -3  14   38.95   10.78
  -3   3 -15   72.60   12.00
   3  -3  15   97.64   11.48
  -3   3 -16   55.91   12.09
   3  -3  16   87.56   17.30
   3  -3  16   77.38   10.17
  -3   3 -17   82.43   11.74
   3  -3  17   73.82   20.26
   3  -3  17   93.99   11.22
  -3   3 -18   22.95   11.91
   3  -3  18    6.87   18.52
   3  -3  18   57.21    9.30
  -3   2  17    6.52   17.74
  -3   2  17   11.48   12.96
   3  -2 -17   -9.30   10.35
  -3   2  16   75.64   12.26
   3  -2 -16   74.86   10.69
  -3   2  15  -13.65   11.22
   3  -2 -15    5.83    8.61
  -3   2  14    0.35   12.00
   3  -2 -14    5.56    8.69
  -3   2  13   26.69   12.35
   3  -2 -13   27.04    8.43
  -3   2  12  220.59   15.04
   3  -2 -12  183.98   10.43
  -3   2  11  -13.04   12.43
   3  -2 -11   -1.65    7.74
  -3   2  10  346.66   16.61
   3  -2 -10  247.54   11.39
  -3   2   9  561.51   22.69
   3  -2  -9  443.52   16.78
  -3   2   8 3205.77  102.60
   3  -2  -8 2622.35   83.64
  -3   2   7   59.56    9.74
   3  -2  -7   33.21    6.52
  -3   2   6 1212.05   40.17
   3  -2  -6  912.08   30.17
  -3   2   5   30.34    7.65
   3  -2  -5   34.78    6.17
  -3   2   4   24.95    7.22
   3  -2  -4   20.69    5.30
  -3   2   3   44.34    6.52
   3  -2  -3   35.30    5.04
  -3   2   2   45.56    6.09
   3  -2  -2   53.56    4.61
  -3   2   1  361.44   12.52
   3  -2  -1  387.27   12.96
  -3   2   0 1195.53   38.60
   3  -2   0 1245.09   40.08
   3  -2   0 1159.01   37.30
  -3   2  -1 1131.19   36.34
   3  -2   1 1143.36   36.69
   3  -2   1 1152.93   37.13
  -3   2  -2 3170.99  100.34
   3  -2   2 3173.60  100.42
   3  -2   2 3243.15  102.69
  -3   2  -3 3927.43  124.07
   3  -2   3 3890.92  122.94
   3  -2   3 3977.86  125.64
  -3   2  -4 2878.84   91.47
   3  -2   4 2707.56   85.82
   3  -2   4 2706.69   85.99
  -3   2  -5 1506.81   48.78
   3  -2   5 1435.51   46.34
  -3   2  -6  715.93   24.69
   3  -2   6  711.67   24.35
  -3   2  -7  575.51   21.04
   3  -2   7  560.47   20.00
  -3   2  -8  451.69   17.82
   3  -2   8  450.22   17.13
  -3   2  -9   50.26    9.56
   3  -2   9   54.95    8.00
  -3   2 -10  529.77   21.22
   3  -2  10  522.99   20.00
  -3   2 -11  621.42   23.56
   3  -2  11  541.68   20.52
  -3   2 -12   42.43   10.61
   3  -2  12   44.17    9.74
  -3   2 -13 1000.77   35.04
   3  -2  13  913.82   31.91
  -3   2 -14   -1.83   11.39
   3  -2  14    8.00    9.39
   3  -2  14  -19.82   15.39
  -3   2 -15  230.06   14.26
   3  -2  15  260.93   13.65
   3  -2  15  230.85   19.39
  -3   2 -16   60.08   11.39
   3  -2  16   57.99   17.22
   3  -2  16   66.60   10.69
  -3   2 -17    0.87   11.22
   3  -2  17    7.22   19.22
   3  -2  17   14.17    9.65
  -3   2 -18   13.74   11.65
   3  -2  18  -13.22   19.74
   3  -2  18    2.87    8.96
   3  -1 -17    6.69   11.30
  -3   1  16    5.39   13.39
   3  -1 -16    4.61    9.74
  -3   1  15   -6.61   12.35
   3  -1 -15   16.78    9.56
  -3   1  14  380.14   18.26
   3  -1 -14  289.80   14.26
  -3   1  13   93.64   13.48
   3  -1 -13   65.21    9.83
  -3   1  12  285.19   16.78
   3  -1 -12  198.85   10.78
  -3   1  11  388.05   18.43
   3  -1 -11  289.01   12.96
  -3   1  10  576.55   23.56
   3  -1 -10  441.35   16.95
  -3   1   9  136.51   12.43
   3  -1  -9  104.86    8.35
  -3   1   8  460.82   18.78
   3  -1  -8  413.35   15.74
  -3   1   7  176.94   12.17
   3  -1  -7  118.42    7.91
  -3   1   6   28.00    8.69
   3  -1  -6   22.26    6.35
  -3   1   5  224.59   12.00
   3  -1  -5  149.12    8.00
  -3   1   4  731.32   25.56
   3  -1  -4  592.03   20.35
  -3   1   3  141.12    9.39
   3  -1  -3   84.34    6.52
  -3   1   2   24.69    6.52
   3  -1  -2   -0.61    4.87
  -3   1   1 1741.56   55.65
   3  -1  -1 1776.34   56.52
  -3   1   0 1261.61   40.43
   3  -1   0 1279.87   40.95
   3  -1   0 1339.87   42.78
  -3   1  -1 2304.99   73.04
  -3   1  -1 2184.13   69.30
   3  -1   1 2198.04   69.82
   3  -1   1 2448.45   77.56
  -3   1  -2  214.67    8.43
  -3   1  -2  242.67    9.39
   3  -1   2  235.63    9.13
   3  -1   2  235.89    9.04
  -3   1  -3  534.90   18.26
   3  -1   3  564.64   19.30
   3  -1   3  538.73   18.17
  -3   1  -4  169.29    8.69
   3  -1   4  180.50    9.22
   3  -1   4  168.94    8.35
  -3   1  -5   56.69    7.56
   3  -1   5   75.56    7.04
   3  -1   5   56.52    7.30
  -3   1  -6  118.51    9.04
   3  -1   6  103.29    8.96
   3  -1   6  134.25    8.61
  -3   1  -7 1971.11   63.73
   3  -1   7 1813.73   59.04
   3  -1   7 1747.65   56.34
  -3   1  -8  348.14   14.96
   3  -1   8  320.75   14.61
   3  -1   8  320.32   13.39
  -3   1  -9  496.65   19.13
  -3   1 -10    1.83    9.74
   3  -1  10   -6.09    9.83
   3  -1  10    4.00    8.09
  -3   1 -11 2011.97   65.56
   3  -1  11 1858.94   61.39
   3  -1  11 1825.90   59.56
  -3   1 -12   22.69    9.91
   3  -1  12   13.39   12.35
   3  -1  12   14.35    8.87
  -3   1 -13  591.51   22.87
   3  -1  13  571.51   24.17
   3  -1  13  617.85   23.04
  -3   1 -14   10.87   11.04
   3  -1  14   12.26   14.96
   3  -1  14   -1.91    9.22
  -3   1 -15  -10.96   10.96
   3  -1  15   -3.39    9.04
   3  -1  15  -10.17   16.61
  -3   1 -16   16.09   11.13
   3  -1  16   23.91    9.22
   3  -1  16   16.00   17.56
  -3   1 -17   11.48   10.43
   3  -1  17   42.17   18.78
   3  -1  17   32.61    9.65
  -3   1 -18   -4.00   10.09
   3  -1  18    1.30   20.52
   3  -1  18   12.17   10.35
  -3   0  16  106.95   13.39
   3   0 -16   73.38   10.17
  -3   0  15  113.29   13.30
   3   0 -15   99.82   10.26
  -3   0  14  227.11   15.22
   3   0 -14  157.90   10.96
  -3   0  13  178.24   15.04
   3   0 -13  105.12   10.00
  -3   0  12    7.39   13.65
   3   0 -12   -3.74    8.52
  -3   0  11  179.03   14.35
   3   0 -11  131.03   10.00
  -3   0  10   59.82   12.26
   3   0 -10   38.00    7.56
  -3   0   9  141.03   14.17
   3   0  -9   72.78    8.26
  -3   0   8   10.00   10.43
   3   0  -8    6.00    6.96
  -3   0   7 1452.03   48.69
   3   0  -7 1052.07   35.04
  -3   0   6 1172.06   39.82
   3   0  -6  965.12   32.34
  -3   0   5 3652.68  116.42
   3   0  -5 3060.56   97.38
  -3   0   4    5.83    8.87
   3   0  -4   -1.13    6.69
  -3   0   3 6687.16  211.11
   3   0  -3 6002.88  189.37
  -3   0   2  162.16    9.65
   3   0  -2  151.55    8.09
  -3   0   1   66.17    7.04
   3   0  -1   87.73    6.78
  -3   0   0    8.69    6.35
   3   0   0   13.65    5.56
   3   0   0    6.43    5.83
  -3   0  -1   16.95    5.48
  -3   0  -1   24.95    5.30
   3   0   1   12.87    5.74
   3   0   1   16.61    4.96
  -3   0  -2   68.69    6.17
  -3   0  -2   61.39    5.74
   3   0   2   59.91    5.83
   3   0   2   62.95    6.26
  -3   0  -3  349.96   13.04
  -3   0  -3  385.87   14.26
   3   0   3  369.18   13.65
   3   0   3  342.57   12.78
  -3   0  -4  261.45   11.13
  -3   0  -4  264.50   11.22
   3   0   4  274.41   11.56
   3   0   4  303.62   12.09
  -3   0  -5 5067.32  160.07
   3   0   5 5191.65  164.07
   3   0   5 4875.16  153.98
  -3   0  -6  320.40   13.39
   3   0   6  344.40   14.00
   3   0   6  324.32   14.00
  -3   0  -7 3555.30  113.03
   3   0   7 3651.81  116.25
   3   0   7 3670.07  116.60
  -3   0  -8   36.43    8.43
   3   0   8   51.65    9.39
   3   0   8   51.21    8.26
  -3   0  -9  975.55   33.47
   3   0   9  976.42   33.82
   3   0   9  957.30   32.26
  -3   0 -10   39.91    9.56
   3   0  10   36.52   10.69
   3   0  10   47.21    7.83
  -3   0 -11    0.09    9.83
   3   0  11    9.04    8.43
   3   0  11   16.26   11.56
  -3   0 -12   57.56   10.52
   3   0  12   45.56   12.96
   3   0  12   66.34    9.74
  -3   0 -13   51.47   11.39
   3   0  13   38.43   12.87
   3   0  13   46.95   10.17
  -3   0 -14  193.02   12.87
   3   0  14  195.46   12.00
   3   0  14  185.46   16.00
  -3   0 -15  232.59   14.17
   3   0  15  264.50   19.65
   3   0  15  282.67   13.82
  -3   0 -16   52.34   10.69
   3   0  16   43.39    9.83
   3   0  16   46.43   16.43
  -3   0 -17   49.47   11.30
   3   0  17   73.56   18.09
   3   0  17   57.91   10.17
  -3   0 -18   73.04   10.69
   3   0  18   79.91   10.09
   3   0  18   82.51   20.00
  -3   0 -19   39.21   10.78
   3   0  19   57.47   16.87
  -3  -1  16   50.34   14.17
   3   1 -16   25.04   10.09
  -3  -1  15   19.13   13.91
   3   1 -15    2.17    9.30
  -3  -1  14   38.26   12.78
   3   1 -14   25.21    9.39
  -3  -1  13   13.48   12.78
   3   1 -13  -15.74    8.35
  -3  -1  12   -7.56   14.43
   3   1 -12   -3.30    8.61
  -3  -1  11  872.09   32.69
   3   1 -11  680.63   24.43
  -3  -1  10    7.83   12.69
   3   1 -10   -1.04    8.17
  -3  -1   9 1537.24   52.26
   3   1  -9 1040.77   34.87
  -3  -1   8   61.99   13.56
   3   1  -8   35.30    7.39
  -3  -1   7 1274.66   43.91
   3   1  -7  954.69   32.26
  -3  -1   6  125.12   12.52
   3   1  -6   88.08    8.96
  -3  -1   5 4288.27  136.51
   3   1  -5 3543.99  112.60
  -3  -1   4   79.91   10.00
   3   1  -4   60.08    6.87
  -3  -1   3  145.99   11.13
   3   1  -3  164.24    9.30
  -3  -1   2  136.94    9.83
   3   1  -2  153.55    9.04
  -3  -1   1 2478.01   79.12
   3   1  -1 2677.99   85.21
  -3  -1   0  513.25   18.52
   3   1   0  557.86   19.48
   3   1   0  512.30   18.09
  -3  -1  -1 1548.54   49.65
  -3  -1  -1 1674.62   53.73
   3   1   1 1642.44   52.69
   3   1   1 1613.75   51.91
  -3  -1  -2   87.03    7.13
  -3  -1  -2   85.12    7.04
   3   1   2   71.99    7.22
   3   1   2   71.04    6.61
   3   1   3  872.96   28.87
   3   1   3  825.31   27.48
  -3  -1  -4 1611.14   51.91
  -3  -1  -4 1630.27   52.60
   3   1   4 1604.19   51.65
   3   1   4 1581.58   50.95
  -3  -1  -5 5527.27  174.59
  -3  -1  -5 5549.88  175.37
   3   1   5 5652.48  178.50
   3   1   5 5588.14  176.42
  -3  -1  -6  572.64   20.52
   3   1   6  604.46   21.82
   3   1   6  624.98   22.08
  -3  -1  -7   50.95    8.26
   3   1   7   61.47    9.48
   3   1   7   61.73    8.35
  -3  -1  -8    7.22    8.26
   3   1   8   -5.91    8.00
   3   1   8   15.30    9.22
  -3  -1  -9  308.40   14.00
   3   1   9  316.40   13.30
   3   1   9  290.23   14.26
  -3  -1 -10  295.01   14.09
   3   1  10  273.10   14.78
   3   1  10  318.06   14.35
  -3  -1 -11   24.61    9.56
   3   1  11   14.78   11.39
   3   1  11   19.30    8.43
  -3  -1 -12  776.27   27.82
   3   1  12  788.96   29.48
   3   1  12  753.49   26.69
  -3  -1 -13  880.78   30.87
   3   1  13  863.57   32.43
   3   1  13  826.35   29.13
  -3  -1 -14  294.58   15.48
   3   1  14  304.93   14.61
   3   1  14  292.23   17.82
  -3  -1 -15   50.08   10.26
   3   1  15   54.69   15.65
   3   1  15   55.82   10.09
  -3  -1 -16  304.32   15.56
   3   1  16  343.10   16.17
   3   1  16  329.27   20.43
  -3  -1 -17   16.69   11.22
   3   1  17   24.08    9.48
   3   1  17   24.26   17.22
  -3  -1 -18    3.91   10.17
   3   1  18  -16.26   18.09
   3   1  18   -0.52    9.30
  -3  -1 -19   -2.87   10.17
   3   1  19  -48.00   16.78
   3   1  19   -4.35    8.78
  -3  -2  16   -0.70   12.26
   3   2 -16   12.17    9.65
  -3  -2  15   11.74   13.22
   3   2 -15    5.91    9.22
  -3  -2  14    8.69   13.13
   3   2 -14   13.39    9.39
  -3  -2  13  416.48   19.30
   3   2 -13  317.19   13.91
  -3  -2  12   26.08   15.13
   3   2 -12   21.56    9.13
  -3  -2  11  959.03   35.82
   3   2 -11  716.36   25.48
  -3  -2  10  178.94   16.87
   3   2 -10  148.42   10.61
  -3  -2   9  437.35   19.91
   3   2  -9  329.62   14.26
  -3  -2   8   26.08   12.43
   3   2  -8   56.34    8.52
  -3  -2   7   22.08   12.35
   3   2  -7   20.00    7.48
  -3  -2   6   54.17   11.22
   3   2  -6   63.82    8.26
  -3  -2   5   27.91   10.26
   3   2  -5   36.78    7.65
  -3  -2   4 1452.90   48.26
   3   2  -4 1139.89   37.74
  -3  -2   3 4010.90  127.64
   3   2  -3 3339.67  106.08
  -3  -2   2 2998.83   95.90
   3   2  -2 2998.83   95.47
  -3  -2   1 1931.11   62.43
   3   2  -1 2078.05   66.69
   3   2  -1 1958.06   62.86
  -3  -2   0   82.95    8.52
  -3  -2  -1   52.52    7.30
  -3  -2  -1   75.21    8.00
   3   2   1   55.47    7.74
   3   2   1   52.86    8.00
  -3  -2  -2 2426.71   77.30
  -3  -2  -2 2352.81   75.12
   3   2   2 2424.11   77.21
   3   2   2 2382.37   76.08
  -3  -2  -3 2132.83   68.08
  -3  -2  -3 1992.84   63.91
   3   2   3 2191.95   69.99
   3   2   3 2125.00   67.99
  -3  -2  -4   44.95    6.69
  -3  -2  -4   29.39    8.09
   3   2   4   33.91    7.39
   3   2   4   31.30    6.69
  -3  -2  -5  747.84   25.65
  -3  -2  -5  702.80   24.69
   3   2   5  794.36   27.04
   3   2   5  735.14   25.21
  -3  -2  -6  510.82   19.48
  -3  -2  -6  536.82   19.39
   3   2   6  532.56   19.65
   3   2   6  534.47   19.39
  -3  -2  -7  467.17   17.56
   3   2   7  512.38   19.13
   3   2   7  500.56   19.22
  -3  -2  -8 1700.70   55.12
   3   2   8 1778.95   57.82
   3   2   8 1775.47   58.08
  -3  -2  -9   48.78    8.61
   3   2   9   44.43   10.00
   3   2   9   49.99    8.87
  -3  -2 -10 1775.47   57.73
   3   2  10 1919.81   62.86
   3   2  10 1809.38   58.78
  -3  -2 -11  436.04   17.39
   3   2  11  430.04   17.13
   3   2  11  443.09   19.91
  -3  -2 -12  512.47   20.17
   3   2  12  558.47   23.04
   3   2  12  508.56   19.30
  -3  -2 -13    0.78    8.87
   3   2  13   32.17   13.56
   3   2  13   18.09    8.26
  -3  -2 -14  137.73   12.17
   3   2  14  166.94   15.91
   3   2  14  152.85   10.43
  -3  -2 -15    5.74    9.48
   3   2  15   16.43   15.13
   3   2  15   24.95    9.91
  -3  -2 -16   20.87   10.69
   3   2  16   23.39   17.04
   3   2  16   22.00   10.00
  -3  -2 -17   -9.04   10.00
   3   2  17    1.13   17.22
   3   2  17   -3.39   10.52
  -3  -2 -18  136.07   12.69
   3   2  18  110.86   18.43
   3   2  18  138.68   10.78
  -3  -2 -19   18.35   11.30
   3   2  19    8.17    9.30
   3   2  19   21.65   20.61
  -3  -3  15  115.64   13.65
   3   3 -15   73.47    8.96
  -3  -3  14  115.64   13.65
   3   3 -14   86.43    9.48
  -3  -3  13  202.76   15.30
   3   3 -13  172.50   11.39
  -3  -3  12  127.73   14.78
   3   3 -12  103.38    9.65
  -3  -3  11  156.51   15.39
   3   3 -11  136.86   10.87
  -3  -3  10   20.17   13.48
   3   3 -10    8.61    9.04
  -3  -3   9  403.26   19.39
   3   3  -9  348.31   15.13
  -3  -3   8  113.12   13.74
   3   3  -8   72.95    8.52
  -3  -3   7  110.68   12.87
   3   3  -7   57.21    8.52
  -3  -3   6 2097.18   68.69
   3   3  -6 1659.83   53.99
  -3  -3   5  583.33   22.43
   3   3  -5  491.26   18.26
  -3  -3   4 1587.67   52.52
   3   3  -4 1413.77   46.34
  -3  -3   3 1232.92   41.65
   3   3  -3 1059.02   35.39
  -3  -3   2 2046.75   66.43
   3   3  -2 1978.06   63.73
  -3  -3   1   75.99    9.13
   3   3  -1   71.91    8.35
   3   3  -1   74.51    8.78
  -3  -3   0  797.92   27.82
   3   3   0  818.79   27.82
   3   3   0  865.13   29.30
  -3  -3  -1   12.96    8.00
  -3  -3  -1    9.22    7.30
   3   3   1    4.35    7.48
   3   3   1   11.91    7.91
  -3  -3  -2 1055.55   35.13
  -3  -3  -2  994.68   32.95
   3   3   2 1004.25   33.56
   3   3   2  959.03   32.00
  -3  -3  -3   84.17    8.17
  -3  -3  -3   83.73    7.83
   3   3   3   93.03    7.74
   3   3   3   80.51    8.35
  -3  -3  -4 1009.46   33.65
  -3  -3  -4  963.38   32.08
   3   3   4  978.16   32.61
   3   3   4 1003.38   33.21
  -3  -3  -5   24.35    8.26
  -3  -3  -5    9.65    7.39
   3   3   5    4.43    7.13
   3   3   5   12.61    7.30
  -3  -3  -6 1516.37   49.82
  -3  -3  -6 1473.77   48.08
   3   3   6 1510.28   49.30
   3   3   6 1506.81   49.04
  -3  -3  -7   -1.22    8.26
  -3  -3  -7    4.78    9.13
   3   3   7   14.61    7.48
   3   3   7   -1.83    8.61
  -3  -3  -8 1590.28   52.78
  -3  -3  -8 1520.72   49.73
   3   3   8 1643.31   53.82
   3   3   8 1631.14   53.21
  -3  -3  -9  175.11   10.78
   3   3   9  175.72   11.65
   3   3   9  191.37   10.69
  -3  -3 -10  649.50   23.39
   3   3  10  683.93   24.78
   3   3  10  681.41   25.48
  -3  -3 -11  204.59   11.82
   3   3  11  209.37   14.26
   3   3  11  201.63   11.48
  -3  -3 -12  142.68   10.26
   3   3  12  134.60   12.78
   3   3  12  110.25    9.91
  -3  -3 -13   12.52    9.22
   3   3  13   25.56    8.09
   3   3  13    0.00   13.30
  -3  -3 -14  128.68   10.78
   3   3  14  130.94    9.91
   3   3  14  156.42   15.04
  -3  -3 -15    4.78    9.30
   3   3  15   -2.09    8.09
   3   3  15  -15.22   14.26
  -3  -3 -16  310.06   15.48
   3   3  16  368.92   16.61
   3   3  16  343.10   20.52
  -3  -3 -17  128.51   12.17
   3   3  17  154.85   18.17
   3   3  17  143.03   11.56
  -3  -3 -18  321.01   15.82
   3   3  18  318.49   21.04
   3   3  18  351.18   15.48
  -3  -3 -19   16.35   11.39
   3   3  19    6.09    9.13
   3   3  19   33.91   19.13
  -3  -4  15    7.48   12.87
   3   4 -15   -0.70    9.48
  -3  -4  14    1.74   12.61
   3   4 -14    5.04    8.87
  -3  -4  13   25.65   12.52
   3   4 -13   22.00    8.96
  -3  -4  12   47.82   13.48
   3   4 -12   50.95    9.56
  -3  -4  11  145.20   15.56
   3   4 -11  121.55   10.61
  -3  -4  10  290.14   17.04
   3   4 -10  256.76   13.39
  -3  -4   9   27.56   13.22
   3   4  -9   22.26    8.96
  -3  -4   8 1947.63   64.78
   3   4  -8 1638.10   53.65
  -3  -4   7   13.82   12.35
   3   4  -7   25.13    9.13
  -3  -4   6  738.01   27.82
   3   4  -6  628.63   22.95
  -3  -4   5   77.64   11.74
   3   4  -5   54.78    9.30
  -3  -4   4  758.97   27.82
   3   4  -4  671.76   23.74
  -3  -4   3   62.43   10.52
   3   4  -3   59.91    8.17
  -3  -4   2   -5.74    9.83
   3   4  -2    7.48    8.17
  -3  -4   1   74.86   10.09
   3   4  -1   46.08    8.26
   3   4  -1   65.91    8.96
  -3  -4   0 1462.46   48.34
   3   4   0 1410.29   46.17
   3   4   0 1456.38   47.56
  -3  -4  -1  450.48   17.91
  -3  -4  -1  442.48   16.95
   3   4   1  481.86   18.26
   3   4   1  486.99   18.09
  -3  -4  -2 4327.39  137.20
  -3  -4  -2 4352.61  137.81
   3   4   2 4275.22  135.55
   3   4   2 4350.00  137.81
  -3  -4  -3   78.51    8.69
  -3  -4  -3   78.86    8.61
   3   4   3   83.21    8.52
   3   4   3   71.56    7.83
  -3  -4  -4 1940.68   62.69
  -3  -4  -4 1951.11   62.86
   3   4   4 1948.50   62.60
   3   4   4 1973.72   63.65
  -3  -4  -5   25.48    7.65
  -3  -4  -5   18.87    8.52
   3   4   5    6.78    7.65
   3   4   5   16.61    7.30
  -3  -4  -6  229.63   12.78
  -3  -4  -6  248.41   11.74
   3   4   6  225.80   11.48
   3   4   6  232.24   11.56
  -3  -4  -7  271.45   13.74
  -3  -4  -7  268.15   12.78
   3   4   7  283.71   13.13
   3   4   7  264.23   12.26
  -3  -4  -8  667.50   24.52
  -3  -4  -8  615.68   22.00
   3   4   8  671.93   24.61
   3   4   8  664.02   23.74
  -3  -4  -9  230.24   11.74
   3   4   9  272.23   12.69
   3   4   9  235.72   12.87
  -3  -4 -10  927.73   31.48
   3   4  10  931.21   31.82
   3   4  10  962.51   33.56
  -3  -4 -11  134.86   10.17
   3   4  11  177.63   10.69
   3   4  11  173.03   12.78
  -3  -4 -12  561.16   21.04
   3   4  12  623.59   25.13
   3   4  12  615.59   22.69
  -3  -4 -13  615.16   22.78
   3   4  13  567.68   24.26
   3   4  13  591.42   21.65
  -3  -4 -14  233.80   13.04
   3   4  14  216.24   15.82
   3   4  14  260.84   13.22
  -3  -4 -15  243.89   13.56
   3   4  15  250.24   17.74
   3   4  15  240.41   12.87
  -3  -4 -16  153.81   12.00
   3   4  16  223.80   19.74
   3   4  16  187.46   11.74
  -3  -4 -17   17.91   10.87
   3   4  17   22.78    8.78
   3   4  17    0.17   16.17
  -3  -4 -18    8.35   11.65
   3   4  18   30.69   16.69
   3   4  18    1.13    9.13
  -3  -4 -19   -3.48   10.78
   3   4  19   19.04    9.91
   3   4  19   -3.48   18.61
  -3  -5  14   81.90   13.13
   3   5 -14   52.95    9.83
  -3  -5  13   -0.78   12.00
   3   5 -13   -6.69    8.87
  -3  -5  12  343.01   17.65
   3   5 -12  243.45   12.78
  -3  -5  11    7.22   13.22
   3   5 -11   -0.26    8.61
  -3  -5  10  421.52   20.17
   3   5 -10  396.74   16.78
  -3  -5   9   39.65   13.30
   3   5  -9   26.87    9.48
  -3  -5   8  286.58   17.22
   3   5  -8  298.67   14.96
  -3  -5   7   26.43   12.43
   3   5  -7   45.13    8.87
  -3  -5   6  183.03   14.43
   3   5  -6  145.46   10.43
  -3  -5   5  233.80   15.56
   3   5  -5  180.07   11.04
  -3  -5   4 1013.81   35.56
   3   5  -4  965.99   33.13
  -3  -5   3   43.91   11.13
   3   5  -3   70.78   10.00
  -3  -5   2  254.84   13.65
   3   5  -2  207.20   11.56
   3   5  -2  232.76   12.09
  -3  -5   1 1244.22   42.00
   3   5  -1 1296.39   43.04
   3   5  -1 1298.13   42.95
  -3  -5   0 4026.55  128.42
   3   5   0 4163.06  132.07
   3   5   0 4105.68  130.33
  -3  -5  -1  598.98   21.74
  -3  -5  -1  595.07   22.52
   3   5   1  622.46   22.52
   3   5   1  574.90   21.13
  -3  -5  -2  216.41   12.43
  -3  -5  -2  207.20   11.22
   3   5   2  205.81   11.74
   3   5   2  221.20   11.56
  -3  -5  -3   43.56    9.22
  -3  -5  -3   31.04    8.09
   3   5   3   35.30    7.56
   3   5   3   32.61    8.69
  -3  -5  -4  370.31   15.22
  -3  -5  -4  376.31   15.65
   3   5   4  369.53   14.78
   3   5   4  371.96   15.48
  -3  -5  -5   14.52    7.65
  -3  -5  -5   23.65    8.87
   3   5   5   19.04    8.09
   3   5   5    7.13    7.74
  -3  -5  -6   11.56    7.65
  -3  -5  -6   11.39    9.39
   3   5   6    6.78    7.91
   3   5   6   -4.43    7.74
  -3  -5  -7  315.19   15.13
  -3  -5  -7  301.45   13.13
   3   5   7  302.32   13.65
   3   5   7  288.93   13.13
  -3  -5  -8  899.04   30.52
  -3  -5  -8  901.65   31.65
   3   5   8  872.09   29.74
   3   5   8  843.48   29.30
  -3  -5  -9  503.43   20.35
  -3  -5  -9  485.52   18.35
   3   5   9  508.73   19.91
   3   5   9  528.82   20.08
  -3  -5 -10  423.52   16.61
   3   5  10  425.17   16.69
   3   5  10  440.39   18.52
  -3  -5 -11 1160.75   38.78
   3   5  11 1185.97   40.43
   3   5  11 1214.66   40.34
  -3  -5 -12  183.11   11.04
   3   5  12  194.59   11.39
   3   5  12  168.85   13.65
  -3  -5 -13  284.84   13.65
   3   5  13  339.18   17.74
   3   5  13  344.23   15.39
   3   5  14   94.25   15.48
   3   5  14  108.42    9.56
   3   5  15   27.48   14.26
   3   5  15   31.74    9.65
   3   5  16   14.26    9.56
   3   5  16   27.56   16.78
   3   5  17  122.16   19.82
   3   5  17  115.47   10.43
  -3  -5 -18   66.60   12.09
   3   5  18   90.95   20.35
   3   5  18   57.82    9.48
  -3  -5 -19  103.64   12.35
  -3  -6  14   94.95   12.69
   3   6 -14   82.34    9.56
  -3  -6  13    3.39   12.17
   3   6 -13   26.43    9.65
  -3  -6  12   34.61   11.74
   3   6 -12   28.69   10.09
  -3  -6  11   43.47   12.35
   3   6 -11   37.13    9.91
  -3  -6  10  107.12   13.91
   3   6 -10   83.99    9.83
  -3  -6   9   17.91   13.13
   3   6  -9    6.17    8.87
  -3  -6   8   81.73   13.91
   3   6  -8   90.60   10.17
  -3  -6   7  355.27   18.69
   3   6  -7  268.41   13.91
  -3  -6   6 1129.45   39.74
   3   6  -6  954.69   32.69
  -3  -6   5  323.88   16.52
   3   6  -5  293.62   13.65
  -3  -6   4  347.10   17.30
   3   6  -4  355.36   15.91
  -3  -6   3 1309.43   44.34
   3   6  -3 1359.86   45.30
  -3  -6   2  564.29   22.26
   3   6  -2  591.85   22.08
   3   6  -2  597.42   22.17
  -3  -6   1  557.86   22.00
   3   6  -1  620.63   22.52
   3   6  -1  568.73   21.13
  -3  -6   0  100.42   11.30
   3   6   0   91.03    9.13
   3   6   0  121.21   10.09
  -3  -6  -1   32.95    7.74
  -3  -6  -1   15.65    9.83
   3   6   1   33.74    8.17
   3   6   1   28.00    8.78
  -3  -6  -2   67.12   10.43
   3   6   2   36.08    8.78
   3   6   2   21.74    9.13
   3   6   3  337.10   14.09
   3   6   3  348.57   15.22
   3   6   4  148.85   10.17
   3   6   4  167.11    9.91
   3   6   5  634.02   22.95
   3   6   5  639.50   22.69
  -3  -6  -6   20.43    8.17
  -3  -6  -6   18.78   10.61
   3   6   6    3.74    7.65
   3   6   6   20.00    8.96
  -3  -6  -7 1511.15   49.39
  -3  -6  -7 1518.11   50.34
   3   6   7 1478.98   48.78
   3   6   7 1533.76   50.17
  -3  -6  -8  188.16   12.78
  -3  -6  -8  207.20   10.96
   3   6   8  181.55   12.09
  -3  -6  -9  289.45   13.22
  -3  -6  -9  286.84   15.04
  -3  -6 -10   10.52   10.96
  -3  -6 -10   12.52    8.52
  -3  -6 -11   64.43    8.52
  -3  -6 -12   48.34    8.61
   3   6  12   92.08   13.30
   3   6  12   89.56   10.52
  -3  -6 -13   82.08    9.48
   3   6  13   75.73   12.87
   3   6  13   98.34   10.78
  -3  -6 -14  157.72   11.22
   3   6  14  152.59   14.87
   3   6  14  169.64   11.56
  -3  -6 -15  765.31   26.95
   3   6  15  844.00   32.69
   3   6  15  879.04   30.69
  -3  -6 -16    7.65    8.43
   3   6  16   36.78    9.48
   3   6  16   11.04   16.61
  -3  -6 -17  150.94   10.61
   3   6  17  156.94   10.69
   3   6  17  187.11   19.56
  -3  -6 -18   10.87    9.56
   3   6  18    3.91   20.35
   3   6  18   -3.56    8.17
  -3  -6 -19  143.46   11.13
   3   6  19  131.99   22.00
   3   6  19  122.51    9.39
  -3  -7  13   17.39   11.91
   3   7 -13   10.96    9.91
  -3  -7  12  -19.13   11.82
   3   7 -12   -2.00    9.56
  -3  -7  11  120.34   13.30
   3   7 -11  113.38   10.78
  -3  -7  10   30.34   12.52
   3   7 -10   37.30    9.83
  -3  -7   9  129.73   14.87
   3   7  -9  111.12   10.43
  -3  -7   8  200.41   16.78
   3   7  -8  207.28   12.61
   3   7  -7  576.29   22.35
   3   7  -6  177.81   11.30
   3   7  -5  335.01   15.56
  -3  -7   4   36.69   12.09
   3   7  -4   57.04    9.83
  -3  -7   3   47.39   11.13
  -3  -7   2    3.91   11.91
  -3  -7   1  225.19   13.91
  -3  -7   0    0.96   10.35
   3   7   0   10.00    9.22
  -3  -7  -1 2260.64   73.38
   3   7   1 2444.97   78.77
   3   7   1 2598.00   83.82
  -3  -7  -2  262.76   13.82
  -3  -7  -2  272.15   12.96
   3   7   2  259.54   12.87
   3   7   2  242.24   12.96
  -3  -7  -3 2578.87   82.60
  -3  -7  -3 2566.70   82.69
   3   7   3 2533.66   81.64
   3   7   3 2328.46   74.95
  -3  -7  -4  119.47    9.39
  -3  -7  -4  108.16   10.00
   3   7   4  110.08    9.22
   3   7   4  120.68   10.35
  -3  -7  -5 1957.20   63.65
  -3  -7  -5 2090.23   67.38
   3   7   5 1978.06   64.17
   3   7   5 1984.15   64.17
  -3  -7  -6   76.69   10.17
  -3  -7  -6   86.25    9.04
   3   7   6   81.12    8.87
   3   7   6   83.12    9.91
  -3  -7  -7    3.48   10.43
  -3  -7  -7   19.39    7.74
   3   7   7   -2.78    9.22
   3   7   7   12.87    8.61
  -3  -7  -8   12.43   10.43
  -3  -7  -8   23.91    7.74
   3   7   8   12.96    9.22
   3   7   8   10.69    8.35
  -3  -7  -9   91.56   12.00
  -3  -7  -9   81.12    8.87
   3   7   9  103.90   11.65
   3   7   9  101.21   10.35
  -3  -7 -10   -2.35    8.69
  -3  -7 -10    6.96   11.30
   3   7  10   -2.61   10.17
   3   7  10   28.43    9.83
  -3  -7 -11  264.15   13.22
  -3  -7 -11  253.97   15.30
   3   7  11  275.19   13.39
   3   7  11  239.11   14.96
  -3  -7 -12  218.59   12.09
  -3  -7 -13 1208.57   40.26
   3   7  13 1261.61   43.82
   3   7  13 1227.70   41.21
  -3  -7 -14  116.86    9.74
   3   7  14  121.81   11.04
   3   7  14  126.25   14.52
  -3  -7 -15  316.40   14.00
   3   7  15  349.70   19.91
   3   7  15  395.87   16.78
  -3  -7 -16   57.39    9.56
   3   7  16   62.52   16.87
   3   7  16   64.86    8.87
  -3  -7 -17   34.08    8.87
   3   7  17   50.86   17.65
   3   7  17   68.25    8.61
  -3  -7 -18   -4.96    9.65
   3   7  18   10.26    7.65
   3   7  18   24.61   19.74
  -3  -7 -19   10.78   10.26
   3   7  19   26.08   19.48
   3   7  19   15.22    7.83
  -3  -8  12    3.91   12.17
   3   8 -12   -5.22   13.22
  -3  -8  11   81.90   11.30
   3   8 -11   86.17   12.78
  -3  -8  10   -2.35   11.39
   3   8 -10  -16.52   11.91
  -3  -8   9  285.19   15.56
   3   8  -9  358.49   17.39
  -3  -8   8   59.39   11.65
   3   8  -8   60.52   11.82
  -3  -8   7   18.26   11.39
   3   8  -7   -4.43   10.52
  -3  -8   6   86.25   12.43
   3   8  -6  101.64   11.30
  -3  -8   5  101.47   12.69
   3   8  -5   67.73   10.09
  -3  -8   4   29.74   11.39
   3   8  -4   39.21   10.00
   3   8  -4   36.43    9.13
  -3  -8   3 1366.82   46.34
   3   8  -3 1418.99   47.30
   3   8  -3 1392.03   46.43
  -3  -8   2   85.82   10.96
   3   8  -2  106.77   10.69
   3   8  -2  107.99   10.17
  -3  -8   1 1157.28   39.91
   3   8  -1 1248.57   42.17
   3   8  -1 1206.84   40.69
  -3  -8   0   10.00   10.69
   3   8   0   24.52   10.43
   3   8   0    2.96    9.65
  -3  -8  -1  557.60   22.26
   3   8   1  591.68   22.17
   3   8   1  620.63   23.30
  -3  -8  -2  310.93   13.91
  -3  -8  -2  298.67   15.04
   3   8   2  307.88   15.13
   3   8   2  295.88   13.91
  -3  -8  -3  788.96   28.26
  -3  -8  -3  854.44   29.30
   3   8   3  794.09   27.74
   3   8   3  762.53   27.56
  -3  -8  -4   26.69    8.35
  -3  -8  -4   19.56    9.65
   3   8   4    9.74   10.00
   3   8   4   -2.17    8.09
  -3  -8  -5  124.16   10.00
  -3  -8  -5  118.16   10.96
   3   8   5  121.47   11.48
   3   8   5  131.73    9.74
  -3  -8  -6  121.99    9.91
  -3  -8  -6  130.51   11.91
   3   8   6  116.51   10.78
   3   8   6  132.25   10.61
  -3  -8  -7  735.84   25.91
  -3  -8  -7  743.32   27.48
   3   8   7  705.93   25.21
   3   8   7  730.54   26.69
  -3  -8  -8  650.63   23.65
  -3  -8  -8  692.54   26.26
   3   8   8  644.46   24.52
   3   8   8  638.72   23.48
  -3  -8  -9 1144.23   39.74
  -3  -8  -9 1126.84   37.91
   3   8   9 1086.85   37.04
   3   8   9 1059.02   36.52
  -3  -8 -10  208.76   14.69
  -3  -8 -10  227.89   11.82
   3   8  10  221.28   12.87
   3   8  10  202.94   12.96
  -3  -8 -11  487.52   21.39
  -3  -8 -11  453.17   17.74
   3   8  11  462.74   19.65
   3   8  11  528.99   20.87
  -3  -8 -12  289.28   16.95
  -3  -8 -12  293.54   14.09
   3   8  12  273.80   16.43
   3   8  12  301.01   14.43
  -3  -8 -13  136.42   10.52
   3   8  13  123.99   14.87
   3   8  13  143.12   11.13
  -3  -8 -14   17.04    8.43
   3   8  14   18.95    9.83
   3   8  14   15.56   13.22
  -3  -8 -15    6.43    8.43
   3   8  15   21.30    9.04
   3   8  15   12.35   15.65
  -3  -8 -16   48.43    9.04
   3   8  16   32.34    9.22
   3   8  16   22.78   16.43
  -3  -8 -17    5.74    8.87
   3   8  17   -3.91   17.04
   3   8  17    0.52    8.78
  -3  -8 -18   98.08   10.52
   3   8  18   91.12    9.56
   3   8  18   78.51   19.22
  -3  -8 -19   20.61   10.69
   3   8  19    9.04    8.96
   3   8  19   -1.83   20.00
  -3  -9  12    0.43   12.00
   3   9 -12   22.69   11.65
  -3  -9  11    4.43   12.09
   3   9 -11   12.96   11.13
  -3  -9  10   14.96   12.61
   3   9 -10   16.26   12.43
  -3  -9   9   88.17   12.43
   3   9  -9   76.17   12.52
  -3  -9   8   18.17   11.91
   3   9  -8   15.74   11.30
  -3  -9   7   30.69   11.82
   3   9  -7   27.13   11.30
  -3  -9   6   84.69   12.35
   3   9  -6   61.21   10.61
  -3  -9   5  626.02   24.61
   3   9  -5  632.63   23.30
   3   9  -5  658.63   24.78
  -3  -9   4  339.71   17.04
   3   9  -4  320.05   14.61
   3   9  -4  359.53   16.69
  -3  -9   3  760.18   28.52
   3   9  -3  911.21   32.52
   3   9  -3  868.70   30.17
  -3  -9   2  229.89   14.61
   3   9  -2  233.45   13.74
   3   9  -2  231.89   13.22
  -3  -9   1   95.56   11.65
   3   9  -1  123.99   11.22
   3   9  -1  135.29   11.22
  -3  -9   0   39.74   10.17
   3   9   0   30.52    9.22
   3   9   0    8.61   10.26
  -3  -9  -1  228.59   14.43
   3   9   1  247.63   13.74
   3   9   1  227.19   12.61
  -3  -9  -2   38.95    8.61
  -3  -9  -2   33.65   11.30
   3   9   2   42.43    9.56
   3   9   2   55.21   10.35
  -3  -9  -3  204.85   13.91
  -3  -9  -3  197.89   11.39
   3   9   3  175.72   10.87
   3   9   3  186.59   13.13
  -3  -9  -4  988.60   34.78
  -3  -9  -4 1076.41   36.26
   3   9   4  985.12   33.56
   3   9   4 1063.37   36.78
  -3  -9  -5  662.98   25.13
  -3  -9  -5  680.02   24.52
   3   9   5  630.28   22.95
   3   9   5  666.46   24.95
  -3  -9  -6 1478.11   49.56
  -3  -9  -6 1463.33   48.00
   3   9   6 1442.46   47.65
   3   9   6 1423.34   47.47
  -3  -9  -7  632.55   24.95
  -3  -9  -7  610.11   22.52
   3   9   7  594.38   23.22
   3   9   7  595.42   22.43
  -3  -9  -8  333.79   17.65
  -3  -9  -8  355.96   15.56
   3   9   8  379.79   18.00
   3   9   8  322.14   15.13
  -3  -9  -9   71.73    9.04
  -3  -9  -9   71.73   13.65
   3   9   9   66.78   12.87
   3   9   9   84.43   10.00
  -3  -9 -10  106.51   10.17
  -3  -9 -10   89.64   13.39
   3   9  10  101.82   12.17
   3   9  10  110.60   10.69
  -3  -9 -11   56.17   13.65
  -3  -9 -11   48.34    8.96
   3   9  11   49.30   11.48
   3   9  11   60.60   10.17
  -3  -9 -12  204.33   16.52
  -3  -9 -12  193.63   11.39
   3   9  12  169.64   15.22
   3   9  12  174.42   11.74
  -3  -9 -13   97.12   10.09
   3   9  13   58.60   14.52
   3   9  13   81.04    9.56
  -3  -9 -14  116.68   10.09
   3   9  14  135.64   16.09
   3   9  14  136.68   10.61
  -3  -9 -15   30.69    9.13
   3   9  15   45.73    9.39
   3   9  15   47.82   15.74
  -3  -9 -16  369.27   16.17
   3   9  16  355.53   21.22
   3   9  16  357.70   15.56
  -3  -9 -17   -6.00   10.00
   3   9  17   26.43   18.95
   3   9  17    5.48    8.87
  -3  -9 -18  330.84   15.04
   3   9  18  265.19   19.65
   3   9  18  298.06   13.82
  -3  -9 -19   12.52   11.30
   3   9  19  -33.04   19.13
   3   9  19    7.65    9.30
  -3 -10  11   39.56   12.26
   3  10 -11   82.60   12.61
  -3 -10  10   64.60   13.04
   3  10 -10   25.21   12.52
  -3 -10   9  105.21   13.74
   3  10  -9  105.82   12.96
  -3 -10   8  114.34   13.13
   3  10  -8  127.20   13.48
  -3 -10   7   64.17   12.43
   3  10  -7   91.30    9.91
   3  10  -7  111.99   12.96
  -3 -10   6  173.37   13.56
   3  10  -6  202.33   11.82
   3  10  -6  206.15   13.30
  -3 -10   5  109.12   13.04
   3  10  -5  125.29   11.74
   3  10  -5  139.73   10.96
  -3 -10   4  139.12   13.22
   3  10  -4  172.42   11.13
   3  10  -4  149.38   12.96
  -3 -10   3   51.47   11.74
   3  10  -3   69.04    9.56
   3  10  -3   48.86   10.87
  -3 -10   2  360.66   18.09
   3  10  -2  396.40   17.04
   3  10  -2  388.92   17.74
  -3 -10   1  413.78   18.52
   3  10  -1  449.52   18.43
   3  10  -1  478.91   19.91
  -3 -10   0  441.00   19.65
  -3 -10  -1   28.17   11.74
   3  10   1   15.04   10.69
   3  10   1   18.61    8.96
  -3 -10  -2 1538.11   51.73
   3  10   2 1541.58   51.39
   3  10   2 1454.64   48.00
  -3 -10  -3  244.58   14.78
  -3 -10  -3  261.37   13.22
   3  10   3  240.76   14.43
   3  10   3  251.11   13.91
  -3 -10  -4 1763.30   57.47
  -3 -10  -4 1665.05   55.56
   3  10   4 1704.18   56.52
   3  10   4 1600.71   52.69
  -3 -10  -5  180.68   14.43
  -3 -10  -5  167.81   11.39
   3  10   5  173.63   11.56
   3  10   5  176.76   13.13
  -3 -10  -6  444.83   17.91
  -3 -10  -6  428.04   20.08
   3  10   6  435.87   18.52
   3  10   6  424.65   18.78
  -3 -10  -7    3.56    8.78
  -3 -10  -7  -11.22   12.43
   3  10   7   10.00   11.30
   3  10   7   21.30    9.39
  -3 -10  -8   -1.22   13.30
  -3 -10  -8   15.74    9.39
   3  10   8   10.00   12.09
   3  10   8    3.65   10.00
  -3 -10  -9  127.64   10.52
  -3 -10  -9  117.81   15.13
   3  10   9  132.94   10.87
   3  10   9  136.86   13.65
  -3 -10 -10  488.65   19.13
  -3 -10 -10  485.69   22.95
   3  10  10  457.17   20.17
   3  10  10  510.64   20.08
  -3 -10 -11   25.04   14.35
  -3 -10 -11   12.17    9.48
   3  10  11   19.74   12.78
   3  10  11   14.87   10.00
  -3 -10 -12  429.61   22.17
  -3 -10 -12  444.91   17.82
   3  10  12  435.87   21.13
   3  10  12  443.09   18.69
  -3 -10 -13    9.04    9.48
  -3 -10 -13  -20.35   15.04
   3  10  13    8.00   14.43
   3  10  13    2.26    8.96
  -3 -10 -14  384.40   16.61
   3  10  14  346.49   20.43
   3  10  14  364.66   15.82
  -3 -10 -15   20.17    8.61
   3  10  15   35.47   15.65
   3  10  15   23.13    9.56
  -3 -10 -16  146.33   10.78
   3  10  16  148.51   19.91
   3  10  16  140.33   11.22
  -3 -10 -17   17.04    9.83
   3  10  17    6.09   17.39
   3  10  17   17.74    8.87
  -3 -10 -18   21.91    9.83
   3  10  18    7.83   17.30
   3  10  18   22.26    9.22
  -3 -11  10   31.21   13.39
   3  11 -10    6.87   12.09
  -3 -11   9   20.95   13.48
   3  11  -9  -11.22   11.65
   3  11  -9   12.78    7.74
  -3 -11   8   16.35   13.48
   3  11  -8   20.00    8.78
   3  11  -8    3.91   12.61
  -3 -11   7   15.04   12.26
   3  11  -7   18.35   11.65
   3  11  -7  -10.96    8.52
  -3 -11   6    4.96   11.74
   3  11  -6   -9.56   11.13
   3  11  -6   -6.09    9.56
  -3 -11   5   27.21   12.69
   3  11  -5    5.74   11.56
   3  11  -5   -9.13    9.22
  -3 -11   4  164.68   14.26
   3  11  -4  186.94   13.13
   3  11  -4  200.68   12.00
  -3 -11   3   71.21   13.04
   3  11  -3   91.99   12.43
   3  11  -3   75.91   10.09
  -3 -11   2  403.61   19.65
   3  11  -2  481.60   20.78
   3  11  -2  423.52   17.74
  -3 -11   1   14.78   11.39
   3  11  -1   12.61   11.48
   3  11  -1   14.26    9.48
  -3 -11   0 1112.06   39.30
   3  11   0 1159.88   39.21
   3  11   0 1300.74   44.17
  -3 -11  -1    8.17   12.52
   3  11   1   22.00   11.91
   3  11   1    9.04    8.87
  -3 -11  -2  133.46   14.78
   3  11   2  119.73   12.78
   3  11   2  121.03   10.43
  -3 -11  -3   24.87   13.22
  -3 -11  -3   21.30    9.56
   3  11   3   24.35    9.83
   3  11   3   37.21   11.22
  -3 -11  -4    8.00   12.26
  -3 -11  -4    5.56    9.39
   3  11   4   23.91   11.74
   3  11   4   13.04    9.30
  -3 -11  -5   26.78   12.78
  -3 -11  -5   31.56    8.96
   3  11   5   20.43   11.65
   3  11   5   22.00    9.30
  -3 -11  -6  165.72   15.74
  -3 -11  -6  179.03   11.82
   3  11   6  166.24   13.56
   3  11   6  167.98   12.09
  -3 -11  -7   18.69   13.91
  -3 -11  -7   35.65    9.48
   3  11   7   24.78   11.74
   3  11   7   28.87    9.39
  -3 -11  -8  770.10   27.56
  -3 -11  -8  748.19   29.30
   3  11   8  685.15   24.95
   3  11   8  641.76   25.30
  -3 -11  -9  317.79   18.61
  -3 -11  -9  322.05   15.13
   3  11   9  237.89   13.13
   3  11   9  267.10   16.35
  -3 -11 -10 1075.54   36.43
  -3 -11 -10 1112.93   40.26
   3  11  10 1023.38   34.95
   3  11  10 1025.11   36.52
  -3 -11 -11  125.03   10.96
  -3 -11 -11  140.51   16.35
   3  11  11  162.94   12.35
   3  11  11  124.34   14.61
   3  11  12  255.97   18.26
   3  11  12  225.72   13.82
  -3 -11 -13   14.09    9.91
  -3 -11 -13   28.87   17.13
   3  11  13   13.22    9.65
   3  11  13    4.26   14.26
  -3 -11 -14    5.30    9.83
   3  11  14    3.56   14.61
   3  11  14    0.43    8.61
  -3 -11 -15   22.35    9.65
   3  11  15   21.04   17.65
   3  11  15   32.08    9.39
  -3 -11 -16   20.26   10.26
   3  11  16   24.61   17.13
   3  11  16    1.22    9.39
  -3 -11 -17   51.56   11.22
   3  11  17   58.69    9.83
   3  11  17   48.78   17.04
  -3 -11 -18  135.90   12.43
   3  11  18   88.86   18.43
   3  11  18  101.47   10.09
  -3 -12   9    4.52   13.74
   3  12  -9    7.65    9.30
   3  12  -9   15.22   12.17
  -3 -12   8   58.43   14.26
   3  12  -8   67.56    9.48
   3  12  -8   45.56   12.87
  -3 -12   7   18.69   14.52
   3  12  -7   13.91   12.69
   3  12  -7   15.39    8.78
  -3 -12   6  171.46   14.35
   3  12  -6  189.81   14.17
   3  12  -6  222.50   12.17
  -3 -12   5   32.17   11.30
   3  12  -5   23.82    8.96
   3  12  -5   15.04   12.09
  -3 -12   4  324.32   17.13
   3  12  -4  388.83   18.61
   3  12  -4  372.92   15.82
  -3 -12   3   17.82   12.69
   3  12  -3   25.13   12.09
   3  12  -3   23.39    9.13
  -3 -12   2  371.44   18.69
   3  12  -2  405.00   18.78
   3  12  -2  410.57   17.22
  -3 -12   1   54.95   11.82
   3  12  -1   89.99   12.78
   3  12  -1   94.69   10.43
  -3 -12   0   14.52   12.96
   3  12   0   38.60    9.65
   3  12   0    9.74   11.74
  -3 -12  -1   33.30   12.96
   3  12   1   25.13   12.78
   3  12   1   12.26    9.39
  -3 -12  -2  179.20   15.91
   3  12   2  177.55   14.78
   3  12   2  179.90   11.82
  -3 -12  -3  316.40   17.56
   3  12   3  344.23   15.65
   3  12   3  313.19   17.48
  -3 -12  -4  946.86   32.52
  -3 -12  -4 1004.25   36.43
   3  12   4  979.03   35.39
   3  12   4  919.91   31.91
  -3 -12  -5  129.64   14.87
  -3 -12  -5  102.86   10.69
   3  12   5  114.86   10.61
   3  12   5   93.12   13.65
  -3 -12  -6  308.06   18.43
  -3 -12  -6  306.32   14.35
   3  12   6  279.02   16.35
   3  12   6  282.49   14.09
  -3 -12  -7  704.02   28.34
  -3 -12  -7  789.49   28.17
   3  12   7  684.54   26.52
   3  12   7  685.93   24.78
  -3 -12  -8  640.98   26.95
  -3 -12  -8  716.54   26.00
   3  12   8  584.72   23.91
   3  12   8  600.55   22.61
  -3 -12  -9  195.89   12.52
  -3 -12  -9  207.81   17.82
   3  12   9  166.94   12.09
   3  12   9  175.63   15.22
  -3 -12 -10   98.60   10.17
  -3 -12 -10  104.08   17.22
   3  12  10   95.29   10.61
   3  12  10  126.77   14.43
  -3 -12 -11   24.52   16.00
  -3 -12 -11   -5.91    9.48
   3  12  11    2.52   10.43
   3  12  11   27.21   14.09
  -3 -12 -12   18.43   15.74
  -3 -12 -12   28.17   10.09
   3  12  12   15.91   13.74
   3  12  12   11.04   10.26
  -3 -12 -13   70.86   18.26
  -3 -12 -13   75.04   10.52
   3  12  13   62.52   10.35
   3  12  13   88.86   15.65
  -3 -12 -14    1.30   16.43
  -3 -12 -14   11.82    9.39
   3  12  14  -10.00    8.52
   3  12  14   31.82   16.35
  -3 -12 -15  221.28   12.96
   3  12  15  174.24   18.35
   3  12  15  173.72   10.96
  -3 -12 -16   73.47   10.00
   3  12  16   72.17   19.04
   3  12  16   84.86   10.00
  -3 -12 -17   90.51   12.26
   3  12  17   98.60   19.22
   3  12  17   68.17    9.48
  -3 -12 -18    7.13   10.61
   3  12  18   16.09    9.74
   3  12  18    6.43   18.87
  -3 -13   8  103.90   13.82
   3  13  -8   91.12   12.61
   3  13  -8  106.25    9.91
  -3 -13   7   44.87   14.09
   3  13  -7   71.99   12.43
   3  13  -7   74.86    9.65
  -3 -13   6   84.43   14.69
   3  13  -6  113.21    9.83
   3  13  -6  105.90   12.52
  -3 -13   5    9.48   13.56
   3  13  -5   12.96   12.26
   3  13  -5   21.39    9.13
  -3 -13   4    8.69   13.22
   3  13  -4   31.82   12.26
   3  13  -4   11.91    9.30
  -3 -13   3   20.87   11.56
   3  13  -3   22.87   11.82
   3  13  -3   41.47   10.09
  -3 -13   2    5.39   12.61
   3  13  -2   -5.39   12.35
   3  13  -2   10.35    9.56
  -3 -13   1   52.43   13.04
   3  13  -1    5.30   12.09
   3  13  -1   10.61   10.43
  -3 -13   0   28.26   13.65
   3  13   0   25.91    9.65
   3  13   0   30.00   12.35
  -3 -13  -1  448.65   22.17
   3  13   1  425.44   19.65
   3  13   1  452.30   18.35
  -3 -13  -2  422.13   21.48
   3  13   2  449.87   20.35
   3  13   2  438.56   18.26
  -3 -13  -3  334.75   18.69
   3  13   3  301.27   15.04
   3  13   3  320.14   17.82
  -3 -13  -4   29.65    9.22
  -3 -13  -4   42.08   15.91
   3  13   4   19.04   10.43
   3  13   4   29.74   12.96
  -3 -13  -5  325.36   19.48
  -3 -13  -5  303.19   14.43
   3  13   5  307.36   14.78
   3  13   5  294.06   17.22
  -3 -13  -6   66.34    9.65
  -3 -13  -6  113.03   16.00
   3  13   6   85.99   13.74
   3  13   6   85.30   10.87
  -3 -13  -7   -4.00   16.17
  -3 -13  -7   11.48    9.39
   3  13   7   20.43   13.04
   3  13   7    8.35   10.09
  -3 -13  -8   16.17    9.48
  -3 -13  -8   13.48   16.95
   3  13   8   10.52   12.96
   3  13   8   28.26   10.87
  -3 -13  -9   84.08   16.95
  -3 -13  -9   63.12   10.69
   3  13   9   49.99   10.26
   3  13   9   47.04   14.17
  -3 -13 -10   61.12   10.09
  -3 -13 -10  105.73   18.26
   3  13  10   61.91   14.17
   3  13  10   69.91   10.17
  -3 -13 -11  436.48   24.17
  -3 -13 -11  475.00   19.13
   3  13  11  387.09   16.61
   3  13  11  387.18   20.35
  -3 -13 -12   41.21   18.69
  -3 -13 -12   13.56   10.17
   3  13  12   16.09   10.09
   3  13  12    1.83   14.78
  -3 -13 -13  374.40   16.52
  -3 -13 -13  337.53   22.87
   3  13  13  316.58   14.69
   3  13  13  322.14   20.95
  -3 -13 -14   -7.30   18.95
  -3 -13 -14    8.87    9.22
   3  13  14  -11.82   16.78
   3  13  14    1.13    9.22
  -3 -13 -15  149.72   11.04
   3  13  15  110.16   10.17
   3  13  15  131.20   18.87
  -3 -13 -16   22.08   10.78
   3  13  16    3.65    8.78
   3  13  16  -13.65   17.13
  -3 -13 -17   30.00   10.52
   3  13  17   20.69   18.09
   3  13  17    8.35    9.74
  -3 -14   7  -25.91   13.82
   3  14  -7  -12.69    9.39
   3  14  -7   -6.96   11.56
  -3 -14   6   30.95   13.56
   3  14  -6   30.43   11.91
   3  14  -6   49.04    9.39
  -3 -14   5   20.61   14.17
   3  14  -5   21.74    8.69
   3  14  -5   16.87   11.74
  -3 -14   4   17.30   14.17
   3  14  -4   -0.43   12.35
   3  14  -4   27.56    9.30
  -3 -14   3  178.68   15.30
   3  14  -3  206.07   15.04
   3  14  -3  214.07   12.26
  -3 -14   2   44.95   13.74
   3  14  -2   46.78   13.39
   3  14  -2   49.21   10.61
  -3 -14   1  284.75   18.00
   3  14  -1  343.36   15.48
   3  14  -1  303.97   17.39
  -3 -14   0   29.91   15.30
   3  14   0   43.82    9.74
   3  14   0    7.30   12.61
  -3 -14  -1  267.63   17.30
   3  14   1  299.97   17.13
   3  14   1  314.93   15.04
  -3 -14  -2   13.22   13.82
   3  14   2   11.13   13.13
   3  14   2    4.61   10.17
  -3 -14  -3   41.13   14.52
   3  14   3   32.52   13.82
   3  14   3   26.87    9.83
  -3 -14  -4   -1.65   14.87
   3  14   4    9.65    9.56
   3  14   4   -7.04   13.65
  -3 -14  -5   81.38   17.30
  -3 -14  -5   58.69   10.00
   3  14   5   77.47   10.96
   3  14   5   52.60   13.56
  -3 -14  -6   13.82   16.26
  -3 -14  -6    2.00    9.04
   3  14   6    4.26   14.26
   3  14   6   23.82    9.74
  -3 -14  -7  300.49   21.56
  -3 -14  -7  329.97   14.96
   3  14   7  310.93   15.13
   3  14   7  295.01   18.26
  -3 -14  -8   11.82   10.17
  -3 -14  -8   13.22   17.22
   3  14   8    4.35    9.22
   3  14   8   19.04   14.26
  -3 -14  -9  362.05   23.56
  -3 -14  -9  344.05   15.39
   3  14   9  284.41   14.61
   3  14   9  341.18   19.13
  -3 -14 -10    9.74   19.22
  -3 -14 -10    7.48   10.61
   3  14  10   10.87   15.13
   3  14  10   27.30    9.39
  -3 -14 -11  139.73   20.08
  -3 -14 -11  163.81   12.26
   3  14  11   99.90   16.52
   3  14  11  105.73   10.17
  -3 -14 -12   74.95   19.74
  -3 -14 -12  101.64   11.30
   3  14  12   81.12   10.69
   3  14  12   88.25   17.39
  -3 -14 -13  166.85   20.43
  -3 -14 -13  168.33   12.43
   3  14  13  168.07   17.91
   3  14  13  143.29   11.91
  -3 -14 -14  -20.95   19.48
  -3 -14 -14    5.56   10.35
   3  14  14  -15.22   17.13
   3  14  14    5.22    9.22
  -3 -14 -15   16.78   10.87
   3  14  15    2.09   16.69
   3  14  15   -6.26    9.39
  -3 -14 -16   34.61   10.52
   3  14  16   21.30    9.04
   3  14  16   45.39   18.00
  -3 -15   6   16.69   14.61
   3  15  -6    2.70    9.65
   3  15  -6   -8.96   11.30
  -3 -15   5  101.03   14.09
   3  15  -5  123.99   10.87
   3  15  -5  141.38   12.61
  -3 -15   4    7.56   13.48
   3  15  -4   -7.48   12.43
   3  15  -4    3.83    9.30
  -3 -15   3   28.78   14.78
   3  15  -3   22.35   12.87
   3  15  -3   12.09    8.61
  -3 -15   2    7.83   14.87
   3  15  -2    9.22    9.65
   3  15  -2   14.26   12.52
  -3 -15   1   -5.13   15.04
   3  15  -1   12.96    9.04
   3  15  -1    5.04   12.87
  -3 -15   0   16.52   15.04
   3  15   0    2.70    9.48
   3  15   0   12.35   12.87
  -3 -15  -1   12.87   15.82
   3  15   1   -0.78    9.30
   3  15   1  -13.22   12.96
  -3 -15  -2   14.69   14.52
   3  15   2   21.82   13.13
   3  15   2   39.47   10.43
  -3 -15  -3   85.47   16.43
   3  15   3   60.25   13.65
   3  15   3   79.82   10.17
  -3 -15  -4  119.90   18.35
   3  15   4   57.91   13.82
   3  15   4   90.60   10.43
   3  15   5  322.58   14.87
   3  15   5  292.06   18.61
  -3 -15  -6  103.55   10.78
  -3 -15  -6   93.82   18.43
   3  15   6   56.60   14.96
   3  15   6   88.25    9.91
  -3 -15  -7  162.59   21.04
  -3 -15  -7  164.24   11.82
   3  15   7  121.38   15.30
   3  15   7  124.60   11.13
  -3 -15  -8  -10.96    9.91
  -3 -15  -8    5.65   19.22
   3  15   8   11.04    9.48
   3  15   8  -14.78   14.61
  -3 -15  -9   -3.04   18.87
  -3 -15  -9   18.26   10.09
   3  15   9   15.30   15.48
   3  15   9   23.91    9.39
  -3 -15 -10   56.78   20.08
  -3 -15 -10   44.69   10.00
   3  15  10   37.21    9.74
   3  15  10   20.17   15.74
  -3 -15 -11   60.95   10.09
  -3 -15 -11   64.43   19.65
   3  15  11   32.34   15.74
   3  15  11   44.60   10.00
  -3 -15 -12   -2.26   18.95
  -3 -15 -12    3.56   10.35
   3  15  12   -0.09   16.00
   3  15  12   -5.83   10.00
  -3 -15 -13   11.48   20.35
  -3 -15 -13   49.99   10.43
   3  15  13   12.78   16.95
   3  15  13   27.65   10.35
  -3 -15 -14   80.69   11.82
  -3 -15 -14   49.65   20.08
   3  15  14   45.82   10.09
   3  15  14   57.82   17.39
  -3 -15 -15   40.78   18.78
  -3 -15 -15   30.69   11.82
   3  15  15   17.91   17.74
   3  15  15   45.30    9.13
  -3 -15 -16   72.08   12.78
   3  15  16   49.13   20.43
   3  15  16   37.13   11.13
  -3 -16   4   14.78   15.39
   3  16  -4   -5.56   11.82
   3  16  -4  -11.82   10.17
  -3 -16   3  -10.69   15.04
   3  16  -3    9.56   12.87
   3  16  -3    6.78   10.00
  -3 -16   2   20.17   15.56
   3  16  -2   19.39    9.74
   3  16  -2   16.87   12.17
  -3 -16   1   82.51   16.17
   3  16  -1   54.78    9.56
   3  16  -1   46.69   13.39
  -3 -16   0    9.04   15.56
   3  16   0   18.78    8.96
   3  16   0   -8.09   13.22
  -3 -16  -1   31.91   15.04
   3  16   1   34.00   10.87
   3  16   1   32.26   13.13
  -3 -16  -2   66.17   16.26
   3  16   2   59.12   10.78
   3  16   2   41.82   13.39
  -3 -16  -3   62.17   17.65
   3  16   3  116.94   15.04
   3  16   3  130.68   11.13
  -3 -16  -4   64.34   19.74
   3  16   4   77.82   10.35
   3  16   4   41.21   15.56
  -3 -16  -5  104.69   20.78
   3  16   5   65.56   10.35
   3  16   5   32.69   15.82
  -3 -16  -6   24.26   20.17
  -3 -16  -6   37.39    9.30
   3  16   6   15.39   16.09
   3  16   6   19.13   10.26
  -3 -16  -7   -1.22    9.65
  -3 -16  -7   21.82   20.43
   3  16   7   -4.70   15.82
   3  16   7   -8.43    9.91
  -3 -16  -8   47.04   21.22
  -3 -16  -8   31.04    9.56
   3  16   8   31.39   17.22
   3  16   8   24.52   10.17
  -3 -16  -9   26.17   21.39
  -3 -16  -9   17.04    9.65
   3  16   9   28.78   10.09
   3  16   9   -4.26   16.78
  -3 -16 -10  110.60   11.48
  -3 -16 -10   65.38   22.35
   3  16  10   48.78   10.43
   3  16  10   76.95   16.78
  -3 -16 -11   20.00   10.43
  -3 -16 -11   31.21   22.00
   3  16  11    4.87   16.26
   3  16  11   34.08   10.69
  -3 -16 -12   82.77   20.61
  -3 -16 -12  142.59   11.91
   3  16  12  100.95   16.61
   3  16  12  118.25   11.39
  -3 -16 -13   32.95   11.39
  -3 -16 -13   23.91   21.56
   3  16  13   16.87   17.56
   3  16  13   32.87   10.17
  -3 -16 -14  126.77   12.69
  -3 -16 -14   94.69   21.13
   3  16  14   75.04   11.13
   3  16  14  101.03   18.17
  -3 -17   2   61.91   18.95
   3  17  -2   51.56   12.78
   3  17  -2   49.82   10.78
  -3 -17   1   21.65   15.30
   3  17  -1   21.82   12.26
   3  17  -1    9.13   10.35
  -3 -17   0   27.91   15.39
   3  17   0   17.74   13.56
   3  17   0   20.61   10.26
  -3 -17  -1    6.87   16.52
   3  17   1    0.96   13.48
   3  17   1    2.09    9.91
  -3 -17  -2   18.09   16.95
   3  17   2    2.43    9.74
   3  17   2  -10.87   13.74
  -3 -17  -3   13.04   19.22
   3  17   3  -25.13   13.91
   3  17   3   -9.39   10.35
  -3 -17  -4   34.26   20.78
   3  17   4   -4.26    9.74
   3  17   4   10.78   14.17
  -3 -17  -5    8.17   21.04
  -3 -17  -6   36.87   20.08
   3  17   6   29.13   15.74
   3  17   6   48.95   11.91
  -3 -17  -7   13.82    9.65
  -3 -17  -7   22.52   21.48
   3  17   7   16.17   14.96
   3  17   7   17.82   10.52
  -3 -17  -8   50.69   22.17
  -3 -17  -8   92.16   10.09
   3  17   8   72.08   16.95
   3  17   8  116.34   12.00
  -3 -17  -9  -14.52   22.08
  -3 -17  -9   -9.22    9.74
   3  17   9    1.39   11.04
   3  17   9   18.00   17.13
  -3 -17 -10  145.29   11.65
  -3 -17 -10  171.55   24.00
   3  17  10  139.90   12.00
   3  17  10   94.60   17.91
  -3 -17 -11   14.43   10.43
  -3 -17 -11    4.87   22.95
   3  17  11   -2.00   16.87
   3  17  11   24.69   10.52
  -3 -17 -12   47.04   11.22
  -3 -17 -12   32.08   22.52
   3  17  12   28.69   10.87
   3  17  12   40.43   16.87
  -3 -17 -13  -33.91   18.00
  -3 -17 -13   -7.65   10.87
   3  17  13   14.17   18.00
   3  17  13    6.43   11.22
  -3 -18   0   -2.70   18.17
   3  18   0   -6.69   14.00
  -3 -18  -1  -27.30   18.43
   3  18   1    2.96   13.82
   3  18   1   10.35   11.30
  -3 -18  -2   13.39   19.74
   3  18   2   34.34   13.65
   3  18   2   17.65   11.39
  -3 -18  -3   13.39   20.61
   3  18   3    9.65   10.96
   3  18   3    4.17   13.82
  -3 -18  -4   91.73   20.95
  -3 -18  -5   13.91   21.48
   3  18   5   18.61   14.69
   3  18   5    2.09   11.91
  -3 -18  -6  121.38   21.13
   3  18   6  104.25   11.65
   3  18   6   86.69   16.61
  -3 -18  -7   43.73   22.17
   3  18   7   21.82   15.48
   3  18   7   26.87   11.65
  -3 -18  -8   70.34   22.78
  -3 -18  -8  117.21   11.39
   3  18   8   72.95   17.48
   3  18   8  116.86   12.69
  -3 -18  -9    2.70   10.26
  -3 -18  -9  -10.69   22.61
   3  18   9   -2.35   10.78
   3  18   9    2.43   17.82
  -3 -18 -10   -3.74   10.35
  -3 -18 -10    2.35   21.56
   3  18  10  -29.48   17.30
   3  18  10   -7.74   11.39
  -3 -18 -11    9.74   20.00
  -3 -18 -11   30.78   10.69
   3  18  11   16.09   11.48
   3  18  11   -0.43   17.65
  -3 -19  -6   -4.09   21.30
  -4  17   7    3.39   11.91
  -4  17   7  -22.43   18.43
  -4  17   6    4.87   10.61
  -4  17   6   20.26   17.22
  -4  17   5    6.78   10.09
  -4  17   5    4.43   15.82
  -4  17   4   41.39   11.13
  -4  17   4   27.04   15.22
   4 -17  -4   30.95   22.87
  -4  17   3   23.39   13.91
  -4  17   3   31.04   10.43
   4 -17  -3   33.82   23.56
  -4  17   2    4.35   10.17
  -4  17   2    8.35   14.00
   4 -17  -2  -10.87   23.39
  -4  17   1   74.08   10.87
  -4  17   1   64.25   14.61
   4 -17  -1  154.59   22.87
  -4  17   0   47.73   13.91
  -4  17   0   82.95   12.00
   4 -17   0   68.86   23.04
  -4  17  -1   55.65   11.82
  -4  17  -1    7.22   15.56
   4 -17   1   84.51   23.04
  -4  17  -2   14.52   15.65
  -4  17  -2   14.35   11.39
   4 -17   2    4.17   23.82
  -4  16  10   -0.87   11.82
  -4  16  10    8.17   20.69
  -4  16   9   -0.70   17.22
  -4  16   9    8.96   10.96
   4 -16  -9    7.04   12.09
  -4  16   8    2.17   10.87
  -4  16   8    7.83   14.09
   4 -16  -8    3.39   11.48
  -4  16   7   48.52   13.48
  -4  16   7   14.09   13.30
  -4  16   6   28.87   11.30
  -4  16   6    8.61   13.04
  -4  16   5   63.04   10.87
  -4  16   5   61.73   12.61
  -4  16   4   13.04   10.78
  -4  16   4    0.35   12.26
   4 -16  -4  -25.82   18.09
  -4  16   3   94.08   10.96
  -4  16   3   72.17   12.43
   4 -16  -3  104.42   19.22
  -4  16   2   15.30   10.35
  -4  16   2    5.22   10.87
   4 -16  -2  -18.17   18.35
  -4  16   1   -4.96   12.00
  -4  16   1  -17.13   10.17
   4 -16  -1  -29.39   18.00
  -4  16   0    7.56   10.78
  -4  16   0   -0.70   11.22
   4 -16   0    9.65   18.87
  -4  16  -1    5.30   11.13
  -4  16  -1   -7.30   11.39
   4 -16   1   21.65   19.04
  -4  16  -2    0.09   10.96
  -4  16  -2    7.48   12.43
   4 -16   2    6.09   19.39
  -4  16  -3   70.08   11.30
  -4  16  -3   66.86   14.26
   4 -16   3   82.51   18.87
  -4  16  -4  -15.56   15.30
  -4  16  -4   -1.65   11.13
   4 -16   4   -4.70   19.56
   4 -16   5  185.37   21.82
  -4  15  11  110.51   12.61
  -4  15  11  141.99   19.91
   4 -15 -11  168.16   14.69
  -4  15  10   -7.04   10.96
  -4  15  10   13.39   14.43
   4 -15 -10   16.17   12.78
  -4  15   9  104.34   12.17
  -4  15   9   99.29   14.43
   4 -15  -9  134.16   12.61
  -4  15   8  -13.91   13.39
  -4  15   8    8.78   10.52
   4 -15  -8    6.61   10.26
  -4  15   7   72.34   12.09
  -4  15   7  100.42   10.69
   4 -15  -7  113.38   10.87
  -4  15   6    7.65   10.09
  -4  15   6   11.65   12.35
  -4  15   5  110.16   13.74
  -4  15   5  136.77   10.61
  -4  15   4   16.09    8.52
  -4  15   4   15.39   12.52
   4 -15  -4  -18.09   15.30
  -4  15   3  -18.78   12.96
  -4  15   3    1.91    8.61
   4 -15  -3   22.69   15.48
  -4  15   2   -6.96    7.74
  -4  15   2  -14.17   11.82
   4 -15  -2    8.17   15.56
  -4  15   1  152.51   13.65
  -4  15   1  146.94    9.39
   4 -15  -1  210.85   17.30
  -4  15   0   18.78    8.96
  -4  15   0   13.74   11.39
   4 -15   0   13.82   16.26
  -4  15  -1  116.94   12.61
  -4  15  -1  147.46   10.43
   4 -15   1  171.46   17.74
  -4  15  -2   10.26    9.22
  -4  15  -2    6.87   12.17
   4 -15   2    2.61   16.78
   4 -15   3  121.03   16.78
  -4  15  -4   87.21   14.43
  -4  15  -4   73.47    9.65
   4 -15   4   90.86   16.95
   4 -15   5   87.82   17.04
  -4  15  -6   -1.74   14.87
  -4  15  -6    2.70    9.74
   4 -15   6   28.95   15.39
  -4  15  -7   12.09    9.48
  -4  15  -7   -4.35   17.91
   4 -15   7    2.52   15.74
  -4  14  12   21.30   18.61
  -4  14  12    6.43   12.09
   4 -14 -12   12.09   14.43
  -4  14  11  153.64   16.61
  -4  14  11  110.34   12.87
   4 -14 -11  236.76   15.30
  -4  14  10    4.52   13.30
  -4  14  10   11.65   10.43
   4 -14 -10    3.04   12.00
  -4  14   9   11.65    9.91
  -4  14   9   16.87   12.87
   4 -14  -9   14.87   10.87
  -4  14   8    5.13   13.13
  -4  14   8    9.30   10.17
   4 -14  -8    9.39   10.61
  -4  14   7   16.35    9.22
  -4  14   7   39.13   13.48
   4 -14  -7    8.61    9.39
  -4  14   6    8.09   12.52
  -4  14   6   -1.74    8.78
   4 -14  -6   -2.70    9.48
  -4  14   5   -7.91    7.83
  -4  14   5  -10.26   12.43
  -4  14   4  108.60    8.52
  -4  14   4  114.08   13.13
   4 -14  -4  125.03   14.09
  -4  14   3  303.45   12.52
  -4  14   3  304.40   15.91
   4 -14  -3  445.26   20.69
  -4  14   2   84.77    7.56
  -4  14   2   84.08   12.26
   4 -14  -2  115.64   14.52
  -4  14   1  226.93   14.52
  -4  14   1  234.41   10.26
   4 -14  -1  355.44   18.61
  -4  14   0   75.12   12.26
  -4  14   0  107.90    8.17
   4 -14   0  127.20   13.82
   4 -14   1   17.13   14.26
  -4  14  -2   35.30   11.82
  -4  14  -2   66.78    8.96
   4 -14   2   78.43   14.35
  -4  14  -3   54.43   12.17
  -4  14  -3   77.21    9.22
   4 -14   3   62.60   14.09
  -4  14  -4   14.78   12.52
  -4  14  -4    9.04    8.17
   4 -14   4   -1.74   14.17
  -4  14  -5   23.56   13.82
  -4  14  -5   22.61    8.43
   4 -14   5    4.61   13.39
  -4  14  -6  -10.43   14.96
  -4  14  -6   21.22    8.78
   4 -14   6    9.22   13.48
  -4  14  -7   24.35   15.48
  -4  14  -7   25.74    8.52
   4 -14   7   53.21   13.82
  -4  14  -8  204.50   18.09
  -4  14  -8  218.07   11.56
   4 -14   8  163.64   14.96
  -4  13  13   86.95   11.56
  -4  13  13  128.60   20.52
   4 -13 -13  161.38   15.82
  -4  13  12    2.87   17.04
  -4  13  12   -0.35   11.04
   4 -13 -12   12.96   13.56
  -4  13  11  -16.61   15.56
  -4  13  11   10.87   10.61
   4 -13 -11    3.04   12.35
  -4  13  10   13.91   10.26
  -4  13  10   12.17   14.17
   4 -13 -10   20.52   11.82
  -4  13   9  144.07   13.91
  -4  13   9  150.94   11.22
   4 -13  -9  182.16   13.13
  -4  13   8   28.08    8.61
  -4  13   8   40.17   12.69
   4 -13  -8   35.82   10.61
  -4  13   7   39.82    8.61
  -4  13   7   25.48   11.82
   4 -13  -7   35.47    9.74
  -4  13   6  256.84   15.30
  -4  13   6  271.54   12.96
   4 -13  -6  269.97   12.52
  -4  13   5  179.03   10.00
  -4  13   5  181.63   13.30
  -4  13   4  128.16    8.52
  -4  13   4  134.25   12.52
  -4  13   3   87.30    7.65
  -4  13   3   83.56   11.74
   4 -13  -3   96.86   12.43
  -4  13   2  129.47   12.00
  -4  13   2  166.68    8.69
   4 -13  -2  205.46   14.09
  -4  13   1    6.61    6.09
  -4  13   1   -8.17   10.09
   4 -13  -1   23.22   11.74
  -4  13   0  -12.52   10.78
  -4  13   0    0.35    6.26
   4 -13   0   -6.61   10.96
  -4  13  -1   14.78    7.39
  -4  13  -1   14.52   10.96
   4 -13   1   23.13   12.52
  -4  13  -2  209.46   10.61
  -4  13  -2  193.20   13.13
   4 -13   2  237.02   14.52
  -4  13  -3   30.61    7.48
  -4  13  -3   -2.43   11.56
   4 -13   3   30.69   12.26
   4 -13   4  150.07   13.04
  -4  13  -5   38.17    8.61
  -4  13  -5   44.52   13.65
   4 -13   5   51.13   11.65
  -4  13  -6  334.23   13.91
  -4  13  -6  297.45   18.69
   4 -13   6  272.67   15.04
  -4  13  -7   15.82   14.69
  -4  13  -7   16.43    8.09
   4 -13   7    6.61   12.35
  -4  13  -8  183.98   16.52
  -4  13  -8  211.28   11.48
   4 -13   8  170.24   14.43
  -4  13  -9   41.30   15.48
  -4  13  -9    5.65    8.87
   4 -13   9   27.48   12.61
  -4  13 -10  -17.91   17.13
  -4  13 -10    9.65    8.69
   4 -13  10    5.83   12.69
  -4  12  14    9.48   19.13
  -4  12  14    7.13   11.39
   4 -12 -14    2.78   14.00
  -4  12  13    6.17   11.22
  -4  12  13  -20.78   18.09
   4 -12 -13  -15.56   13.39
  -4  12  12  116.42   12.52
  -4  12  12  148.68   17.48
   4 -12 -12  139.81   13.56
  -4  12  11  143.03   16.43
  -4  12  11   93.90   11.13
   4 -12 -11  125.38   12.61
  -4  12  10  234.85   13.39
  -4  12  10  272.23   17.39
   4 -12 -10  312.66   15.91
  -4  12   9   71.21   13.22
  -4  12   9   51.56    9.22
   4 -12  -9   76.60   11.56
  -4  12   8  489.86   20.43
  -4  12   8  525.16   19.65
   4 -12  -8  663.24   24.08
  -4  12   7   68.25   11.91
  -4  12   7   46.00    7.83
   4 -12  -7   61.73    9.30
  -4  12   6  203.20   13.13
  -4  12   6  184.16    9.83
   4 -12  -6  254.15   12.26
  -4  12   5    8.00    7.30
  -4  12   5   12.09   11.30
   4 -12  -5    4.35    7.74
  -4  12   4   30.61    6.61
  -4  12   4   12.17   10.17
  -4  12   3   14.00    9.39
  -4  12   3    2.61    6.52
   4 -12  -3    7.56    9.91
  -4  12   2   44.52    6.00
  -4  12   2   41.73    9.39
   4 -12  -2   71.73   10.43
  -4  12   1   17.91    8.61
  -4  12   1    4.17    5.65
   4 -12  -1   28.87   10.00
  -4  12   0  384.40   16.00
  -4  12   0  422.83   15.13
   4 -12   0  516.38   19.74
  -4  12  -1   56.86   10.00
  -4  12  -1   71.56    6.52
   4 -12   1   61.30   10.61
  -4  12  -2  896.43   29.82
  -4  12  -2  830.44   29.39
   4 -12   2 1047.72   35.91
  -4  12  -3   16.87    7.04
  -4  12  -3    8.87    9.91
   4 -12   3   14.26   10.96
  -4  12  -4  147.64   12.87
  -4  12  -4  181.46    9.91
   4 -12   4  169.55   12.00
  -4  12  -5    7.48    7.13
  -4  12  -5   18.69   12.69
   4 -12   5    7.65    9.91
  -4  12  -6   68.17    8.09
  -4  12  -6   63.47   14.09
   4 -12   6   59.21   10.17
  -4  12  -7   48.08    8.26
  -4  12  -7   49.99   13.56
   4 -12   7   32.87   10.00
  -4  12  -8   -9.91    7.91
  -4  12  -8  -29.21   15.82
   4 -12   8   -8.52   11.13
  -4  12  -9    4.26   15.04
   4 -12   9    4.61   11.65
  -4  12 -10  177.11   16.43
   4 -12  10  164.85   13.65
  -4  12 -11   13.82   16.61
   4 -12  11   -7.04   12.00
  -4  11  14  158.59   20.43
  -4  11  14  119.12   12.43
   4 -11 -14  223.54   14.96
  -4  11  13    3.22   16.35
  -4  11  13    0.00   11.13
   4 -11 -13    7.74   12.00
  -4  11  12  312.66   20.69
  -4  11  12  248.76   14.09
   4 -11 -12  363.35   17.22
  -4  11  11   11.65   15.13
  -4  11  11   27.48   10.17
   4 -11 -11   25.21   11.22
  -4  11  10  352.40   18.69
  -4  11  10  291.80   14.52
   4 -11 -10  393.44   17.30
  -4  11   9   11.13   12.96
  -4  11   9   19.82    9.39
   4 -11  -9   24.00   10.69
  -4  11   8  231.72   11.22
  -4  11   8  236.67   14.96
   4 -11  -8  305.36   14.61
  -4  11   7   18.95    7.13
  -4  11   7   18.61   11.39
   4 -11  -7   22.08    9.13
  -4  11   6  244.93   10.87
  -4  11   6  265.97   14.26
   4 -11  -6  284.23   12.52
  -4  11   5    9.13    9.30
  -4  11   5   15.22    7.13
   4 -11  -5   10.69    7.04
  -4  11   4  720.71   24.35
  -4  11   4  736.19   25.74
   4 -11  -4  786.44   26.52
  -4  11   3    9.13    5.91
  -4  11   3    7.83    8.43
  -4  11   2  244.67   11.65
  -4  11   2  261.19   10.43
   4 -11  -2  326.23   14.26
  -4  11   1  241.37   11.39
  -4  11   1  270.93   10.61
   4 -11  -1  295.01   13.48
  -4  11   0 1511.15   48.60
  -4  11   0 1605.93   52.17
   4 -11   0 1782.43   57.73
  -4  11  -1   57.47    8.61
  -4  11  -1   52.86    6.35
   4 -11   1   71.21    9.22
   4 -11   2  328.92   15.22
  -4  11  -3   86.69    9.56
  -4  11  -3   84.77    7.74
   4 -11   3   90.60   10.43
  -4  11  -4   36.26    7.48
  -4  11  -4   25.65   10.61
   4 -11   4   18.61    9.39
  -4  11  -5   83.38    8.43
  -4  11  -5   69.21   11.91
   4 -11   5   65.65    9.91
  -4  11  -6   91.12   13.04
  -4  11  -6   71.65    8.00
   4 -11   6   86.34    9.65
  -4  11  -7  172.16   15.30
   4 -11   7  129.81   10.52
  -4  11  -8  268.93   16.69
   4 -11   8  235.54   13.30
  -4  11  -9  150.59   15.91
   4 -11   9  124.07   11.91
  -4  11 -10   99.73   14.43
   4 -11  10   82.60   11.30
  -4  11 -11  155.20   16.61
   4 -11  11  142.42   12.78
  -4  11 -12   15.48   15.39
   4 -11  12   23.56   11.30
  -4  10  15   -4.70   18.00
  -4  10  15   15.22   11.22
   4 -10 -15    8.09   13.39
  -4  10  14  181.20   19.04
  -4  10  14  166.24   12.96
   4 -10 -14  214.94   14.09
  -4  10  13  -12.09   11.04
  -4  10  13   15.82   16.87
   4 -10 -13   -4.09   11.22
  -4  10  12   16.00   10.52
  -4  10  12   -6.17   15.91
   4 -10 -12    9.30    9.91
  -4  10  11   21.91   10.17
  -4  10  11   14.35   14.78
   4 -10 -11   -0.17    9.65
  -4  10  10   45.91    9.83
  -4  10  10   25.65   14.00
   4 -10 -10   30.87    9.83
  -4  10   9  109.99   10.00
  -4  10   9  151.20   13.74
   4 -10  -9  135.20   10.78
  -4  10   8  639.41   24.35
  -4  10   8  666.63   24.00
   4 -10  -8  665.15   23.74
  -4  10   7  294.23   15.04
  -4  10   7  253.89   11.82
   4 -10  -7  278.67   12.87
  -4  10   6 1224.23   40.08
  -4  10   6 1241.61   41.39
   4 -10  -6 1376.38   44.78
  -4  10   5  335.10   13.48
  -4  10   5  323.88   14.00
   4 -10  -5  357.44   13.74
  -4  10   4  285.19   11.48
  -4  10   4  300.14   13.13
   4 -10  -4  304.58   11.82
  -4  10   3  308.58   11.74
  -4  10   3  301.88   12.69
  -4  10   2  263.80   10.35
  -4  10   2  243.54   10.96
   4 -10  -2  248.06   11.04
  -4  10   1   34.34    6.87
  -4  10   1   25.04    5.13
   4 -10  -1   35.65    7.30
  -4  10   0   14.87    5.30
  -4  10   0    3.56    6.52
   4 -10   0   21.30    7.22
  -4  10  -1   49.39    7.30
  -4  10  -1   52.17    5.74
   4 -10   1   57.65    8.17
  -4  10  -2  513.51   18.95
  -4  10  -2  549.25   18.87
   4 -10   2  594.64   21.48
  -4  10  -3  846.87   28.34
  -4  10  -3  789.40   27.48
   4 -10   3  756.01   26.35
  -4  10  -4  375.88   14.52
  -4  10  -4  380.31   16.61
   4 -10   4  362.40   15.48
  -4  10  -5  613.68   23.39
  -4  10  -5  567.94   20.26
   4 -10   5  498.91   19.13
  -4  10  -6   32.34   11.04
   4 -10   6   35.82    9.04
  -4  10  -7  465.95   19.91
   4 -10   7  379.01   16.17
  -4  10  -8  172.24   14.17
   4 -10   8  144.68   11.04
  -4  10  -9   67.99   14.17
   4 -10   9   47.91    9.91
  -4  10 -10   15.91   14.43
   4 -10  10   14.52   11.13
  -4  10 -11    4.43   14.96
   4 -10  11   22.26   11.22
  -4  10 -12   -1.91   14.52
   4 -10  12    8.43   10.69
  -4  10 -13   -1.39   15.04
   4 -10  13   34.34   11.22
  -4   9  15    6.78   12.35
  -4   9  15   26.17   19.56
   4  -9 -15   -0.09   11.91
  -4   9  14   33.56   11.48
  -4   9  14    8.78   17.39
   4  -9 -14   23.48   11.22
  -4   9  13  -13.56   11.13
  -4   9  13   31.39   16.43
   4  -9 -13    8.17   10.43
  -4   9  12   63.99   16.26
  -4   9  12   20.87   10.43
   4  -9 -12   37.47   10.17
   4  -9 -11  291.62   13.65
   4  -9 -10  237.19   12.26
  -4   9   9  724.71   26.95
  -4   9   9  691.15   24.95
   4  -9  -9  748.19   26.00
  -4   9   8  552.03   21.82
  -4   9   8  519.43   19.39
   4  -9  -8  557.42   20.17
  -4   9   7  721.67   25.13
  -4   9   7  752.01   26.95
   4  -9  -7  795.49   27.13
  -4   9   6  296.14   12.17
  -4   9   6  313.36   14.69
   4  -9  -6  339.44   13.74
  -4   9   5  210.24   10.00
  -4   9   5  199.98   10.52
   4  -9  -5  228.85   10.09
  -4   9   4   33.39    5.74
  -4   9   4   32.87    7.30
   4  -9  -4   22.69    5.65
  -4   9   3   34.26    5.13
  -4   9   3   16.95    6.26
   4  -9  -3   25.48    5.13
  -4   9   2   13.91    4.26
  -4   9   2   10.87    5.65
  -4   9   1  535.77   17.91
  -4   9   1  515.43   17.65
   4  -9  -1  577.51   19.82
  -4   9   0  109.38    5.83
  -4   9   0   93.64    6.61
   4  -9   0  127.03    7.48
  -4   9  -1  419.35   14.52
  -4   9  -1  462.04   16.35
   4  -9   1  481.43   17.30
  -4   9  -2   58.86    7.30
  -4   9  -2   65.21    5.83
   4  -9   2   76.17    7.74
  -4   9  -3  994.68   32.61
  -4   9  -3 1105.98   36.78
   4  -9   3 1010.33   33.65
  -4   9  -4  173.46   11.22
  -4   9  -4  161.64    8.87
   4  -9   4  144.94    9.30
  -4   9  -5  581.85   22.08
   4  -9   5  529.77   19.65
  -4   9  -6   69.91   11.39
   4  -9   6   63.73    8.78
  -4   9  -7  141.99   12.52
   4  -9   7  123.12   10.69
  -4   9  -8   -0.96   12.26
   4  -9   8    4.43    8.96
  -4   9  -9   42.26   13.04
   4  -9   9   13.74    9.74
  -4   9 -10   28.08   14.00
   4  -9  10   -4.78    9.04
  -4   9 -11  244.76   18.43
   4  -9  11  241.89   13.39
  -4   9 -12   32.43   15.04
   4  -9  12   31.21   10.69
  -4   9 -13  157.55   15.04
   4  -9  13  154.85   12.26
  -4   9 -14   35.13   13.30
   4  -9  14   24.35   10.26
   4  -8 -16   10.43   12.35
  -4   8  15  131.29   20.61
  -4   8  15  105.73   13.22
   4  -8 -15  120.34   11.74
  -4   8  14  130.33   18.61
  -4   8  14  127.55   13.56
   4  -8 -14  157.20   11.91
  -4   8  13  275.19   19.91
  -4   8  13  236.32   14.35
   4  -8 -13  219.11   12.17
  -4   8  12   22.08   16.35
  -4   8  12   21.30   10.61
   4  -8 -12   15.39    8.78
  -4   8  11  412.57   20.69
  -4   8  11  386.48   17.39
   4  -8 -11  348.14   14.61
  -4   8  10   57.39   10.00
  -4   8  10   56.08   12.26
   4  -8 -10   32.95    8.78
  -4   8   9  101.64   10.61
  -4   8   9  113.81   12.26
   4  -8  -9  121.21    9.30
  -4   8   8  104.34   10.26
  -4   8   8  107.38   11.65
   4  -8  -8  122.07    8.87
   4  -8  -7   40.43    7.22
  -4   8   6   85.56    7.74
  -4   8   6   61.04    9.39
   4  -8  -6   70.34    7.39
  -4   8   5  227.28   10.78
  -4   8   5  245.45   10.87
   4  -8  -5  215.63    9.48
  -4   8   4   47.21    6.69
  -4   8   4   52.17    5.56
   4  -8  -4   63.12    5.91
  -4   8   3 2635.39   84.08
  -4   8   3 2899.71   92.69
   4  -8  -3 2781.46   88.69
  -4   8   2   27.82    3.56
  -4   8   2   28.43    4.70
  -4   8   1 1092.93   35.91
  -4   8   1 1115.54   36.61
  -4   8   0   82.60    4.43
  -4   8   0   77.47    4.35
   4  -8   0   95.38    5.83
  -4   8  -1  490.30   16.43
  -4   8  -1  505.34   17.13
   4  -8   1  552.21   18.87
  -4   8  -2   61.39    5.04
  -4   8  -2   49.91    6.43
   4  -8   2   57.99    6.35
  -4   8  -3  310.06   12.78
  -4   8  -3  337.79   12.52
   4  -8   3  289.88   11.82
  -4   8  -4   52.60    8.69
   4  -8   4   44.52    6.96
  -4   8  -5  362.83   15.56
   4  -8   5  322.23   13.56
  -4   8  -6   46.69   10.52
   4  -8   6   41.91    8.00
  -4   8  -7  567.86   22.35
   4  -8   7  505.78   19.30
  -4   8  -8  294.58   16.00
   4  -8   8  240.15   12.69
  -4   8  -9  452.22   20.61
   4  -8   9  376.14   15.91
  -4   8 -10   82.69   13.74
   4  -8  10   66.52   10.00
  -4   8 -11  167.46   16.35
   4  -8  11  127.47   11.04
  -4   8 -12   88.69   15.39
   4  -8  12   85.82   10.69
  -4   8 -13   28.87   13.82
   4  -8  13   54.60   10.43
  -4   8 -14   -1.57   12.61
   4  -8  14    2.00   10.35
  -4   8 -15   33.47   13.82
   4  -8  15   16.00   10.87
  -4   7  16   13.04   17.48
  -4   7  16    4.09   12.26
   4  -7 -16   16.09   10.52
  -4   7  15   95.12   19.82
  -4   7  15  120.16   13.30
   4  -7 -15  100.95   10.78
  -4   7  14    2.87   12.35
  -4   7  14   18.69   17.82
   4  -7 -14   -9.48    9.56
  -4   7  13  326.05   21.74
  -4   7  13  368.22   17.13
   4  -7 -13  289.45   13.48
  -4   7  12   15.82   10.87
  -4   7  12    9.04   15.74
   4  -7 -12    5.13    7.91
  -4   7  11   -2.78   13.56
  -4   7  11  -13.48   10.09
   4  -7 -11    7.22    7.39
  -4   7  10   -7.04   12.43
  -4   7  10   10.09    9.65
   4  -7 -10   -0.17    7.13
  -4   7   9  491.43   20.69
  -4   7   9  463.26   18.61
   4  -7  -9  449.95   16.69
  -4   7   8   11.13   10.69
  -4   7   8    5.13    8.61
   4  -7  -8    5.48    6.78
  -4   7   7  433.78   16.78
  -4   7   7  443.52   18.09
   4  -7  -7  417.52   15.74
  -4   7   6  194.15   10.17
  -4   7   6  199.11   11.22
   4  -7  -6  190.94    9.39
  -4   7   5 2372.81   75.82
  -4   7   5 2318.03   74.08
   4  -7  -5 2314.55   73.73
  -4   7   4  305.88   12.00
  -4   7   4  298.49   11.30
   4  -7  -4  317.71   11.65
  -4   7   3 1547.67   49.73
  -4   7   3 1534.63   49.39
   4  -7  -3 1603.32   51.39
  -4   7   2  218.33    7.74
  -4   7   2  217.11    8.00
   4  -7   1  133.81    6.17
  -4   7  -2   25.82    4.70
  -4   7  -2   13.56    4.61
   4  -7   2   22.87    5.91
  -4   7  -3   37.82    6.26
   4  -7   3   48.17    6.43
  -4   7  -4  305.19   12.69
   4  -7   4  310.75   12.43
  -4   7  -5 1675.48   54.60
   4  -7   5 1359.86   44.43
  -4   7  -6  728.88   25.91
   4  -7   6  622.81   22.08
  -4   7  -7  273.89   14.69
   4  -7   7  213.37   11.39
  -4   7  -8  267.80   15.48
   4  -7   8  222.33   11.74
  -4   7  -9   14.61   12.69
   4  -7   9    3.56    8.87
  -4   7 -10   30.61   12.96
   4  -7  10   29.04    9.39
  -4   7 -11   29.74   13.56
   4  -7  11   18.69   11.04
  -4   7 -12  129.81   14.69
   4  -7  12  142.42   12.17
  -4   7 -13  125.90   15.04
   4  -7  13  101.03   11.22
  -4   7 -14   18.43   13.13
   4  -7  14   43.04   11.22
  -4   7 -15    2.78   12.78
   4  -7  15    3.48   10.17
  -4   6  16    3.65   16.26
  -4   6  16    5.83   12.26
   4  -6 -16    1.22   10.09
  -4   6  15   10.00   17.74
  -4   6  15   32.34   12.52
   4  -6 -15   35.65    9.56
  -4   6  14   26.52   11.56
  -4   6  14  -15.22   17.48
   4  -6 -14    5.83    8.96
  -4   6  13   40.26   11.04
  -4   6  13   23.48   16.87
   4  -6 -13   24.17    8.35
  -4   6  12   65.99   10.61
  -4   6  12  108.51   16.17
   4  -6 -12   61.47    8.17
  -4   6  11  544.29   22.52
  -4   6  11  471.43   21.56
   4  -6 -11  389.70   15.30
  -4   6  10  198.68   12.87
  -4   6  10  152.68   13.65
   4  -6 -10  155.20    9.56
  -4   6   9  642.63   24.52
  -4   6   9  642.46   24.00
   4  -6  -9  527.43   18.87
  -4   6   8  115.73   10.87
  -4   6   8   93.73    9.74
   4  -6  -8   83.56    7.30
  -4   6   7  206.15   11.91
  -4   6   7  196.07   10.87
   4  -6  -7  157.38    8.61
  -4   6   6  497.52   18.26
  -4   6   6  519.43   19.48
   4  -6  -6  453.26   16.09
  -4   6   5  338.75   13.56
  -4   6   5  317.36   12.78
   4  -6  -5  332.14   12.52
  -4   6   4   23.65    5.65
  -4   6   4   27.21    6.52
   4  -6  -4   21.56    5.13
  -4   6   3    8.35    4.70
  -4   6   3    1.74    4.26
   4  -6  -3   -0.52    3.91
   4  -6  -2  639.76   21.82
  -4   6  -2 2680.60   85.47
  -4   6  -2 2821.46   89.99
   4  -6   2 2760.59   88.08
  -4   6  -3  766.53   25.39
   4  -6   3  854.87   28.17
  -4   6  -4  377.01   14.17
   4  -6   4  403.52   14.87
  -4   6  -5    7.04    7.74
   4  -6   5   17.48    6.52
  -4   6  -6  119.73   11.04
   4  -6   6   88.51    8.35
  -4   6  -7  161.64   11.82
   4  -6   7  145.03    9.39
  -4   6  -8  201.11   13.56
   4  -6   8  171.46   10.87
  -4   6  -9    5.39   11.56
   4  -6   9    2.87    8.26
  -4   6 -10  784.44   28.95
   4  -6  10  697.06   25.30
  -4   6 -11    6.69   13.04
   4  -6  11   13.30    9.65
  -4   6 -12  261.80   16.87
   4  -6  12  251.19   13.39
  -4   6 -13   13.30   12.87
   4  -6  13  -12.69   10.26
  -4   6 -14  175.11   14.87
   4  -6  14  175.03   12.00
  -4   6 -15   -0.09   11.39
   4  -6  15    6.00    9.48
  -4   6 -16   26.78   12.35
   4  -6  16   22.17   10.61
  -4   5  16   56.52   12.78
  -4   5  16   48.17   17.82
   4  -5 -16   25.74    9.74
  -4   5  15   10.35   18.43
  -4   5  15   29.82   12.61
   4  -5 -15   23.48    8.78
  -4   5  14  192.59   18.87
  -4   5  14  160.59   12.43
   4  -5 -14  139.20   10.78
  -4   5  13  123.47   12.61
  -4   5  13  127.20   17.56
   4  -5 -13   85.12    8.78
  -4   5  12  542.47   22.08
  -4   5  12  553.94   25.30
   4  -5 -12  484.47   18.26
  -4   5  11  627.07   25.39
  -4   5  11  643.24   24.95
   4  -5 -11  599.68   21.65
   4  -5 -10  242.76   11.48
  -4   5   9   19.74   10.78
  -4   5   9   22.08   11.13
   4  -5  -9   30.34    6.96
   4  -5  -8  244.76   11.04
  -4   5   7    8.09    9.13
  -4   5   7    2.35    8.78
   4  -5  -7    7.56    6.26
  -4   5   6  382.92   15.91
  -4   5   6  364.49   14.87
   4  -5  -6  315.71   12.09
  -4   5   5   -4.52    6.96
  -4   5   5    5.13    7.22
   4  -5  -5   -3.56    5.13
  -4   5   4 1425.94   46.08
  -4   5   4 1532.89   49.47
   4  -5  -4 1319.87   42.43
   4  -5  -3  467.34   15.82
   4  -5  -2 2860.58   92.95
  -4   5  -2   28.61    3.13
   4  -5   2   52.86    4.17
   4  -5   2   44.17    4.00
  -4   5  -3    4.17    4.78
   4  -5   3    3.48    4.61
  -4   5  -4   12.26    6.09
   4  -5   4    0.35    5.22
  -4   5  -5   -0.78    6.69
   4  -5   5   -2.43    5.65
  -4   5  -6  445.52   17.56
   4  -5   6  420.65   15.74
  -4   5  -7    3.65    9.56
   4  -5   7   -5.39    7.22
  -4   5  -8 1397.25   46.43
   4  -5   8 1074.68   35.74
  -4   5  -9  430.22   18.78
   4  -5   9  343.01   14.96
  -4   5 -10 1052.94   36.69
   4  -5  10  858.00   29.65
  -4   5 -11   16.09   12.09
   4  -5  11   17.65    9.48
  -4   5 -12    9.22   12.61
   4  -5  12   41.65    9.22
  -4   5 -13    5.22   12.00
   4  -5  13    2.87    9.04
  -4   5 -14    9.83   12.52
   4  -5  14   -0.43   10.26
  -4   5 -15   16.87   11.91
   4  -5  15    7.91   10.78
  -4   5 -16    8.61   12.00
   4  -5  16   22.08   21.04
   4  -5  16    5.04    9.22
  -4   5 -17   23.56   12.87
   4  -5  17   16.09   21.13
   4  -5  17   31.91    9.13
  -4   4  16  119.03   19.22
  -4   4  16  161.55   14.69
   4  -4 -16  161.98   11.22
  -4   4  15   12.26   18.61
  -4   4  15   -6.00   13.30
   4  -4 -15    1.22    9.13
  -4   4  14  231.11   19.56
  -4   4  14  248.76   15.13
   4  -4 -14  228.41   12.26
  -4   4  13  105.73   12.78
  -4   4  13  114.34   19.22
   4  -4 -13   64.69    8.87
  -4   4  12   20.26   12.09
   4  -4 -12   10.00    8.26
  -4   4  11    3.30   11.74
   4  -4 -11   -2.78    8.09
  -4   4  10  118.16   12.96
   4  -4 -10   90.95    8.61
  -4   4   9    7.13    9.56
   4  -4  -9   14.09    7.30
  -4   4   8 1228.57   41.30
   4  -4  -8  964.25   32.00
  -4   4   7   16.17    9.22
   4  -4  -7   20.35    6.17
  -4   4   6 1153.80   38.43
   4  -4  -6 1028.59   33.65
  -4   4   5   15.82    7.65
   4  -4  -5   25.30    5.65
  -4   4   4  886.87   29.56
   4  -4  -4  780.88   25.65
  -4   4   3   24.52    5.83
  -4   4   3   27.74    5.48
   4  -4  -3   30.34    4.43
   4  -4  -2  366.14   12.35
  -4   4  -2 2240.65   72.17
   4  -4   2 2426.71   77.99
   4  -4   2 2469.32   79.56
  -4   4  -3  726.45   23.82
   4  -4   3  713.23   23.56
   4  -4   3  707.06   23.13
  -4   4  -4 1840.69   58.86
   4  -4   4 1774.61   56.69
   4  -4   4 1781.56   57.12
  -4   4  -5   81.12    7.56
   4  -4   5   66.78    6.17
  -4   4  -6  315.53   13.39
   4  -4   6  321.01   12.87
  -4   4  -7  700.63   24.87
   4  -4   7  726.28   24.87
  -4   4  -8  925.99   32.00
   4  -4   8  805.75   27.56
  -4   4  -9   22.08   10.35
   4  -4   9   24.78    8.26
  -4   4 -10   71.47   11.82
   4  -4  10   45.04    8.52
  -4   4 -11   -4.17   11.30
   4  -4  11    4.35    9.30
  -4   4 -12   29.48   11.82
   4  -4  12   35.21    9.13
  -4   4 -13  166.16   13.65
   4  -4  13  175.20   11.74
  -4   4 -14   82.86   12.35
   4  -4  14   64.95   10.69
   4  -4  14   80.69   19.13
  -4   4 -15  234.59   15.22
   4  -4  15  224.85   13.30
   4  -4  15  201.89   21.30
  -4   4 -16   98.69   12.52
   4  -4  16   98.34   10.17
   4  -4  16  123.64   22.17
  -4   4 -17   52.34   13.22
   4  -4  17   77.04   21.30
   4  -4  17   79.12   10.26
  -4   3  16   33.39   12.69
  -4   3  16   32.78   17.04
   4  -3 -16   14.96    9.04
  -4   3  15   -8.00   13.13
   4  -3 -15    0.61    9.13
  -4   3  14   -2.96   12.09
   4  -3 -14   39.13    9.22
  -4   3  13   31.65   12.35
   4  -3 -13   14.35    8.52
  -4   3  12  169.29   13.48
   4  -3 -12   98.16    9.13
  -4   3  11   14.26   12.61
   4  -3 -11   -1.74    7.74
  -4   3  10  546.38   22.78
   4  -3 -10  418.39   16.17
  -4   3   9  181.89   13.91
   4  -3  -9  140.33    9.04
  -4   3   8 1740.70   57.47
   4  -3  -8 1320.74   43.13
  -4   3   7  563.25   21.74
   4  -3  -7  490.21   17.74
  -4   3   6  787.49   27.82
   4  -3  -6  615.50   21.22
  -4   3   5   85.30    8.87
   4  -3  -5   69.30    5.83
  -4   3   4  500.38   18.43
   4  -3  -4  362.40   12.96
  -4   3   3   18.00    6.43
   4  -3  -3   14.43    4.35
  -4   3   2   55.12    5.91
   4  -3  -2   53.82    4.09
  -4   3   1  711.93   23.30
   4  -3  -1  787.31   25.65
   4  -3  -1  796.36   25.74
  -4   3  -2 3470.09  110.60
   4  -3   2 3544.86  113.12
   4  -3   2 3379.66  107.73
  -4   3  -3 2004.15   63.82
   4  -3   3 2018.06   64.34
   4  -3   3 1922.42   61.21
  -4   3  -4  279.36   11.04
   4  -3   4  285.45   11.65
   4  -3   4  296.23   11.04
  -4   3  -5  640.81   22.00
   4  -3   5  590.98   20.87
   4  -3   5  650.37   21.91
  -4   3  -6  218.67   11.04
  -4   3  -7   71.91    9.48
   4  -3   7   60.17    9.13
   4  -3   7   76.25    7.65
  -4   3  -8   11.13    9.56
   4  -3   8   29.74    7.48
   4  -3   8   37.47    9.65
  -4   3  -9  266.58   14.17
   4  -3   9  247.37   15.39
   4  -3   9  269.10   13.04
  -4   3 -10  265.02   14.69
   4  -3  10  252.58   16.26
   4  -3  10  240.15   12.00
  -4   3 -11  985.12   34.43
   4  -3  11  900.78   33.04
   4  -3  11  969.47   33.56
  -4   3 -12  101.64   12.87
   4  -3  12   73.99    9.22
   4  -3  12   67.91   14.43
  -4   3 -13  592.64   23.91
   4  -3  13  546.81   25.48
   4  -3  13  571.51   21.82
  -4   3 -14    7.65   12.09
   4  -3  14   20.87   18.52
   4  -3  14    2.70    9.13
  -4   3 -15  157.03   13.74
   4  -3  15  157.64   11.91
   4  -3  15  117.55   20.26
  -4   3 -16   17.74   11.56
   4  -3  16   11.82   20.78
   4  -3  16   30.69    9.39
  -4   3 -17    3.39   10.69
   4  -3  17   11.91   10.17
   4  -3  17  -18.87   20.61
  -4   3 -18   -1.65   10.96
   4  -3  18   -0.09    9.13
   4  -3  18   -2.87   18.52
  -4   2  16   45.39   13.48
   4  -2 -16   25.21    8.78
  -4   2  15   77.73   13.56
   4  -2 -15   44.43    9.48
  -4   2  14  528.82   21.91
   4  -2 -14  360.49   15.48
  -4   2  13   51.56   13.65
   4  -2 -13   26.52    8.78
  -4   2  12   87.82   14.09
   4  -2 -12   54.43    8.52
  -4   2  11  284.49   16.26
   4  -2 -11  211.72   10.78
  -4   2  10  276.93   17.04
   4  -2 -10  204.94   10.96
  -4   2   9  147.38   14.00
   4  -2  -9  105.90    8.35
  -4   2   8  383.35   17.65
   4  -2  -8  271.97   11.91
  -4   2   7  228.85   14.17
   4  -2  -7  162.94    8.87
  -4   2   6  538.38   20.78
   4  -2  -6  349.36   13.39
  -4   2   5   45.30    9.30
   4  -2  -5   39.30    5.74
  -4   2   4   44.78    8.35
   4  -2  -4   50.17    5.65
  -4   2   3  568.46   20.43
   4  -2  -3  474.74   16.43
  -4   2   2  183.20    9.22
   4  -2  -2  192.24    8.00
  -4   2   1 1266.83   40.95
   4  -2  -1 1213.79   39.04
   4  -2  -1 1323.35   42.26
  -4   2   0  632.55   20.87
   4  -2   0  619.24   20.35
   4  -2   0  629.59   20.52
  -4   2  -1 2371.94   75.64
   4  -2   1 2244.12   71.56
   4  -2   1 2381.50   75.82
  -4   2  -2   71.12    4.87
   4  -2   2   70.08    4.70
   4  -2   2   56.08    5.04
  -4   2  -3    9.91    4.87
   4  -2   3   11.04    5.13
   4  -2   3   13.65    4.43
  -4   2  -4  161.20    8.26
   4  -2   4  161.98    7.65
   4  -2   4  166.68    8.87
  -4   2  -5  489.08   17.48
   4  -2   5  485.34   17.04
   4  -2   5  512.12   18.43
  -4   2  -6   99.82    8.35
   4  -2   6   93.82    8.61
   4  -2   6   96.25    7.39
  -4   2  -7 1715.48   55.65
   4  -2   7 1678.09   54.69
   4  -2   7 1614.62   52.26
  -4   2  -8  174.42   11.39
   4  -2   8  160.51   11.74
   4  -2   8  186.16   10.69
  -4   2  -9 2262.38   73.12
   4  -2   9 2112.83   69.04
   4  -2   9 1918.94   61.99
  -4   2 -10   22.35   11.39
   4  -2  10   31.04    8.09
   4  -2  10   23.30   12.17
  -4   2 -11  602.55   23.56
   4  -2  11  569.60   24.00
   4  -2  11  585.85   21.65
  -4   2 -12  268.15   15.65
   4  -2  12  213.46   16.61
   4  -2  12  259.97   13.22
  -4   2 -13  308.14   16.35
   4  -2  13  306.32   14.17
   4  -2  13  264.93   18.26
  -4   2 -14   35.47   12.09
   4  -2  14   37.91   17.65
   4  -2  14   62.25   10.78
  -4   2 -15  133.90   12.17
   4  -2  15  144.59   20.52
   4  -2  15  135.46   11.74
  -4   2 -16   -7.04   11.22
   4  -2  16    7.04   16.69
   4  -2  16   22.00    9.56
  -4   2 -17   83.56   12.00
   4  -2  17  114.16   10.96
   4  -2  17  129.47   20.35
  -4   2 -18   22.26   11.22
   4  -2  18    7.83   10.17
   4  -2  18   10.17   19.13
  -4   1  16  161.29   17.04
   4  -1 -16   95.29   10.00
  -4   1  15   48.34   14.17
   4  -1 -15   38.78    9.13
  -4   1  14   44.34   14.17
   4  -1 -14   28.78    9.04
  -4   1  13   90.08   12.87
   4  -1 -13   52.43    8.78
  -4   1  12    3.13   13.04
   4  -1 -12   -3.83    8.35
  -4   1  11    7.13   12.61
   4  -1 -11   -2.09    7.65
  -4   1  10   18.61   14.00
   4  -1 -10   -2.17    7.48
  -4   1   9  161.38   14.09
   4  -1  -9  124.77    8.69
  -4   1   8   38.87   12.96
   4  -1  -8   30.26    7.22
  -4   1   7 1879.81   62.25
   4  -1  -7 1263.35   41.39
  -4   1   6  445.00   19.13
   4  -1  -6  312.66   12.69
  -4   1   5 2425.84   78.43
   4  -1  -5 1829.38   58.78
  -4   1   4   12.00    9.22
   4  -1  -4    2.52    5.65
  -4   1   3 1992.84   64.34
   4  -1  -3 1646.79   52.86
  -4   1   2    0.52    7.56
   4  -1  -2    8.09    5.13
  -4   1   1   26.95    7.48
   4  -1  -1   40.60    5.13
   4  -1  -1   55.12    6.17
  -4   1   0  129.99    7.65
   4  -1   0  143.20    7.30
   4  -1   0  152.85    7.13
   4  -1   1  765.75   25.04
   4  -1   1  726.01   23.91
  -4   1  -2  201.81    8.69
  -4   1  -2  208.33    9.22
   4  -1   2  213.72    9.22
   4  -1   2  208.15    8.69
  -4   1  -3 1314.65   42.52
  -4   1  -3 1249.44   40.26
  -4   1  -4  925.99   30.52
   4  -1   4  953.82   31.48
   4  -1   4  955.56   31.39
  -4   1  -5 7964.42  250.93
   4  -1   5 7857.47  247.54
   4  -1   5 8140.92  256.58
  -4   1  -6  144.07    9.30
   4  -1   6  151.29   10.43
   4  -1   6  138.86    8.61
  -4   1  -7 1433.77   46.86
   4  -1   7 1492.89   48.52
   4  -1   7 1520.72   49.82
  -4   1  -8    4.70    8.52
   4  -1   8   11.82    9.65
   4  -1   8   24.08    7.39
  -4   1  -9   31.39    9.04
   4  -1   9   48.52   11.04
   4  -1   9   55.21    8.43
  -4   1 -10  115.29   11.48
   4  -1  10   80.69   12.78
   4  -1  10  111.64    8.43
  -4   1 -11   20.87   10.61
   4  -1  11   21.82    9.13
   4  -1  11   24.17   12.09
  -4   1 -12   39.47   11.74
   4  -1  12   20.95   13.13
   4  -1  12   41.13    9.13
  -4   1 -13  413.00   18.87
   4  -1  13  380.57   20.17
   4  -1  13  403.70   16.95
  -4   1 -14  146.85   12.69
   4  -1  14  177.20   11.82
   4  -1  14  147.38   15.91
  -4   1 -15  203.11   13.91
   4  -1  15  229.89   19.22
   4  -1  15  249.28   13.56
  -4   1 -16  204.24   13.91
   4  -1  16  209.46   12.52
   4  -1  16  207.72   19.74
  -4   1 -17   75.04   11.82
   4  -1  17   65.38   19.04
   4  -1  17   87.38   10.09
  -4   1 -18   -7.74   10.78
   4  -1  18   21.65    9.48
   4  -1  18   -2.61   21.74
  -4   0  15   24.08   13.82
   4   0 -15   -0.70    9.65
  -4   0  14    0.35   12.09
   4   0 -14   12.87    8.09
  -4   0  13  103.29   16.00
   4   0 -13   74.69    8.69
  -4   0  12   28.00   13.91
   4   0 -12   19.65    8.35
  -4   0  11  410.74   21.13
   4   0 -11  274.76   12.87
  -4   0  10   75.38   15.82
   4   0 -10   57.30    8.17
  -4   0   9 1134.67   40.52
   4   0  -9  620.37   21.91
  -4   0   8   77.73   14.52
   4   0  -8   70.43    8.00
  -4   0   7  692.71   27.39
   4   0  -7  438.48   16.61
  -4   0   6  123.38   12.69
   4   0  -6  109.21    8.69
  -4   0   5  743.06   27.48
   4   0  -5  593.24   21.04
  -4   0   4    1.83    9.22
   4   0  -4    0.61    6.69
  -4   0   3  337.53   14.78
   4   0  -3  286.49   11.65
  -4   0   2  363.44   15.13
   4   0  -2  334.40   12.87
  -4   0   1 1774.61   57.47
   4   0  -1 1662.44   53.39
   4   0  -1 1784.17   57.12
  -4   0   0   27.48    7.48
   4   0   0   28.17    6.61
   4   0   0   32.00    6.35
  -4   0  -1  863.91   28.43
  -4   0  -1  881.65   29.21
   4   0   1  897.30   29.48
   4   0   1  850.70   28.08
  -4   0  -2 1333.78   43.04
  -4   0  -2 1310.30   42.34
   4   0   2 1345.95   43.47
   4   0   2 1400.73   45.04
  -4   0  -3 4456.95  140.86
  -4   0  -3 4509.98  142.59
   4   0   3 4485.64  141.81
   4   0   3 4451.73  140.59
  -4   0  -4 1446.81   46.69
  -4   0  -4 1450.29   47.04
   4   0   4 1454.64   46.95
   4   0   4 1465.94   47.39
  -4   0  -5 1361.60   44.26
  -4   0  -5 1342.47   43.91
   4   0   5 1346.82   43.73
   4   0   5 1349.43   44.08
  -4   0  -6  206.94   10.43
   4   0   6  217.89   11.22
   4   0   6  209.72   10.26
  -4   0  -7   31.39    7.56
   4   0   7   42.78    9.48
   4   0   7   44.78    7.56
  -4   0  -8  290.06   13.13
   4   0   8  288.06   14.43
   4   0   8  320.05   13.56
  -4   0  -9  452.82   18.35
   4   0   9  482.73   19.74
   4   0   9  480.21   18.43
  -4   0 -10  660.46   24.43
   4   0  10  559.94   20.26
   4   0  10  611.76   24.35
  -4   0 -11  206.50   12.69
   4   0  11  231.98   15.82
   4   0  11  213.28   11.65
  -4   0 -12  941.64   32.78
   4   0  12  865.04   32.08
   4   0  12  789.57   27.56
  -4   0 -13  515.69   20.61
   4   0  13  540.21   20.87
   4   0  13  507.25   22.69
  -4   0 -14  296.14   15.22
   4   0  14  328.58   15.30
   4   0  14  273.54   18.26
  -4   0 -15   40.52   11.04
   4   0  15   77.38   16.26
   4   0  15   61.47   10.17
  -4   0 -16   72.60   10.78
   4   0  16   72.69   17.22
   4   0  16   90.16   10.78
  -4   0 -17   -5.22   11.30
   4   0  17    7.74    9.30
   4   0  17   -8.61   17.91
  -4   0 -18   13.56   11.04
   4   0  18   -0.17    9.48
   4   0  18    3.48   20.26
  -4   0 -19   11.56   11.65
   4   0  19  -17.39   18.09
   4   0  19   13.56    8.43
  -4  -1  15   50.34   13.82
   4   1 -15   51.47    9.39
  -4  -1  14   -3.74   13.48
   4   1 -14   -4.61    9.30
  -4  -1  13  358.83   18.69
   4   1 -13  259.54   12.87
  -4  -1  12  132.77   14.78
   4   1 -12   82.25    9.22
  -4  -1  11  616.29   25.82
   4   1 -11  488.13   18.52
  -4  -1  10   -8.43   14.61
   4   1 -10   -2.96    7.74
  -4  -1   9   -4.09   14.43
   4   1  -9    4.52    7.56
  -4  -1   8   72.95   14.17
   4   1  -8   58.78    8.17
  -4  -1   7   13.39   13.13
   4   1  -7   17.48    7.04
  -4  -1   6   98.42   13.13
   4   1  -6   68.51    8.09
  -4  -1   5  249.02   14.52
   4   1  -5  197.63   10.69
  -4  -1   4 1020.77   35.47
   4   1  -4  887.74   30.08
  -4  -1   3 2135.44   69.47
   4   1  -3 1812.86   58.34
  -4  -1   2 2134.57   69.04
   4   1  -2 1872.86   60.17
  -4  -1   1 1160.75   39.04
   4   1  -1 1228.57   40.17
   4   1  -1 1153.80   38.00
  -4  -1   0  330.23   14.09
   4   1   0  386.05   14.69
   4   1   0  349.96   13.82
  -4  -1  -1   -2.43    7.30
  -4  -1  -1   12.09    6.78
   4   1   1    4.52    6.61
   4   1   1    3.91    6.78
  -4  -1  -2  286.75   11.91
  -4  -1  -2  268.06   11.65
   4   1   2  304.84   12.09
   4   1   2  280.49   12.00
  -4  -1  -3  424.13   15.91
  -4  -1  -3  420.31   15.91
   4   1   3  405.52   15.39
   4   1   3  421.52   15.74
  -4  -1  -4   93.21    8.87
  -4  -1  -4  105.03    8.17
   4   1   4   92.43    7.74
   4   1   4   85.73    7.56
  -4  -1  -5  262.58   12.35
  -4  -1  -5  271.62   11.74
   4   1   5  261.37   11.56
   4   1   5  240.50   11.30
  -4  -1  -6 2448.45   78.51
  -4  -1  -6 2357.16   75.38
   4   1   6 2456.28   78.86
   4   1   6 2428.45   77.64
  -4  -1  -7 1049.46   35.04
   4   1   7 1151.19   38.52
   4   1   7 1135.54   37.74
  -4  -1  -8 2073.71   66.86
   4   1   8 2209.34   71.65
   4   1   8 2170.22   69.82
  -4  -1  -9   79.30    9.30
   4   1   9   49.91   11.04
   4   1   9   77.73    9.13
  -4  -1 -10 2103.27   68.08
   4   1  10 2241.51   72.25
   4   1  10 2229.34   72.69
  -4  -1 -11  463.52   18.87
   4   1  11  465.08   21.04
   4   1  11  439.78   17.13
  -4  -1 -12  134.42   10.61
   4   1  12  124.16    9.39
   4   1  12  133.38   13.48
  -4  -1 -13   -0.09    9.83
   4   1  13  -20.78   13.13
   4   1  13    4.52    8.09
  -4  -1 -14   -6.96   10.35
   4   1  14   27.13   14.43
   4   1  14    4.61    8.00
  -4  -1 -15   80.25   11.04
   4   1  15   85.99   10.43
   4   1  15   97.38   16.69
  -4  -1 -16   72.17   11.22
   4   1  16   81.82   17.56
   4   1  16   74.25   10.17
  -4  -1 -17   19.30   10.43
   4   1  17   36.87    9.91
   4   1  17   14.00   16.87
  -4  -1 -18  257.63   14.87
   4   1  18  292.23   23.13
   4   1  18  294.41   14.43
  -4  -1 -19   18.43   11.65
   4   1  19  -14.61    8.78
   4   1  19   -6.61   19.48
  -4  -2  15   43.13   14.17
   4   2 -15   47.21    9.65
  -4  -2  14   36.69   13.56
   4   2 -14   28.52    9.04
  -4  -2  13  115.99   14.52
   4   2 -13   71.04    9.30
  -4  -2  12    8.78   13.30
   4   2 -12   12.00    8.87
  -4  -2  11   12.96   14.09
   4   2 -11   -4.00    8.61
  -4  -2  10  184.94   16.26
   4   2 -10  152.68   10.69
  -4  -2   9  453.00   21.74
   4   2  -9  328.84   14.09
  -4  -2   8  460.30   21.30
   4   2  -8  327.18   14.17
  -4  -2   7  269.71   16.52
   4   2  -7  210.24   11.56
  -4  -2   6 1091.20   38.69
   4   2  -6  835.92   28.87
  -4  -2   5  140.86   13.22
   4   2  -5  106.95    8.43
  -4  -2   4 2481.49   80.60
   4   2  -4 1657.23   53.65
  -4  -2   3  854.87   30.52
   4   2  -3  818.44   28.00
  -4  -2   2   29.39    9.65
   4   2  -2   29.30    8.61
  -4  -2   1   68.69   10.52
   4   2  -1   66.95    8.52
   4   2  -1   63.82    8.26
  -4  -2   0  168.85   11.22
   4   2   0  207.81   10.52
   4   2   0  234.06   11.65
  -4  -2  -1   18.26    7.56
  -4  -2  -1   25.74    8.17
   4   2   1   16.61    7.22
   4   2   1   21.48    7.48
  -4  -2  -2 2188.48   70.17
  -4  -2  -2 2324.98   74.60
   4   2   2 2227.60   71.38
   4   2   2 2286.73   73.12
  -4  -2  -3  175.20    9.91
  -4  -2  -3  160.59    9.74
  -4  -2  -4 4032.64  127.73
  -4  -2  -4 4223.93  134.07
   4   2   4 4010.90  127.03
   4   2   4 4141.32  131.20
  -4  -2  -5   99.99    8.35
  -4  -2  -5  119.38    9.65
   4   2   5  111.12    8.78
   4   2   5  121.47    9.04
  -4  -2  -6 1512.02   49.65
  -4  -2  -6 1453.77   47.47
   4   2   6 1463.33   48.00
   4   2   6 1491.16   48.60
  -4  -2  -7  328.49   13.74
  -4  -2  -7  314.49   14.52
   4   2   7  354.57   14.61
   4   2   7  307.19   14.09
  -4  -2  -8 2250.21   72.34
   4   2   8 2298.90   74.34
   4   2   8 2328.46   74.69
  -4  -2  -9   42.08    8.52
   4   2   9   37.47   10.17
   4   2   9   41.04    8.00
  -4  -2 -10   26.17    8.26
   4   2  10    9.91   10.69
   4   2  10   31.65    8.96
  -4  -2 -11   40.26    8.61
   4   2  11   42.95    7.83
   4   2  11   24.26   11.30
  -4  -2 -12  322.84   15.13
   4   2  12  297.45   16.43
   4   2  12  337.10   14.87
  -4  -2 -13   38.43    8.87
   4   2  13   59.56    9.56
   4   2  13   35.74   13.30
  -4  -2 -14  348.14   16.17
   4   2  14  359.18   15.91
   4   2  14  325.45   19.22
  -4  -2 -15   25.82   10.52
   4   2  15   -6.00   16.26
   4   2  15   10.00    8.87
  -4  -2 -16  207.28   13.13
   4   2  16  273.10   20.95
   4   2  16  266.67   13.65
  -4  -2 -17  161.29   13.13
   4   2  17  141.12   11.39
   4   2  17  119.21   18.95
  -4  -2 -18  149.20   12.69
   4   2  18  159.29   11.30
   4   2  18  142.59   19.65
  -4  -2 -19   -2.17   11.48
   4   2  19   16.95    8.96
   4   2  19   24.69   20.52
  -4  -3  14   -1.48   13.56
   4   3 -14   -3.04    9.13
  -4  -3  13  -17.30   13.13
   4   3 -13    1.13    8.09
  -4  -3  12  249.97   16.78
   4   3 -12  187.20   11.22
  -4  -3  11  159.46   15.22
   4   3 -11  153.12   10.87
  -4  -3  10  736.19   29.21
   4   3 -10  623.50   22.87
  -4  -3   9   46.86   14.00
   4   3  -9   46.86    8.96
  -4  -3   8 1066.85   38.52
   4   3  -8  782.62   27.39
  -4  -3   7   30.69   13.22
   4   3  -7   23.56    8.26
  -4  -3   6  450.30   20.78
   4   3  -6  291.97   13.22
  -4  -3   5  229.46   15.56
   4   3  -5  175.20   10.17
  -4  -3   4   17.04   11.39
   4   3  -4    9.56    7.39
  -4  -3   3   42.52   10.96
   4   3  -3   45.21    7.65
  -4  -3   2  259.28   14.09
   4   3  -2  281.62   12.87
   4   3  -2  238.41   12.00
  -4  -3   1   45.73    9.91
   4   3  -1   52.78    8.78
   4   3  -1   63.99    8.61
  -4  -3   0 5408.15  171.46
   4   3   0 5492.49  173.72
   4   3   0 5626.39  177.90
  -4  -3  -1  345.79   14.43
  -4  -3  -1  321.79   14.87
   4   3   1  335.10   14.26
   4   3   1  349.62   14.69
  -4  -3  -2 2004.15   64.52
  -4  -3  -2 2142.39   69.21
   4   3   2 1964.15   63.38
   4   3   2 2015.45   64.95
  -4  -3  -3  110.68    9.65
  -4  -3  -3  110.77    8.87
   4   3   3  113.55    8.96
   4   3   3  108.51    9.56
  -4  -3  -4  267.10   12.69
  -4  -3  -4  249.54   12.52
   4   3   4  275.71   12.87
   4   3   4  269.28   12.52
  -4  -3  -5   13.13    9.22
  -4  -3  -5    3.83    7.65
   4   3   5   12.09    7.83
   4   3   5    6.96    8.09
  -4  -3  -6  343.53   14.26
  -4  -3  -6  326.66   14.96
   4   3   6  330.49   13.91
   4   3   6  320.23   13.91
  -4  -3  -7  143.55   10.96
  -4  -3  -7  149.64   10.17
   4   3   7  134.94   10.26
   4   3   7  147.12    9.56
  -4  -3  -8  157.38   11.56
  -4  -3  -8  146.16    9.74
   4   3   8  165.55   11.39
   4   3   8  170.24   10.61
  -4  -3  -9  545.34   20.61
   4   3   9  557.94   21.82
   4   3   9  579.25   21.56
  -4  -3 -10 1653.75   54.08
   4   3  10 1740.70   57.47
   4   3  10 1732.00   56.52
  -4  -3 -11 1084.24   36.34
   4   3  11 1149.45   39.65
   4   3  11 1110.32   37.39
  -4  -3 -12  849.91   29.48
   4   3  12  917.30   31.82
   4   3  12  960.77   34.52
  -4  -3 -13  164.07   11.30
   4   3  13  164.94   14.96
   4   3  13  184.33   11.65
  -4  -3 -14   26.61    9.91
   4   3  14   25.91   13.56
   4   3  14   22.61    8.26
  -4  -3 -15  152.51   11.91
   4   3  15  168.59   10.78
   4   3  15  196.33   18.17
  -4  -3 -16  111.47   10.61
   4   3  16  134.42   10.17
   4   3  16  140.25   17.56
  -4  -3 -17   -0.09    9.91
   4   3  17    4.78    9.74
   4   3  17   -7.91   17.04
  -4  -3 -18   23.48   11.82
   4   3  18   24.08    9.74
   4   3  18   21.56   18.00
  -4  -3 -19    9.74   11.22
   4   3  19   31.82    9.30
   4   3  19   22.35   19.39
  -4  -4  14  153.98   14.52
   4   4 -14  146.16   10.17
  -4  -4  13    8.69   14.00
   4   4 -13   -1.22    8.78
  -4  -4  12  266.23   16.78
   4   4 -12  212.59   12.00
  -4  -4  11    8.43   13.74
   4   4 -11    8.96    9.04
  -4  -4  10  338.14   19.39
   4   4 -10  243.02   12.87
  -4  -4   9   30.34   14.26
   4   4  -9   13.30    8.96
  -4  -4   8   57.21   14.52
   4   4  -8   40.87   10.00
  -4  -4   7   45.30   12.61
   4   4  -7    8.17    8.35
  -4  -4   6  485.60   21.82
   4   4  -6  359.53   15.48
  -4  -4   5   82.60   12.35
   4   4  -5   73.30    8.00
  -4  -4   4  863.13   31.13
   4   4  -4  756.53   26.35
  -4  -4   3  387.70   18.43
   4   4  -3  375.88   15.74
  -4  -4   2 1662.44   54.95
   4   4  -2 1653.75   54.08
   4   4  -2 1594.62   52.17
  -4  -4   1  728.36   26.69
   4   4  -1  769.31   27.04
   4   4  -1  756.01   26.69
  -4  -4   0 1291.18   43.47
   4   4   0 1300.74   43.04
   4   4   0 1365.95   45.21
  -4  -4  -1  722.28   25.13
  -4  -4  -1  650.72   24.00
   4   4   1  686.54   24.52
   4   4   1  685.06   24.43
  -4  -4  -2  464.39   17.74
  -4  -4  -2  429.09   17.65
   4   4   2  461.35   17.82
   4   4   2  432.22   17.48
  -4  -4  -3  363.62   14.96
  -4  -4  -3  358.75   15.56
   4   4   3  344.23   15.04
   4   4   3  363.96   14.78
  -4  -4  -4  858.35   29.74
  -4  -4  -4  879.91   30.17
   4   4   4  872.09   29.74
   4   4   4  839.48   29.13
  -4  -4  -5  131.47    9.56
  -4  -4  -5  163.20   11.74
   4   4   5  151.98   10.35
   4   4   5  154.77   10.87
  -4  -4  -6  106.68    9.22
  -4  -4  -6  118.25   10.17
   4   4   6   94.60    9.48
   4   4   6  104.16    9.13
  -4  -4  -7 1173.80   39.56
  -4  -4  -7 1172.06   38.95
   4   4   7 1180.75   39.56
   4   4   7 1179.01   39.21
  -4  -4  -8 1186.84   40.17
  -4  -4  -8 1175.53   39.04
   4   4   8 1167.71   38.78
   4   4   8 1127.71   38.08
  -4  -4  -9 1474.64   49.21
  -4  -4  -9 1422.47   46.69
   4   4   9 1478.11   48.60
   4   4   9 1452.03   48.17
  -4  -4 -10  582.81   21.48
   4   4  10  610.37   22.35
   4   4  10  604.90   23.30
  -4  -4 -11  870.35   30.26
   4   4  11  919.91   31.39
   4   4  11  983.38   35.04
  -4  -4 -12    4.09    8.43
   4   4  12   13.04    9.04
   4   4  12    0.17   12.00
  -4  -4 -13  155.90   11.39
   4   4  13  180.50   14.69
   4   4  13  188.50   11.91
  -4  -4 -14  132.07   10.78
   4   4  14  136.86   14.78
   4   4  14  144.07   10.43
  -4  -4 -15  201.98   12.17
   4   4  15  237.80   12.78
   4   4  15  233.89   17.65
  -4  -4 -16    3.13   10.17
   4   4  16   28.17    9.56
   4   4  16   30.61   16.17
  -4  -4 -17  168.68   12.61
   4   4  17  157.72   18.09
   4   4  17  157.81   11.13
  -4  -4 -18   15.91   11.82
   4   4  18   42.17    8.78
   4   4  18   14.35   17.22
  -4  -4 -19  171.29   13.30
   4   4  19  196.76   21.13
   4   4  19  172.68   10.87
  -4  -5  13   -0.26   12.52
   4   5 -13   -0.96    8.52
  -4  -5  12   10.00   12.00
   4   5 -12   -7.74    8.43
  -4  -5  11   14.09   13.13
   4   5 -11   17.48    8.96
  -4  -5  10    2.09   13.39
   4   5 -10   17.56    8.96
  -4  -5   9   29.13   13.82
   4   5  -9   20.08    9.48
  -4  -5   8  398.13   20.43
   4   5  -8  349.96   15.39
  -4  -5   7 1298.13   45.04
   4   5  -7 1122.50   37.91
  -4  -5   6 2092.83   69.21
   4   5  -6 1843.29   59.82
  -4  -5   5  543.42   22.69
   4   5  -5  460.56   18.00
  -4  -5   4  192.85   13.74
   4   5  -4  175.72   10.78
  -4  -5   3  477.17   20.26
   4   5  -3  547.51   21.30
   4   5  -3  504.21   19.74
  -4  -5   2   62.86   11.82
   4   5  -2   62.17    9.91
   4   5  -2   62.60    9.56
  -4  -5   1  186.42   13.65
   4   5  -1  218.67   12.00
   4   5  -1  200.94   12.00
  -4  -5   0   98.34   11.65
   4   5   0   85.21    9.74
   4   5   0  106.77   10.26
  -4  -5  -1  580.46   22.43
   4   5   1  565.60   21.22
   4   5   1  597.51   22.17
  -4  -5  -2  529.86   20.69
  -4  -5  -2  540.29   20.26
   4   5   2  488.99   19.13
   4   5   2  511.77   19.30
  -4  -5  -3 1043.37   35.13
  -4  -5  -3 1072.94   36.61
   4   5   3 1050.33   35.56
   4   5   3 1005.99   34.00
  -4  -5  -4    3.91    8.52
  -4  -5  -4    6.26    8.96
   4   5   4    7.13    8.96
   4   5   4   15.91    7.91
  -4  -5  -5 2299.77   73.91
  -4  -5  -5 2276.29   73.64
   4   5   5 2173.70   69.99
   4   5   5 2165.00   69.99
  -4  -5  -6  226.33   13.04
  -4  -5  -6  201.63   10.96
   4   5   6  180.76   11.65
   4   5   6  174.68   10.35
  -4  -5  -7  431.78   17.04
  -4  -5  -7  489.17   19.74
   4   5   7  439.35   17.22
   4   5   7  477.00   18.78
   4   5   8    4.96    9.13
   4   5   8   14.26    8.09
  -4  -5  -9  201.20   13.22
  -4  -5  -9  202.33   11.22
   4   5   9  190.94   12.17
   4   5   9  186.07   11.48
  -4  -5 -10   20.17   11.30
  -4  -5 -10   12.09    8.96
   4   5  10   24.17   11.13
   4   5  10   34.17    8.69
  -4  -5 -11   42.69    8.61
   4   5  11   39.04    8.17
   4   5  11   38.26   10.96
  -4  -5 -12    5.91    8.43
   4   5  12    9.83    8.96
   4   5  12   -0.78   12.00
  -4  -5 -13  465.52   18.26
   4   5  13  473.69   18.95
   4   5  13  503.78   21.65
  -4  -5 -14   76.17    9.65
   4   5  14   73.64   13.65
   4   5  14   99.64   10.26
  -4  -5 -15  616.81   22.69
  -4  -5 -16    0.78   10.26
   4   5  16   -8.09   15.65
   4   5  16    7.39    9.39
  -4  -5 -17  171.90   12.17
   4   5  17  234.76   18.69
   4   5  17  180.68   11.56
  -4  -5 -18   27.56   11.04
   4   5  18  -12.78   17.04
   4   5  18  -14.61    8.69
  -4  -5 -19    7.56   10.87
   4   5  19   -7.39   18.09
   4   5  19   19.22    7.74
  -4  -6  13   27.13   13.56
   4   6 -13   26.08    9.13
  -4  -6  12   38.52   13.56
   4   6 -12   31.13    9.30
  -4  -6  11   85.30   13.30
   4   6 -11   80.95    9.48
  -4  -6  10   18.52   13.56
   4   6 -10    8.87    9.22
  -4  -6   9  738.10   28.52
   4   6  -9  652.89   24.08
  -4  -6   8  340.84   17.74
   4   6  -8  346.92   15.74
  -4  -6   7  295.45   17.22
   4   6  -7  260.76   13.22
  -4  -6   6   24.87   12.43
   4   6  -6   25.39    9.39
  -4  -6   5   67.99   12.87
   4   6  -5   55.65    9.04
  -4  -6   4   30.61   12.00
   4   6  -4   37.21    8.96
  -4  -6   3  384.74   18.26
   4   6  -3  328.58   14.78
   4   6  -3  336.31   15.30
  -4  -6   2   -7.39   11.91
   4   6  -2   -0.17    9.56
   4   6  -2   11.91    9.48
  -4  -6   1 1172.06   40.43
   4   6  -1 1136.41   38.17
   4   6  -1 1201.62   40.34
  -4  -6   0   22.08   10.78
   4   6   0    5.74    8.52
   4   6   0   -2.52    9.39
  -4  -6  -1 2299.77   74.78
   4   6   1 2400.63   77.38
   4   6   1 2290.21   73.91
  -4  -6  -2  110.25   11.39
  -4  -6  -2  124.16    9.65
   4   6   2  116.86   10.43
   4   6   2  111.21   10.78
  -4  -6  -3 3252.72  103.82
  -4  -6  -3 3133.60  100.60
   4   6   3 3059.69   97.73
   4   6   3 3126.64  100.08
  -4  -6  -4   84.86    9.13
  -4  -6  -4   77.73    9.74
   4   6   4   86.08   10.09
   4   6   4   88.86    9.04
  -4  -6  -5  793.92   28.26
  -4  -6  -5  842.44   29.21
   4   6   5  770.18   27.30
   4   6   5  783.23   27.39
  -4  -6  -6   24.17   10.09
  -4  -6  -6   33.56    8.35
   4   6   6   29.30    8.52
   4   6   6   28.87    9.13
  -4  -6  -7   62.43   10.26
  -4  -6  -7   43.91    8.17
   4   6   7   53.91    9.83
   4   6   7   55.99    8.61
  -4  -6  -8  271.80   12.96
  -4  -6  -8  258.50   14.87
   4   6   8  248.84   12.35
   4   6   8  246.67   13.22
  -4  -6  -9 1098.15   38.17
  -4  -6  -9 1048.59   35.47
   4   6   9 1072.94   36.87
   4   6   9 1079.89   36.34
  -4  -6 -10   66.43   12.69
  -4  -6 -10   72.95    8.96
   4   6  10   78.08   10.09
   4   6  10   64.25   10.87
  -4  -6 -11  763.92   29.04
  -4  -6 -11  751.58   26.43
   4   6  11  777.75   27.39
   4   6  11  751.58   27.82
  -4  -6 -12  552.55   20.61
   4   6  12  567.16   21.04
   4   6  12  519.69   22.43
  -4  -6 -13 1301.61   43.21
   4   6  13 1472.90   49.91
   4   6  13 1411.16   46.69
  -4  -6 -14  166.16   11.91
   4   6  14  166.59   15.91
   4   6  14  177.90   11.30
  -4  -6 -15  146.68   11.56
   4   6  15  196.76   16.43
   4   6  15  180.33   11.39
  -4  -6 -16   13.13   10.09
   4   6  16  -14.61   15.22
   4   6  16    9.04    9.30
  -4  -6 -17   10.35    9.74
   4   6  17    7.65   15.48
   4   6  17   24.43    9.48
  -4  -6 -18    2.78   10.96
   4   6  18  -10.26   16.52
   4   6  18   -6.43    8.87
  -4  -6 -19  -31.48   11.13
   4   6  19   29.21   17.82
   4   6  19   27.74    8.52
  -4  -7  12   -6.69   11.13
   4   7 -12    1.13    8.69
  -4  -7  11   84.25   12.43
   4   7 -11   99.12    9.56
  -4  -7  10   -4.43   11.30
   4   7 -10   11.22    9.56
  -4  -7   9  125.20   13.22
   4   7  -9  135.73   11.22
  -4  -7   8   -5.56   12.69
   4   7  -8    4.09    9.91
  -4  -7   7    5.13   12.96
   4   7  -7   -9.39    8.61
  -4  -7   6   15.56   12.52
   4   7  -6   11.22    8.52
  -4  -7   5 1096.41   38.60
   4   7  -5  992.94   34.17
  -4  -7   4   28.26   12.26
   4   7  -4   34.87    8.61
   4   7  -4   40.08   10.00
  -4  -7   3 1409.42   48.00
   4   7  -3 1371.17   45.91
   4   7  -3 1412.90   46.95
  -4  -7   2  372.66   18.09
   4   7  -2  348.75   16.00
   4   7  -2  362.22   15.39
  -4  -7   1 1252.92   43.21
   4   7  -1 1296.39   43.21
   4   7  -1 1357.26   45.47
  -4  -7   0   18.87   11.39
   4   7   0    6.35    9.83
   4   7   0   13.13    9.48
  -4  -7  -1   83.47   11.82
   4   7   1   93.90    9.65
   4   7   1   87.12   10.43
  -4  -7  -2  185.46   10.87
  -4  -7  -2  158.59   12.09
   4   7   2  164.16   11.30
   4   7   2  170.33   11.04
  -4  -7  -3  132.07   12.17
  -4  -7  -3  167.37   10.96
   4   7   3  118.08   11.30
   4   7   3  136.60    9.91
  -4  -7  -4    9.48    8.78
  -4  -7  -4   -7.04   10.26
   4   7   4   -3.22    9.91
   4   7   4    5.65    8.17
  -4  -7  -5  475.87   19.56
  -4  -7  -5  504.38   19.13
   4   7   5  471.78   19.13
   4   7   5  475.95   18.69
  -4  -7  -6 1087.72   36.61
  -4  -7  -6 1036.42   35.91
   4   7   6 1016.42   34.43
   4   7   6 1008.59   34.78
  -4  -7  -7 1777.21   57.73
  -4  -7  -7 1837.21   60.52
   4   7   7 1761.56   57.73
   4   7   7 1677.22   54.69
  -4  -7  -8  259.37   14.96
  -4  -7  -8  223.63   11.82
   4   7   8  219.63   12.43
   4   7   8  268.84   14.87
  -4  -7  -9  113.73   10.35
  -4  -7  -9  112.60   13.30
   4   7   9  127.20   10.61
   4   7   9  122.07   12.09
  -4  -7 -10  283.88   16.17
  -4  -7 -10  297.54   13.65
   4   7  10  275.89   13.65
   4   7  10  263.28   14.43
  -4  -7 -11  308.32   17.04
  -4  -7 -11  283.71   13.22
   4   7  11  285.01   15.48
   4   7  11  280.41   13.91
  -4  -7 -12  170.24   11.39
  -4  -7 -12  145.64   13.39
   4   7  12  155.81   14.43
   4   7  12  142.33   10.09
  -4  -7 -13   27.39    9.48
   4   7  13   14.52   13.56
   4   7  13   17.82    8.61
  -4  -7 -14   19.82    9.22
   4   7  14   -4.87   13.22
   4   7  14   18.78    8.78
  -4  -7 -15   48.26    9.56
   4   7  15   35.47   14.35
   4   7  15   53.04    9.91
  -4  -7 -16  190.24   12.26
   4   7  16  261.80   13.30
   4   7  16  228.85   17.91
  -4  -7 -17   11.04   11.22
   4   7  17   13.48    8.52
   4   7  17   11.48   15.82
   4   7  18  172.07   19.91
   4   7  18  174.77   10.35
   4   7  19   10.35    8.09
   4   7  19    8.35   20.78
  -4  -8  12    8.69   12.26
  -4  -8  11    5.91   11.65
   4   8 -11   12.43    8.96
  -4  -8  10   26.61   11.82
   4   8 -10   16.61    9.13
  -4  -8   9  141.90   13.48
   4   8  -9  137.38   11.04
  -4  -8   8   42.87   12.26
   4   8  -8   30.95    9.56
  -4  -8   7  295.88   17.22
   4   8  -7  294.49   14.35
  -4  -8   6  139.12   14.17
   4   8  -6  170.07   11.30
  -4  -8   5  606.72   25.04
   4   8  -5  584.03   21.91
   4   8  -5  621.24   23.22
  -4  -8   4  468.13   20.95
   4   8  -4  502.82   19.74
   4   8  -4  470.04   19.13
  -4  -8   3  590.55   24.17
   4   8  -3  670.72   25.13
   4   8  -3  711.84   25.65
  -4  -8   2   -1.13   11.13
   4   8  -2    3.91    9.48
   4   8  -2   -2.09    8.69
  -4  -8   1  127.03   12.43
   4   8  -1  132.60   10.96
   4   8  -1  133.73   10.26
  -4  -8   0   32.69   11.30
   4   8   0   16.61    9.83
   4   8   0   27.91    8.87
  -4  -8  -1   32.43   11.48
   4   8   1   21.48    8.61
   4   8   1   27.04    9.56
  -4  -8  -2  183.98   10.96
  -4  -8  -2  181.63   13.22
  -4  -8  -3  233.98   12.00
  -4  -8  -3  218.67   13.91
   4   8   3  217.98   11.74
   4   8   3  198.24   13.04
  -4  -8  -4  500.73   20.69
  -4  -8  -4  568.12   21.39
   4   8   4  534.90   21.13
   4   8   4  525.34   20.00
  -4  -8  -5  376.48   18.09
   4   8   5  310.58   15.04
   4   8   5  307.62   13.91
   4   8   6 1151.19   38.95
   4   8   6 1193.79   40.08
   4   8   7  129.03   11.82
   4   8   7  117.73   10.61
   4   8   8  138.94   12.78
   4   8   8  117.21   11.22
  -4  -8  -9    5.39    8.61
  -4  -8  -9   -0.09   12.17
   4   8   9   17.65    9.39
   4   8   9   16.26   11.91
  -4  -8 -10   30.26    8.78
  -4  -8 -10   -3.91   12.96
   4   8  10    1.04   11.91
  -4  -8 -11   -0.52   12.69
  -4  -8 -11   11.74    8.78
  -4  -8 -12  126.60   10.87
  -4  -8 -12  146.25   14.52
  -4  -8 -13   44.26    9.65
   4   8  13   36.17   10.87
  -4  -8 -14  503.08   19.56
   4   8  14  517.95   20.35
   4   8  14  473.08   22.78
  -4  -8 -15   90.51    9.30
   4   8  15   84.25    9.91
   4   8  15   93.56   15.82
  -4  -8 -16  289.80   13.65
   4   8  16  283.80   13.30
   4   8  16  266.67   19.22
  -4  -8 -17   30.43    9.83
   4   8  17   44.87    9.04
   4   8  17   31.21   17.13
  -4  -8 -18  270.67   14.17
   4   8  18  252.84   12.43
   4   8  18  194.59   20.78
  -4  -8 -19   35.21   10.87
   4   8  19    7.39    8.00
   4   8  19   10.35   18.87
  -4  -9  11   76.51   13.39
   4   9 -11  119.90   10.78
  -4  -9  10   40.60   12.43
   4   9 -10   51.04    9.83
  -4  -9   9   61.39   12.69
   4   9  -9   73.30   10.43
  -4  -9   8  105.55   12.96
   4   9  -8   87.47   10.69
  -4  -9   7   28.17   12.61
   4   9  -7   12.17    9.74
   4   9  -7   39.65   11.13
  -4  -9   6  139.64   14.43
   4   9  -6  143.03   11.22
   4   9  -6  135.55   10.52
   4   9  -5   98.16   10.69
   4   9  -5   81.90    9.74
   4   9  -4   11.48    9.39
   4   9  -4   14.96   10.09
   4   9  -3   -4.87   11.56
   4   9  -3    8.26    9.65
   4   9  -2  393.26   17.91
   4   9  -2  391.44   18.17
  -4  -9   1  263.97   15.91
  -4  -9   0 1373.78   46.60
  -4  -9  -1  115.38   12.87
  -4  -9  -2  824.70   30.17
  -4  -9  -3    8.87   11.22
  -4  -9  -3   17.48    9.13
   4   9   3    7.83   10.61
   4   9   3   44.08   11.48
  -4  -9  -4  941.64   32.08
  -4  -9  -4  868.87   31.39
   4   9   4  899.91   31.56
   4   9   4  921.65   32.61
  -4  -9  -5  260.93   13.30
  -4  -9  -5  233.80   14.78
   4   9   5  266.23   13.91
   4   9   5  239.28   14.09
  -4  -9  -6   38.69   12.26
  -4  -9  -6   40.08    9.48
   4   9   6   53.21   10.78
   4   9   6   26.87   11.04
  -4  -9  -7  122.51   13.04
  -4  -9  -7  132.42   10.69
  -4  -9  -8   46.08   13.22
  -4  -9  -8   40.60    9.22
   4   9   8   49.47   11.65
   4   9   8   25.30   10.43
  -4  -9  -9  214.59   15.91
  -4  -9  -9  239.72   12.35
   4   9   9  224.06   12.61
   4   9   9  204.85   14.09
  -4  -9 -10  513.43   19.48
  -4  -9 -10  566.20   24.00
   4   9  10  485.26   21.04
   4   9  10  527.69   20.87
  -4  -9 -11  115.47   14.09
  -4  -9 -11   97.12    9.65
   4   9  11   96.08   10.87
   4   9  11   94.08   13.13
  -4  -9 -12  513.77   23.48
  -4  -9 -12  496.91   19.56
   4   9  12  449.78   20.52
   4   9  12  473.08   19.30
  -4  -9 -13   29.74   14.61
  -4  -9 -13   18.69    8.69
   4   9  13   26.69    8.87
   4   9  13   19.91   13.13
  -4  -9 -14  115.29   10.87
   4   9  14  134.68   15.48
   4   9  14  116.86   10.09
  -4  -9 -15  115.29   10.26
   4   9  15   99.03   10.09
   4   9  15   79.12   17.65
  -4  -9 -16  101.47   10.35
   4   9  16   82.86   17.48
   4   9  16   76.77    9.56
  -4  -9 -17   10.87   10.35
   4   9  17    4.52    8.26
   4   9  17   -7.83   17.39
  -4  -9 -18   23.39   10.35
   4   9  18   -3.39   18.43
   4   9  18    0.26    8.26
   4   9  19   18.17   18.17
  -4 -10  10    1.57   13.48
   4  10 -10   31.13   13.39
  -4 -10   9   -8.52   13.04
   4  10  -9   11.13    9.13
   4  10  -9   -6.87   12.69
  -4 -10   8   31.65   13.04
   4  10  -8   10.43    8.69
   4  10  -8   -1.39   11.65
  -4 -10   7   26.52   12.69
   4  10  -7   28.95    9.74
   4  10  -7   32.26   11.22
  -4 -10   6   20.87   11.82
   4  10  -6   26.52   10.26
   4  10  -6   23.22    9.56
  -4 -10   5  -16.78   11.48
   4  10  -5   12.87   10.09
[truncated: 362,659 more chars]
