# Supplementary material for: Syn- and anti-rotamers of the ortho-stereoisomer [Pt{(o-BrC6F4)N(CH2)2NEt2}Cl(py)]
Source: Acta Crystallogr C Struct Chem. 2025 Aug 21;81(Pt 9):513–8. doi: 10.1107/S2053229625006837 (PMC12406265; doi:10.1107/S2053229625006837)
Supplement: Supplementary file 2 [file c-81-00513-Isup2.hkl]

data_I                                                                          
_shelx_title ' rp1096-xy_a.res in P-1'                                          
_shelx_refln_list_code          4                                               
_shelx_F_calc_maximum      422.76                                               
_exptl_crystal_F_000      1246.40                                               
_reflns_d_resolution_high  0.7590                                               
                                                                                
loop_                                                                           
 _space_group_symop_operation_xyz                                               
 'x, y, z'                                                                      
 '-x, -y, -z'                                                                   
                                                                                
_cell_length_a     9.4810                                                       
_cell_length_b    14.6560                                                       
_cell_length_c    15.0940                                                       
_cell_angle_alpha  75.023                                                       
_cell_angle_beta   74.619                                                       
_cell_angle_gamma  86.276                                                       
                                                                                
_shelx_F_squared_multiplier     1.000                                           
                                                                                
loop_                                                                           
 _refln_index_h                                                                 
 _refln_index_k                                                                 
 _refln_index_l                                                                 
 _refln_F_squared_calc                                                          
 _refln_F_squared_meas                                                          
 _refln_F_squared_sigma                                                         
 _refln_observed_status                                                         
   1   0   0       1661.17       1785.20        42.40 o                         
   2   0   0      28375.89      21010.94       531.73 o                         
   3   0   0          1.34        126.68        44.47 o                         
   4   0   0        183.56        387.27        51.15 o                         
   5   0   0       6143.49       5664.78       170.91 o                         
   6   0   0      25334.40      23132.09       687.38 o                         
   7   0   0      19822.07      20295.88       609.34 o                         
   8   0   0        220.67        296.18        63.81 o                         
   9   0   0        496.68        641.57       102.50 o                         
  10   0   0        145.03        134.98       142.88 o                         
  11   0   0       2685.40       2212.28       135.68 o                         
  12   0   0        770.80        553.37       106.99 o                         
 -12   1   0        417.74         79.63        95.66 o                         
 -11   1   0       1202.50       1116.17       113.76 o                         
 -10   1   0         15.64          5.34        70.88 o                         
  -9   1   0       1155.76        945.15        70.63 o                         
  -8   1   0        531.34        574.81       124.46 o                         
  -7   1   0      20766.37      20165.12       377.77 o                         
  -6   1   0       2833.08       2186.68       127.46 o                         
  -5   1   0        682.99        865.67        49.21 o                         
  -4   1   0       2832.23       1899.12        71.61 o                         
  -3   1   0      23163.90      19285.12       356.07 o                         
  -2   1   0       2759.13       1655.74        41.08 o                         
   0   1   0       6594.47       4608.70        75.06 o                         
   1   1   0      14198.76      12315.44       198.15 o                         
   2   1   0        689.51        701.72        73.49 o                         
   3   1   0       8157.73       7254.84       193.58 o                         
   4   1   0       5281.86       4777.09       195.57 o                         
   5   1   0      20851.53      19452.59       367.31 o                         
   6   1   0      20481.08      21098.02       552.13 o                         
   7   1   0         18.45         33.94        62.63 o                         
   8   1   0         15.33         41.34        65.73 o                         
   9   1   0        175.34        169.05        70.50 o                         
  10   1   0       6841.07       6642.23       272.55 o                         
  11   1   0        107.96         18.87       115.18 o                         
  12   1   0       5502.55       4738.60       163.34 o                         
 -11   2   0         78.79        117.47        62.08 o                         
 -10   2   0       2823.29       2314.02       131.88 o                         
  -9   2   0         22.56         58.02        52.93 o                         
  -8   2   0       9996.30       9669.12       526.62 o                         
  -7   2   0      10240.63       8861.22       244.78 o                         
  -6   2   0      14428.94      11953.17       394.32 o                         
  -5   2   0        214.09        196.67        34.77 o                         
  -4   2   0       9373.03       8562.50       162.22 o                         
  -3   2   0      18259.20      17340.51       322.43 o                         
  -1   2   0      67896.38      75327.21      1375.48 o                         
   0   2   0      14433.74      10301.74       166.88 o                         
   1   2   0      19178.21      13983.33       576.43 o                         
   2   2   0        180.27        113.27        54.31 o                         
   3   2   0        885.14       1091.20       112.08 o                         
   4   2   0       3015.17       2738.97       208.39 o                         
   5   2   0      29196.19      30027.64       559.67 o                         
   6   2   0       6433.08       5673.43       346.02 o                         
   7   2   0        592.10        725.09        67.57 o                         
   8   2   0       1050.01       1138.25        74.56 o                         
   9   2   0       2096.31       2309.22        89.80 o                         
  10   2   0        297.16        209.08        79.55 o                         
  11   2   0       4663.96       4339.26       221.77 o                         
 -10   3   0        144.31        162.69        76.31 o                         
  -9   3   0       8463.89       7222.44       141.02 o                         
  -8   3   0       3675.25       3213.88        72.28 o                         
  -7   3   0         93.79        183.41        43.95 o                         
  -6   3   0          3.24        -10.20        26.59 o                         
  -5   3   0      11680.28      10500.92       346.49 o                         
  -1   3   0      57190.40      55111.62      1005.35 o                         
   0   3   0       1583.19       1317.40        52.19 o                         
   1   3   0       6657.61       3688.06        92.20 o                         
   2   3   0      25740.93      22356.85       420.25 o                         
   3   3   0      12316.13      11536.21       247.74 o                         
   4   3   0      88223.11      96459.94      1762.42 o                         
   5   3   0      17396.56      17594.58       360.28 o                         
   6   3   0       1280.49       1268.54        79.76 o                         
   7   3   0         27.95        -61.88        70.82 o                         
   8   3   0       4196.99       4191.27       178.77 o                         
   9   3   0       3719.26       3504.69       336.79 o                         
  10   3   0       3107.49       3172.04       254.83 o                         
  11   3   0       4559.27       4283.06       246.86 o                         
  -2   4   0        569.94        470.84        29.82 o                         
  -1   4   0        429.58        464.62        42.15 o                         
   0   4   0        145.45        190.15        53.41 o                         
   1   4   0      13970.77      12498.50       243.33 o                         
   2   4   0      12029.62      11229.45       270.37 o                         
   3   4   0      21087.42      20777.35       393.59 o                         
   4   4   0      18285.68      18532.67       355.99 o                         
   5   4   0        385.85        209.04        72.67 o                         
   6   4   0        104.29        194.35        71.60 o                         
   7   4   0       9472.46       8861.58       195.40 o                         
   8   4   0       7727.88       7718.43       359.80 o                         
   9   4   0       3236.37       3131.48       150.59 o                         
  10   4   0       4887.65       4957.47       301.16 o                         
  11   4   0          0.09         86.42       101.64 o                         
  -3   5   0      30009.64      31974.80       603.07 o                         
  -2   5   0      15017.64      11185.61       211.61 o                         
  -1   5   0       3634.66       3106.94        94.10 o                         
   0   5   0        480.13        798.11        58.96 o                         
   1   5   0      85021.95      89595.65      1636.52 o                         
   2   5   0        251.27        581.81       168.02 o                         
   3   5   0      67132.79      67972.72      1247.33 o                         
   4   5   0       1527.53       1278.22        79.51 o                         
   5   5   0       1673.73       1432.74        82.09 o                         
   6   5   0       1185.97       1549.37        84.44 o                         
   7   5   0       3277.54       3766.78       114.18 o                         
   8   5   0       1187.01       1280.42        85.95 o                         
   9   5   0       6578.97       6311.32       314.89 o                         
  10   5   0        937.65       1204.21       142.31 o                         
  11   5   0         16.38         94.96        93.28 o                         
  -3   6   0       3019.69       3109.30        88.01 o                         
  -2   6   0       3526.16       2254.14        63.78 o                         
  -1   6   0       1190.69        928.03        58.02 o                         
   0   6   0      62270.11      65120.63      1193.28 o                         
   1   6   0         10.33        171.69        63.96 o                         
   2   6   0      99343.04     116048.97      2117.96 o                         
   3   6   0       1029.90       1381.56       108.10 o                         
   4   6   0         43.34        101.41        82.08 o                         
   5   6   0         17.65         72.34        95.36 o                         
   6   6   0      10062.19      10063.93       211.88 o                         
   7   6   0       5189.32       5263.73       198.94 o                         
   8   6   0      10540.43      10367.39       365.52 o                         
   9   6   0       1874.97       1833.89       121.34 o                         
  10   6   0         52.85        159.97        87.46 o                         
  11   6   0        299.27        352.17       114.67 o                         
  -3   7   0        410.38        516.73        39.78 o                         
  -2   7   0        718.94       1152.34        55.58 o                         
  -1   7   0      23513.11      23682.68       443.73 o                         
   0   7   0       8702.02       7369.49       313.05 o                         
   1   7   0      23941.27      24798.37       467.52 o                         
   2   7   0      20861.73      19210.13       658.89 o                         
   3   7   0         16.23         75.12        90.09 o                         
   4   7   0        239.86        163.70        76.66 o                         
   5   7   0      12071.97      12719.08       257.85 o                         
   6   7   0        452.17        611.20        79.35 o                         
   7   7   0       1269.20       1308.48       108.80 o                         
   8   7   0       2373.97       2156.63       110.17 o                         
   9   7   0          4.35         55.96        86.42 o                         
  10   7   0        722.72        988.54        90.79 o                         
  11   7   0         73.16         86.62        99.41 o                         
  -4   8   0        979.80       1101.66        59.54 o                         
  -3   8   0      12442.74      11386.39       408.80 o                         
  -2   8   0      35042.89      33898.22       626.33 o                         
  -1   8   0      35755.55      35094.53       650.44 o                         
   0   8   0      22110.23      19733.91       377.20 o                         
   1   8   0      29928.18      28387.29       850.79 o                         
   2   8   0       2242.55       1784.62        83.74 o                         
   3   8   0        129.31        160.50        77.30 o                         
   4   8   0         97.59        334.48        74.47 o                         
   5   8   0       8930.75      10022.76       211.84 o                         
   6   8   0       2826.67       2955.38       132.17 o                         
   7   8   0       6113.30       6385.62       197.18 o                         
   8   8   0        254.01        500.07        84.88 o                         
   9   8   0        105.29         60.33       102.20 o                         
  10   8   0         38.26        -10.58        90.67 o                         
  -4   9   0       1405.62       1447.96       105.97 o                         
  -3   9   0       8233.23       7254.53       216.10 o                         
  -2   9   0      31765.90      31639.25       718.39 o                         
  -1   9   0       7187.43       7059.24       154.74 o                         
   0   9   0       9915.87       9735.11       203.92 o                         
   1   9   0         92.82        270.92        72.84 o                         
   2   9   0        553.64        508.42        77.27 o                         
   3   9   0        178.53        363.37       104.60 o                         
   4   9   0      18621.93      18919.63       641.77 o                         
   5   9   0       2696.53       2895.12       103.28 o                         
   6   9   0       6212.83       6183.07       165.88 o                         
   7   9   0        189.91        129.91        84.38 o                         
   8   9   0        324.39        358.68       144.89 o                         
   9   9   0        695.50        741.53        87.04 o                         
  10   9   0       1775.86       2228.96       101.69 o                         
  -4  10   0          3.65        171.59        60.13 o                         
  -3  10   0      22552.36      22233.02      1007.60 o                         
  -2  10   0       4160.08       4127.54       223.79 o                         
  -1  10   0      16746.21      16875.38       325.48 o                         
   0  10   0       4959.41       4920.02       183.98 o                         
   1  10   0        985.33       1106.37       150.73 o                         
   2  10   0        132.48        106.96        74.11 o                         
   3  10   0       5394.19       5859.09       261.07 o                         
   4  10   0       3541.20       3777.57       114.79 o                         
   5  10   0        307.78        259.04        80.15 o                         
   6  10   0       1944.80       1931.20        96.47 o                         
   7  10   0        492.66        584.92        88.04 o                         
   8  10   0        634.45        601.86       110.18 o                         
   9  10   0        779.19        914.76        94.89 o                         
  10  10   0       2227.64       2123.74       130.33 o                         
  -4  11   0      22737.98      22461.54       946.12 o                         
  -3  11   0       3413.54       3810.86       161.39 o                         
  -2  11   0      14080.04      14189.16       442.74 o                         
  -1  11   0       1507.29       1712.32       112.47 o                         
   0  11   0        934.92       1074.37        79.47 o                         
   1  11   0       4446.48       4936.60       151.47 o                         
   2  11   0       1092.56        971.17        82.80 o                         
   3  11   0      15148.46      16156.73       694.07 o                         
   4  11   0         28.33         59.65        82.69 o                         
   5  11   0       5832.21       5785.39       183.05 o                         
   6  11   0          2.58         50.95        83.76 o                         
   7  11   0        564.95        718.22        85.81 o                         
   8  11   0          1.52         15.00        98.33 o                         
   9  11   0       3257.74       3238.61       233.57 o                         
  -5  12   0       4005.58       4200.79       169.94 o                         
  -4  12   0       6327.75       5804.39       457.57 o                         
  -3  12   0       1426.14       1568.02        81.65 o                         
  -2  12   0       1887.31       2199.76        92.23 o                         
  -1  12   0          2.02        -34.37       123.69 o                         
   0  12   0       2541.70       2877.93       106.15 o                         
   1  12   0        840.63        945.75       133.40 o                         
   2  12   0      11060.07      11451.91       239.89 o                         
   3  12   0        335.09        317.40       119.08 o                         
   4  12   0       1603.37       1422.88        93.44 o                         
   5  12   0        133.75        128.73        84.80 o                         
   6  12   0        959.84       1058.21        87.80 o                         
   7  12   0         44.30        136.75        82.52 o                         
   8  12   0       2693.51       2280.44       224.14 o                         
   9  12   0        789.23        641.37        96.36 o                         
  -5  13   0       9717.27       8971.26      1079.93 o                         
  -4  13   0         43.66        -63.52        63.52 o                         
  -3  13   0       3836.83       3941.82       308.68 o                         
  -2  13   0         21.06        175.74        80.46 o                         
  -1  13   0        130.02        432.50        84.43 o                         
   0  13   0        920.75        757.14       116.36 o                         
   1  13   0       6909.75       6958.10       167.43 o                         
   2  13   0       4799.20       5132.48       141.01 o                         
   3  13   0        318.56        364.84        86.99 o                         
   4  13   0       1182.79       1162.18       125.33 o                         
   5  13   0        140.12        132.61        82.56 o                         
   6  13   0        373.71        243.36       140.95 o                         
   7  13   0        655.65        629.47        85.53 o                         
   8  13   0       1323.61       1116.43       102.75 o                         
  -5  14   0        267.91        185.07        57.74 o                         
  -4  14   0       1539.27       1399.89       165.08 o                         
  -3  14   0         77.11        208.38        80.47 o                         
  -2  14   0        518.99        600.83       169.82 o                         
  -1  14   0       2655.66       2551.28       201.04 o                         
   0  14   0       5818.39       5707.57       148.56 o                         
   1  14   0       6741.40       6394.80       161.26 o                         
   2  14   0        588.39        670.17        92.27 o                         
   3  14   0        355.46        406.97       116.33 o                         
   4  14   0          1.48        178.99        86.97 o                         
   5  14   0       1014.28       1076.04       128.47 o                         
   6  14   0        146.32        227.85        86.78 o                         
   7  14   0       2650.39       2510.31       102.12 o                         
  -5  15   0        682.66        472.00        79.42 o                         
  -4  15   0        217.14        208.34        84.59 o                         
  -3  15   0         53.39        201.05        84.56 o                         
  -2  15   0       1471.74       1488.22       153.34 o                         
  -1  15   0       1576.45       1633.06        99.58 o                         
   0  15   0       6239.14       6199.91       158.18 o                         
   1  15   0         34.54        223.74        86.76 o                         
   2  15   0        323.31        331.07        89.16 o                         
   3  15   0         98.18        122.81        89.08 o                         
   4  15   0        696.68        693.39        94.73 o                         
   5  15   0          3.63         19.96        86.22 o                         
   6  15   0       2085.92       1465.11        92.89 o                         
  -5  16   0        216.07        146.22        82.48 o                         
  -4  16   0        133.25         64.10        94.07 o                         
  -3  16   0       1566.27       1597.84       249.92 o                         
  -2  16   0          9.61       -109.76       149.76 o                         
  -1  16   0       3849.32       4506.61       276.30 o                         
   0  16   0        896.31       1092.05       178.14 o                         
   1  16   0        729.96        982.59        95.56 o                         
   2  16   0        131.34        157.84        89.37 o                         
   3  16   0         43.27        107.44        87.61 o                         
   4  16   0        556.17        359.16       137.89 o                         
   5  16   0        943.79        840.08       135.69 o                         
  -5  17   0          1.28       -211.58       268.50 o                         
  -4  17   0        870.38        942.45       118.22 o                         
  -3  17   0        318.09        330.16       105.85 o                         
  -2  17   0       1923.47       2045.04       122.95 o                         
  -1  17   0       1210.95       1072.63       102.80 o                         
   0  17   0        266.74        315.88       182.58 o                         
   1  17   0          6.00        -95.64        95.64 o                         
   2  17   0        100.26        237.13        97.41 o                         
   3  17   0        523.27        284.52        94.63 o                         
   4  17   0        386.17        375.32        95.54 o                         
  -3  18   0        689.56        404.99       260.85 o                         
  -2  18   0       1556.32       1494.59       122.95 o                         
  -1  18   0         23.94        -52.31       149.66 o                         
   0  18   0         59.02        182.64       101.79 o                         
   1  18   0         17.53         52.27       103.31 o                         
   2  18   0        508.12        326.91       103.51 o                         
   3  18   0          2.66        -64.82       145.11 o                         
  -2 -18   1        582.03        419.09       105.97 o                         
  -1 -18   1         21.61         -0.81       100.76 o                         
   0 -18   1       1478.58       1430.93       138.16 o                         
   1 -18   1         33.50        -70.69       104.80 o                         
   2 -18   1        144.23        -11.02       106.39 o                         
  -4 -17   1         11.58         96.75        95.04 o                         
  -3 -17   1        465.91        219.23        92.01 o                         
  -2 -17   1        291.67        252.81        94.96 o                         
  -1 -17   1       2073.07       1408.86       104.17 o                         
   0 -17   1        110.68        163.91        98.73 o                         
   1 -17   1        455.78        382.25       112.63 o                         
   2 -17   1         23.66         55.07        97.33 o                         
   3 -17   1        146.18        214.70       101.88 o                         
   4 -17   1        723.98        646.34       258.22 o                         
  -5 -16   1         50.76         46.15       145.75 o                         
  -4 -16   1        180.39        165.99        95.18 o                         
  -3 -16   1        680.16        791.82       128.08 o                         
  -2 -16   1        878.51        878.99       171.96 o                         
  -1 -16   1        716.04        953.82        97.29 o                         
   0 -16   1        509.68        372.81        88.67 o                         
   1 -16   1        234.03        312.07        94.14 o                         
   2 -16   1         71.42         39.75        92.33 o                         
   3 -16   1       1799.38       1516.99       220.56 o                         
   4 -16   1          0.81         55.28        96.10 o                         
   5 -16   1       1238.96       1422.01       263.36 o                         
  -6 -15   1         21.83         55.95        90.97 o                         
  -5 -15   1        122.29         96.46       183.80 o                         
  -4 -15   1       1162.39       1061.19       110.89 o                         
  -3 -15   1        153.26         76.24        86.88 o                         
  -2 -15   1       2347.95       2168.02       178.97 o                         
  -1 -15   1        508.97        434.52       146.97 o                         
   0 -15   1         37.51        234.20       106.99 o                         
   1 -15   1         20.60        -32.51        84.98 o                         
   2 -15   1       1231.70       1441.10       148.51 o                         
   3 -15   1        125.37        205.72        89.41 o                         
   4 -15   1       1777.69       1889.80       179.76 o                         
   5 -15   1          8.87         75.67        76.51 o                         
  -7 -14   1          1.01        132.51       109.28 o                         
  -6 -14   1        114.22         26.10        87.11 o                         
  -5 -14   1       1378.90       1191.91       131.93 o                         
  -4 -14   1        116.91        287.80        89.34 o                         
  -3 -14   1       4739.80       4175.87       219.77 o                         
  -2 -14   1         19.34        113.50        90.14 o                         
  -1 -14   1        536.15        611.46        90.13 o                         
   0 -14   1        136.89        208.16        86.59 o                         
   1 -14   1        600.36        560.48        86.37 o                         
   2 -14   1       1059.81       1020.42       103.72 o                         
   3 -14   1       1105.92        969.61        83.88 o                         
   4 -14   1        220.28        224.25       186.68 o                         
   5 -14   1          8.01          8.17        62.26 o                         
  -8 -13   1         51.88         78.96        92.43 o                         
  -7 -13   1         56.33        196.78        86.08 o                         
  -6 -13   1       1927.53       1552.17       186.14 o                         
  -5 -13   1        499.85        418.17       125.34 o                         
  -4 -13   1       3231.45       3146.02       158.47 o                         
  -3 -13   1        203.25        318.44       187.74 o                         
  -2 -13   1       1392.02       1465.89       111.74 o                         
  -1 -13   1        515.34        733.13        89.53 o                         
   0 -13   1          7.77        180.30        83.01 o                         
   1 -13   1       7489.26       7713.80       177.05 o                         
   2 -13   1        311.34        234.48        76.53 o                         
   3 -13   1       2495.95       3064.46       201.36 o                         
   4 -13   1        186.70        220.95        72.04 o                         
   5 -13   1        152.99        244.34        75.27 o                         
  -8 -12   1         11.16         34.82       108.23 o                         
  -7 -12   1        607.33        594.87       112.16 o                         
  -6 -12   1       1626.04       1482.63       113.45 o                         
  -5 -12   1        936.05        960.11        84.94 o                         
  -4 -12   1       2886.44       2953.86       164.41 o                         
  -3 -12   1       1208.87       1110.89       139.44 o                         
  -2 -12   1        947.03        937.96        86.33 o                         
  -1 -12   1          7.44         50.37        82.16 o                         
   0 -12   1       8401.74       8841.34       194.49 o                         
   1 -12   1         99.86         54.74        76.95 o                         
   2 -12   1       2935.51       3397.15       103.13 o                         
   3 -12   1          6.00        130.52        72.03 o                         
   4 -12   1        561.56        872.26        63.63 o                         
   5 -12   1        153.47        284.09        44.25 o                         
  -9 -11   1         17.23        -33.71       138.49 o                         
  -8 -11   1         93.67        118.99       176.91 o                         
  -7 -11   1       1977.68       2177.69       100.58 o                         
  -6 -11   1        227.63        189.98        81.63 o                         
  -5 -11   1       7198.20       7266.46       514.19 o                         
  -4 -11   1        828.09        842.58        83.92 o                         
  -3 -11   1         24.07        182.02        80.50 o                         
  -2 -11   1        734.27        991.40        83.85 o                         
  -1 -11   1       4342.14       4659.61       179.14 o                         
   0 -11   1       3777.34       3866.25       114.03 o                         
   1 -11   1       5863.61       6453.84       178.48 o                         
   2 -11   1       1669.88       1911.93        90.80 o                         
   3 -11   1        150.80        193.61        66.77 o                         
   4 -11   1        628.57        777.68        62.46 o                         
   5 -11   1       1406.57       1745.35       107.26 o                         
  -9 -10   1          1.09         -0.59       138.49 o                         
  -8 -10   1       2534.51       2916.34       130.24 o                         
  -7 -10   1          8.89        -23.31        83.61 o                         
  -6 -10   1       5277.37       5816.27       385.13 o                         
  -5 -10   1        345.32        511.98        83.30 o                         
  -4 -10   1         32.25        173.11        80.90 o                         
  -3 -10   1       5644.66       5946.57       210.38 o                         
  -2 -10   1       4893.27       5416.20       228.46 o                         
  -1 -10   1       4996.40       4684.75       207.67 o                         
   0 -10   1       3905.63       4359.16       141.25 o                         
   1 -10   1       6491.74       6830.65       152.57 o                         
   2 -10   1        586.29        690.61        66.38 o                         
   3 -10   1       2499.75       2900.02       212.84 o                         
   4 -10   1        621.85        692.16        51.77 o                         
   5 -10   1       4711.38       5708.64       210.65 o                         
 -10  -9   1         69.47        103.22        91.93 o                         
  -9  -9   1       1373.66       1525.99        96.69 o                         
  -8  -9   1        598.00        563.21        88.04 o                         
  -7  -9   1       2581.87       2463.46       244.16 o                         
  -6  -9   1       1201.52       1427.54        90.67 o                         
  -5  -9   1         12.02         35.53        81.99 o                         
  -4  -9   1       3937.28       3491.91       210.46 o                         
  -3  -9   1       1246.33       1591.03       131.81 o                         
  -2  -9   1      12148.59      11787.03       394.00 o                         
  -1  -9   1         15.26         76.22        72.41 o                         
   0  -9   1       7133.09       7627.47       168.19 o                         
   1  -9   1        126.60        179.68        66.26 o                         
   2  -9   1       4362.62       4353.66       109.68 o                         
   3  -9   1         27.00         -4.99        54.04 o                         
   4  -9   1       5849.47       6012.47       226.29 o                         
 -10  -8   1        240.29        176.47        88.58 o                         
  -9  -8   1       2547.95       2618.42       226.87 o                         
  -8  -8   1       2401.42       2243.70       217.28 o                         
  -7  -8   1       1280.63       1679.86        92.22 o                         
  -6  -8   1        310.00        179.16        81.66 o                         
  -5  -8   1       2167.66       2342.52        96.73 o                         
  -4  -8   1       1909.82       1732.01        84.42 o                         
  -3  -8   1      17758.47      16634.79       326.26 o                         
  -2  -8   1       3349.64       2482.13        91.02 o                         
  -1  -8   1      21186.35      21272.12       503.07 o                         
   0  -8   1        708.73        446.79        68.07 o                         
   1  -8   1          9.43         85.43        61.08 o                         
   2  -8   1       6665.56       6609.80       141.66 o                         
   3  -8   1      11015.52      12201.66       239.14 o                         
   4  -8   1       6363.33       6860.06       222.69 o                         
 -10  -7   1       1909.58       1807.67       131.62 o                         
  -9  -7   1        218.38        390.74        87.58 o                         
  -8  -7   1       1702.61       1903.63        95.27 o                         
  -7  -7   1         99.40         45.83        80.19 o                         
  -6  -7   1       2729.05       2717.49       102.20 o                         
  -5  -7   1       6480.52       6727.13       156.17 o                         
  -4  -7   1      19266.59      18057.28       358.60 o                         
  -3  -7   1       3014.53       2977.87       183.94 o                         
  -2  -7   1      15152.53      14162.17       279.73 o                         
  -1  -7   1       1843.95       2152.70        92.40 o                         
   0  -7   1        466.47        483.04        89.93 o                         
   1  -7   1      17073.51      15314.83       475.02 o                         
   2  -7   1       9727.14       9620.17       264.85 o                         
   3  -7   1        659.24        576.19        45.13 o                         
   4  -7   1       1549.31       1759.91        81.15 o                         
 -11  -6   1       1509.39       1201.38       148.17 o                         
 -10  -6   1        150.03        357.32       190.05 o                         
  -9  -6   1       2408.04       2451.97        99.79 o                         
  -8  -6   1        403.56        502.02        83.30 o                         
  -7  -6   1        636.77        990.62       123.64 o                         
  -6  -6   1       2669.99       3399.24       114.82 o                         
  -5  -6   1       4248.85       4757.95       186.14 o                         
  -4  -6   1      16295.57      16139.87       315.59 o                         
  -3  -6   1       6748.02       7821.55       242.79 o                         
  -2  -6   1      15206.96      14994.25       294.02 o                         
  -1  -6   1        535.30        506.84       117.02 o                         
   0  -6   1       8655.70      10135.79       204.45 o                         
   1  -6   1         39.89        101.42        54.19 o                         
   2  -6   1       4706.68       5522.81       168.18 o                         
   3  -6   1       6380.21       7933.31       181.49 o                         
 -11  -5   1        833.90        753.05        95.74 o                         
 -10  -5   1       1445.70       1622.75       156.60 o                         
  -9  -5   1        193.37        250.07        81.11 o                         
  -8  -5   1        386.15        478.76        84.45 o                         
  -7  -5   1       5857.73       5909.57       147.05 o                         
  -6  -5   1        229.17        149.23        99.58 o                         
  -5  -5   1      24869.87      23258.77       444.17 o                         
  -4  -5   1       2573.37       2696.11       110.27 o                         
  -3  -5   1      20349.74      18137.86       349.10 o                         
  -2  -5   1       3509.68       3514.91       159.30 o                         
  -1  -5   1      12513.07      15301.20       294.78 o                         
   0  -5   1      23765.92      18868.11       579.17 o                         
   1  -5   1      28219.60      31554.54       581.91 o                         
   2  -5   1      12881.33      10796.83       205.89 o                         
   3  -5   1      14321.35      16100.91       299.19 o                         
 -11  -4   1        127.31         44.21        93.55 o                         
 -10  -4   1        533.99        580.46       132.72 o                         
  -9  -4   1        321.81        413.59        78.86 o                         
  -8  -4   1       5537.03       5148.01       365.56 o                         
  -7  -4   1       2177.25       2205.21        92.84 o                         
  -6  -4   1      25153.99      26645.89       693.22 o                         
  -5  -4   1         34.83        122.52        73.94 o                         
  -4  -4   1       9242.55      10188.24       209.82 o                         
  -3  -4   1        758.39        825.41        98.52 o                         
  -2  -4   1       9439.99       9881.52       199.67 o                         
  -1  -4   1      42175.77      39565.82       894.37 o                         
   0  -4   1       3614.27       2620.00        96.49 o                         
   1  -4   1       7777.30       8429.82       495.75 o                         
   2  -4   1        226.83        671.89       121.33 o                         
   3  -4   1        180.38        788.01        25.49 o                         
 -11  -3   1        935.89       1057.05       259.65 o                         
 -10  -3   1         88.71         82.12        82.58 o                         
  -9  -3   1       1114.49       1002.98        83.87 o                         
  -8  -3   1       2705.49       2776.07       193.49 o                         
  -7  -3   1      14100.54      13939.33       549.85 o                         
  -6  -3   1       4231.15       3751.61       202.81 o                         
  -5  -3   1      16340.51      16364.85       317.84 o                         
  -4  -3   1       1058.61        735.45        68.66 o                         
  -3  -3   1        365.45        970.79        66.12 o                         
  -2  -3   1      17493.65      18363.65       426.88 o                         
  -1  -3   1       2194.22       3662.37       163.20 o                         
   0  -3   1       4677.38       6141.79       156.08 o                         
   1  -3   1      36508.73      35730.64       801.61 o                         
   2  -3   1      10916.47      13679.72       310.31 o                         
   3  -3   1       2964.21       1562.21        60.11 o                         
   6  -3   1      11397.01      11435.70       374.99 o                         
   7  -3   1         91.03        183.37        27.32 o                         
   8  -3   1        811.58        794.17        58.17 o                         
   9  -3   1        354.46        432.68        61.55 o                         
 -11  -2   1         42.04        -90.21        90.21 o                         
 -10  -2   1       1306.83       1464.23        86.01 o                         
  -9  -2   1       2682.74       2472.74       147.13 o                         
  -8  -2   1       3115.97       3209.40       161.53 o                         
  -7  -2   1      10947.88      10851.82       273.57 o                         
  -6  -2   1       9781.14       8894.77       613.73 o                         
  -5  -2   1         49.82        231.74        80.83 o                         
  -4  -2   1       1673.36        872.74        68.10 o                         
  -3  -2   1      33790.90      30535.45       638.22 o                         
  -2  -2   1       8206.98       5731.13       154.13 o                         
  -1  -2   1     128849.52     165490.27      5209.49 o                         
   0  -2   1       1868.73       1061.61        53.45 o                         
   1  -2   1       9980.81       9446.56       251.46 o                         
   2  -2   1         32.94        168.05        21.01 o                         
   3  -2   1      16155.53      16360.55       303.58 o                         
   4  -2   1      36530.84      35458.94       652.24 o                         
   5  -2   1      30579.06      29713.61       675.00 o                         
   6  -2   1      12263.18      11905.51       225.01 o                         
   7  -2   1       2952.74       2679.97        69.41 o                         
   8  -2   1        129.55        102.89        45.42 o                         
   9  -2   1          8.19         -0.15        47.38 o                         
  10  -2   1      13639.77      11521.89       361.20 o                         
  11  -2   1          1.03         -7.83        53.82 o                         
 -11  -1   1        250.57        442.00        87.93 o                         
 -10  -1   1       3614.07       2962.96       102.13 o                         
  -9  -1   1         42.33         38.84        70.49 o                         
  -8  -1   1      10582.89      10320.44       449.54 o                         
  -7  -1   1       1963.72       2063.50        96.45 o                         
  -6  -1   1        435.94        596.48       121.25 o                         
  -5  -1   1        139.64        108.07        62.26 o                         
  -4  -1   1      17359.07      16647.94       317.84 o                         
  -3  -1   1      36628.28      40377.61      1568.23 o                         
  -2  -1   1       3091.61       2759.17       188.94 o                         
  -1  -1   1      20711.70      21923.68       494.20 o                         
   0  -1   1        120.70        620.87        33.82 o                         
   1  -1   1        921.26       1179.78        36.29 o                         
   2  -1   1      15963.61      12044.69       193.62 o                         
   3  -1   1      38256.47      36578.00       859.97 o                         
   4  -1   1      14039.09      10420.03       277.73 o                         
   5  -1   1       3781.72       4133.31        93.52 o                         
   6  -1   1       2633.01       2019.46       107.22 o                         
   7  -1   1        912.82        766.98        52.32 o                         
   8  -1   1       1024.67       1001.08       102.86 o                         
   9  -1   1      17733.32      16709.08       317.52 o                         
  10  -1   1        599.11        651.05        62.52 o                         
  11  -1   1       3112.94       3079.90       114.79 o                         
  12  -1   1         69.33        102.04        80.77 o                         
 -11   0   1       2034.91       1761.19       180.38 o                         
 -10   0   1        691.51        766.82        77.46 o                         
  -9   0   1       4262.31       4003.29       294.37 o                         
  -8   0   1         60.29        152.14        94.84 o                         
  -7   0   1       4633.54       4441.33       135.34 o                         
  -6   0   1       2378.03       1976.61       151.38 o                         
  -5   0   1       1481.67       1944.66       153.06 o                         
  -4   0   1      31791.50      25944.51       555.16 o                         
  -3   0   1        684.76       1036.14       141.65 o                         
  -2   0   1      46241.62      45048.44      1009.50 o                         
  -1   0   1        297.20        971.42        69.72 o                         
   0   0   1       4044.91       1555.21        58.41 o                         
   1   0   1       7355.45       6100.38        99.28 o                         
   2   0   1       9673.18      12957.92       208.89 o                         
   3   0   1         50.70        245.29        35.00 o                         
   4   0   1      10056.40      11997.88       197.77 o                         
   5   0   1        400.17        416.55        55.21 o                         
   6   0   1         46.02        134.25        54.38 o                         
   7   0   1       1182.05       1378.61        86.26 o                         
   8   0   1       4101.88       4382.64       129.10 o                         
   9   0   1      11942.69      11032.08       460.59 o                         
  10   0   1       3072.98       2457.66       202.71 o                         
  11   0   1       1059.38        957.56       102.68 o                         
  12   0   1          2.07         67.15        89.15 o                         
 -11   1   1        789.71        363.77        83.73 o                         
 -10   1   1       2463.63       2269.59       196.57 o                         
  -9   1   1        809.02        596.88        62.30 o                         
  -8   1   1        247.89        199.15        56.71 o                         
  -7   1   1       2559.39       2236.17        96.87 o                         
  -6   1   1       1335.05       1097.66       129.37 o                         
  -5   1   1      48435.58      42778.56       785.60 o                         
  -4   1   1        817.04        587.94       100.10 o                         
  -3   1   1      30118.31      26903.12       606.55 o                         
  -2   1   1       4888.13       5096.62       277.16 o                         
  -1   1   1        378.59        198.43        26.27 o                         
   0   1   1       1809.36        915.11        21.88 o                         
   1   1   1      35121.69      38980.68       615.11 o                         
   2   1   1      11928.06       9348.38       173.97 o                         
   3   1   1      27972.31      24848.54       398.63 o                         
   4   1   1         65.78         60.84        44.85 o                         
   5   1   1       2195.46       1799.23        70.35 o                         
   6   1   1       9400.78       8515.61       274.84 o                         
   7   1   1       4884.95       5035.70       119.41 o                         
   8   1   1      24918.12      24872.76       539.06 o                         
   9   1   1       2171.77       1796.03       142.48 o                         
  10   1   1       4458.03       4650.37       144.75 o                         
  11   1   1          5.91         67.68        82.01 o                         
  12   1   1         98.20         17.70        88.35 o                         
 -11   2   1        251.95        130.83        64.91 o                         
 -10   2   1       3416.95       2751.55       198.95 o                         
  -9   2   1        343.30        223.93        58.21 o                         
  -8   2   1         96.35        126.28        55.61 o                         
  -7   2   1         45.53         75.80        50.18 o                         
  -6   2   1      37394.25      33332.55      1063.44 o                         
  -5   2   1      10801.67       9140.50       356.73 o                         
  -4   2   1      19042.49      17962.12       366.72 o                         
  -3   2   1       6530.98       5080.99       175.29 o                         
  -2   2   1        307.55        409.99        30.61 o                         
  -1   2   1         11.06        615.20        23.93 o                         
   0   2   1      38775.05      41775.61       658.91 o                         
   1   2   1      48539.59      62796.27      1144.86 o                         
   2   2   1        160.88        378.61        45.18 o                         
   3   2   1        143.22        787.18        65.35 o                         
   4   2   1        342.97        267.94        49.71 o                         
   5   2   1      15766.89      12669.75       248.38 o                         
   6   2   1       1307.27       1120.21        70.96 o                         
   7   2   1      33982.82      34460.66       640.11 o                         
   8   2   1       2377.20       2134.03        84.60 o                         
   9   2   1       1505.02       1786.00        85.55 o                         
  10   2   1          1.93         18.06        78.60 o                         
  11   2   1        276.23        290.75        86.55 o                         
  12   2   1        372.26        366.72        93.24 o                         
 -11   3   1       2366.45       1293.70       128.03 o                         
 -10   3   1          7.89         37.55       116.06 o                         
  -9   3   1          6.24         39.91        40.43 o                         
  -8   3   1       1295.60       1320.44       113.83 o                         
  -7   3   1       7611.67       6551.24       422.05 o                         
  -6   3   1      26321.32      20865.60      1516.11 o                         
  -5   3   1      29163.08      23329.09       451.49 o                         
  -4   3   1      14277.20      10597.85       353.76 o                         
  -3   3   1      13256.62       9501.19       178.91 o                         
  -2   3   1       5735.36       6711.53       126.92 o                         
  -1   3   1       5512.65       9327.70       152.43 o                         
   0   3   1      36672.11      38686.96       613.56 o                         
   1   3   1        437.31        798.21       106.76 o                         
   2   3   1       9385.72      10266.92       175.86 o                         
   3   3   1        287.78        124.77        50.17 o                         
   4   3   1       4253.78       4516.71        97.11 o                         
   5   3   1       3435.92       4361.78       211.14 o                         
   6   3   1      23562.32      23353.12       482.81 o                         
   7   3   1      12082.90      12533.87       249.79 o                         
   8   3   1       6900.24       7072.94       158.35 o                         
   9   3   1        997.94       1082.68        81.28 o                         
  10   3   1          1.95         45.62        85.02 o                         
  11   3   1        703.72        542.93       158.33 o                         
  12   3   1        522.67        557.18       100.40 o                         
  -3   4   1       8059.29       5382.48       190.35 o                         
  -2   4   1         12.97        207.17        24.79 o                         
  -1   4   1       7319.09       4920.19       106.17 o                         
   0   4   1      13521.46      13297.42       320.20 o                         
   1   4   1      16976.36      16310.76       269.08 o                         
   2   4   1       1400.98       1270.11        77.37 o                         
   3   4   1       7099.70       6312.07       148.58 o                         
   4   4   1      10835.89       9394.40       167.76 o                         
   5   4   1      23754.24      22581.37       428.93 o                         
   6   4   1      23767.73      21486.23       898.81 o                         
   7   4   1      14139.58      12849.89       257.67 o                         
   8   4   1        949.55       1090.85        86.43 o                         
   9   4   1         89.00        379.30       161.58 o                         
  10   4   1       1345.87       1695.20        99.60 o                         
  11   4   1         17.06         48.82        93.88 o                         
  -3   5   1       4572.63       4622.63       130.57 o                         
  -2   5   1       4624.99       5775.00       120.68 o                         
  -1   5   1      31881.76      34095.92       542.40 o                         
   0   5   1        191.59        323.86        63.31 o                         
   1   5   1      14800.51      13596.79       228.07 o                         
   2   5   1      11786.12       8409.95       151.35 o                         
   3   5   1       7498.52       8091.52       148.63 o                         
   4   5   1       9252.58       7882.03       171.69 o                         
   5   5   1      12478.58      12096.67       497.91 o                         
   6   5   1       1846.39       1539.51       117.19 o                         
   7   5   1       1078.54       1380.05        84.56 o                         
   8   5   1         27.43        202.02        91.88 o                         
   9   5   1       3501.49       4041.83       179.16 o                         
  10   5   1        369.13        459.19        86.11 o                         
  11   5   1       3091.81       2583.12       238.12 o                         
  -3   6   1       4816.32       5611.57       109.67 o                         
  -2   6   1      28837.00      25123.35       402.03 o                         
  -1   6   1       3089.61       3355.95        73.02 o                         
   0   6   1      14262.61      12901.32       216.87 o                         
   1   6   1        241.65        739.97        57.03 o                         
   2   6   1      25841.76      29142.75       471.18 o                         
   3   6   1        179.39        380.74        55.84 o                         
   4   6   1      33632.14      34095.85       636.47 o                         
   5   6   1        281.94        310.90        74.15 o                         
   6   6   1       9182.93       9017.65       195.24 o                         
   7   6   1          5.01         79.46        75.03 o                         
   8   6   1        690.85       1090.52       169.46 o                         
   9   6   1       3440.01       3701.64       199.86 o                         
  10   6   1       1480.38       1335.15       117.00 o                         
  11   6   1       2338.79       2309.95       152.88 o                         
  -3   7   1      23442.85      21306.27       448.08 o                         
  -2   7   1          3.03         -2.39        45.49 o                         
  -1   7   1       3147.03       3474.43        77.14 o                         
   0   7   1       1014.37        793.32        55.95 o                         
   1   7   1      15174.99      14146.85       239.69 o                         
   2   7   1       4647.35       4319.55        97.49 o                         
   3   7   1      35034.13      35772.71      1232.88 o                         
   4   7   1        934.51       1169.02        79.76 o                         
   5   7   1       7891.14       7584.25       185.21 o                         
   6   7   1       1213.19       1137.37        93.83 o                         
   7   7   1        548.69        764.57       109.27 o                         
   8   7   1       9023.69       9871.80       315.69 o                         
   9   7   1       1240.08       1195.79        89.32 o                         
  10   7   1       3823.29       3963.13       238.52 o                         
  11   7   1          4.23        -96.48        96.48 o                         
  -4   8   1      16315.69      15163.88       352.08 o                         
  -3   8   1      11151.46      10853.63       208.39 o                         
  -2   8   1       9321.82       8633.96       179.53 o                         
  -1   8   1       4090.64       3249.91        91.33 o                         
   0   8   1       4101.97       4818.11       116.93 o                         
   1   8   1       2006.94       2593.25        90.69 o                         
   2   8   1       1773.32       2093.87       101.02 o                         
   3   8   1       7519.06       7922.02       204.21 o                         
   4   8   1        232.86        346.58        73.18 o                         
   5   8   1        214.54        272.12        77.78 o                         
   6   8   1        146.56        211.15        84.39 o                         
   7   8   1       8333.56       9079.15       266.69 o                         
   8   8   1          2.41        108.29        82.39 o                         
   9   8   1       4469.54       4873.74       294.14 o                         
  10   8   1         98.74         96.52       126.80 o                         
  11   8   1         90.38        167.91        99.61 o                         
  -4   9   1       7497.00       7238.88       213.80 o                         
  -3   9   1       5560.81       5018.83       110.13 o                         
  -2   9   1        827.83        867.53        60.10 o                         
  -1   9   1        786.58       1329.91        87.18 o                         
   0   9   1      11862.41      11956.09       273.42 o                         
   1   9   1        138.93        125.66       108.03 o                         
   2   9   1      22794.36      22805.93       434.99 o                         
   3   9   1       3645.07       3104.89       103.39 o                         
   4   9   1       1566.59       1516.74       169.18 o                         
   5   9   1        841.17       1022.10       221.81 o                         
   6   9   1       6255.33       6631.81       331.32 o                         
   7   9   1       3417.14       3688.81       213.94 o                         
   8   9   1       4418.35       4519.89       314.57 o                         
   9   9   1       1304.42       1284.24       193.01 o                         
  10   9   1        624.08        545.83        91.67 o                         
  -4  10   1        376.31        405.32        46.91 o                         
  -3  10   1       1427.87       1498.10        66.91 o                         
  -2  10   1        417.43        557.07        69.18 o                         
  -1  10   1       8323.29       9422.25       195.95 o                         
   0  10   1        318.63        336.07        71.58 o                         
   1  10   1       7440.64       7348.10       165.63 o                         
   2  10   1        344.42        301.44        77.28 o                         
   3  10   1        262.26        265.36        77.62 o                         
   4  10   1        815.52        575.99        82.06 o                         
   5  10   1       8007.36       8236.14       383.84 o                         
   6  10   1       6257.41       6789.58       377.66 o                         
   7  10   1       2073.70       2239.38       123.09 o                         
   8  10   1       1524.72       1750.63       156.10 o                         
   9  10   1        244.40        419.03        91.86 o                         
  10  10   1         18.43         48.64       111.35 o                         
  -4  11   1       3521.36       3541.22       175.32 o                         
  -3  11   1        146.36        282.45        64.30 o                         
  -2  11   1       2642.88       3134.89       186.17 o                         
  -1  11   1       7665.82       8314.29       180.51 o                         
   0  11   1        867.16       1060.90        81.97 o                         
   1  11   1       3100.98       3524.07       111.18 o                         
   2  11   1         11.93        113.27        95.08 o                         
   3  11   1          3.51        166.48        80.93 o                         
   4  11   1       1177.74       1357.85        90.15 o                         
   5  11   1       9649.34       9299.12       258.49 o                         
   6  11   1        119.43        101.95       106.34 o                         
   7  11   1       2858.53       3065.24       146.36 o                         
   8  11   1         20.20        -17.98        90.86 o                         
   9  11   1        104.42        220.39        94.00 o                         
  -4  12   1         51.94        189.91        86.67 o                         
  -3  12   1       1732.54       1679.69       118.24 o                         
  -2  12   1       8766.47       9347.33       341.15 o                         
  -1  12   1        640.76        877.22        99.18 o                         
   0  12   1       7768.14       8184.50       227.56 o                         
   1  12   1        692.96        925.49       105.34 o                         
   2  12   1        848.04        850.74        85.93 o                         
   3  12   1         37.20        291.87        85.51 o                         
   4  12   1      11424.89      11613.44       244.96 o                         
   5  12   1        463.60        357.45       159.96 o                         
   6  12   1       5563.79       5870.74       146.50 o                         
   7  12   1          3.78        -83.91        83.91 o                         
   8  12   1        454.94        601.91        93.26 o                         
   9  12   1        190.07          3.57        93.64 o                         
  -4  13   1          0.85         84.61        97.25 o                         
  -3  13   1       3691.89       4304.70       232.96 o                         
  -2  13   1        267.98        297.30        81.74 o                         
  -1  13   1       5476.21       5133.64       136.01 o                         
   0  13   1          5.24        203.35        85.25 o                         
   1  13   1         66.06        178.93        89.13 o                         
   2  13   1         81.47          2.39        86.64 o                         
   3  13   1       6017.96       5872.76       152.30 o                         
   4  13   1       1225.13       1024.39        92.11 o                         
   5  13   1       2614.58       2588.64       106.11 o                         
   6  13   1        154.63        106.49       102.68 o                         
   7  13   1         19.61         90.70        95.68 o                         
   8  13   1        140.01        275.32        90.57 o                         
  -5  14   1        600.56        588.90       139.00 o                         
  -4  14   1       3966.12       3447.57       483.19 o                         
  -3  14   1       2300.08       2463.69       147.83 o                         
  -2  14   1       2243.96       2490.54       191.90 o                         
  -1  14   1        641.77        767.72        90.94 o                         
   0  14   1        203.29        355.35        89.69 o                         
   1  14   1        200.93         55.87        89.13 o                         
   2  14   1        917.83        952.65        92.96 o                         
   3  14   1       4770.24       3934.78       155.06 o                         
   4  14   1        781.19        654.99        88.45 o                         
   5  14   1       1447.36       1394.80       140.24 o                         
   6  14   1         85.29        199.96        99.57 o                         
   7  14   1         53.46        166.86        88.69 o                         
   8  14   1         28.89         27.34       120.49 o                         
  -5  15   1       1668.26       1354.99       182.62 o                         
  -4  15   1       2354.01       2136.43       228.98 o                         
  -3  15   1        798.66        757.29        89.84 o                         
  -2  15   1        573.70        584.84       100.55 o                         
  -1  15   1         52.59        212.65        92.88 o                         
   0  15   1        751.52        581.35        95.04 o                         
   1  15   1       1077.81       1148.15        99.01 o                         
   2  15   1       4083.05       4086.87       129.72 o                         
   3  15   1         53.65        -15.33        89.22 o                         
   4  15   1       1628.11       1362.37       135.21 o                         
   5  15   1        225.35        311.34        88.24 o                         
   6  15   1        132.53        187.08       104.99 o                         
   7  15   1        205.75          7.39        94.97 o                         
  -5  16   1       2804.55       2387.16       243.64 o                         
  -4  16   1          5.18        -93.23        93.23 o                         
  -3  16   1        883.39        946.77        95.24 o                         
  -2  16   1          0.79         59.60        94.20 o                         
  -1  16   1          4.07        137.72       110.24 o                         
   0  16   1          5.86        -96.55        96.55 o                         
   1  16   1       2179.71       2108.42       151.63 o                         
   2  16   1        323.38        145.79        95.53 o                         
   3  16   1        586.13        430.51        95.84 o                         
   4  16   1          2.22         19.16       130.38 o                         
   5  16   1         56.09        223.93        93.83 o                         
   6  16   1        133.29        160.82        94.57 o                         
  -5  17   1         31.77        -83.09       240.12 o                         
  -4  17   1        896.62       1194.19       331.71 o                         
  -3  17   1          6.74         22.62       101.83 o                         
  -2  17   1         10.08        163.75       100.54 o                         
  -1  17   1        582.36        504.31       199.82 o                         
   0  17   1       1546.75       1508.00       164.19 o                         
   1  17   1       1808.31       1324.52       237.10 o                         
   2  17   1        405.02        307.82       132.93 o                         
   3  17   1         40.23         38.76        94.07 o                         
   4  17   1         35.89        202.36       117.16 o                         
   5  17   1        385.67        233.82        99.66 o                         
  -3  18   1         11.99         40.06       116.42 o                         
  -2  18   1        247.15        274.27       108.15 o                         
  -1  18   1        457.16        540.10       117.89 o                         
   0  18   1       1446.14       1005.03       113.79 o                         
   1  18   1        218.97        151.48       103.69 o                         
   2  18   1         78.58        149.00       102.92 o                         
   3  18   1          1.18        -21.36       130.28 o                         
   0 -18   2         11.52        296.68       144.93 o                         
   1 -18   2         17.46        126.42       338.45 o                         
  -3 -17   2        912.67        690.65        99.05 o                         
  -2 -17   2          0.89        -46.60        92.37 o                         
  -1 -17   2         32.96        126.33        98.10 o                         
   0 -17   2          0.37        -94.72        94.72 o                         
   1 -17   2       1305.12       1573.61       105.90 o                         
   2 -17   2        103.03        -31.59        98.18 o                         
   3 -17   2       2411.93       2796.61       285.76 o                         
   4 -17   2        120.25        159.66       112.42 o                         
  -4 -16   2        963.94        920.90       203.97 o                         
  -3 -16   2        108.61        245.52        89.42 o                         
  -2 -16   2         21.05        -14.91        90.13 o                         
  -1 -16   2         10.60         33.29        89.48 o                         
   0 -16   2       1570.09       1389.44       129.76 o                         
   1 -16   2        281.81        232.30        90.97 o                         
   2 -16   2       1417.79       1366.44       179.03 o                         
   3 -16   2        305.12        378.45        93.44 o                         
   4 -16   2         15.65         54.16        99.04 o                         
   5 -16   2        176.77        177.11        94.27 o                         
  -5 -15   2        998.46       1054.95       104.94 o                         
  -4 -15   2        643.28        634.09       167.90 o                         
  -3 -15   2         45.35        136.78        88.96 o                         
  -2 -15   2         70.12        101.88        88.98 o                         
  -1 -15   2        547.48        600.21        89.91 o                         
   0 -15   2       3843.68       3715.89       146.29 o                         
   1 -15   2        559.22        665.25        90.09 o                         
   2 -15   2       1519.81       1676.41        96.08 o                         
   3 -15   2         13.74         38.13        84.74 o                         
   4 -15   2        114.36         95.87        88.10 o                         
   5 -15   2         19.59        109.89        82.01 o                         
  -6 -14   2        719.95        520.08        88.29 o                         
  -5 -14   2        864.02        847.14       131.55 o                         
  -4 -14   2          2.49         37.90        85.93 o                         
  -3 -14   2        453.60        621.47        93.18 o                         
  -2 -14   2       1086.03       1024.99        91.97 o                         
  -1 -14   2       4739.41       4331.83       201.58 o                         
   0 -14   2          8.36        109.86        85.01 o                         
   1 -14   2       3697.61       3609.86       115.08 o                         
   2 -14   2        218.23        297.46        81.15 o                         
   3 -14   2        433.83        550.44        79.54 o                         
   4 -14   2        647.04        843.26       140.68 o                         
   5 -14   2       2632.35       3482.98       211.67 o                         
  -7 -13   2          0.64        -23.41       171.51 o                         
  -6 -13   2       1535.05       1837.23        93.42 o                         
  -5 -13   2        141.44        161.60        82.82 o                         
  -4 -13   2         78.88         11.74        88.86 o                         
  -3 -13   2         36.81         53.04        84.85 o                         
  -2 -13   2       1720.85       1331.16        92.01 o                         
  -1 -13   2       1494.66       1754.79        97.18 o                         
   0 -13   2       1853.89       1822.12       103.04 o                         
   1 -13   2        182.95        384.92        82.03 o                         
   2 -13   2        260.86        288.72        77.32 o                         
   3 -13   2        552.37        778.92        75.69 o                         
   4 -13   2       2718.77       2798.19       145.61 o                         
   5 -13   2       5724.85       6756.27       271.78 o                         
  -8 -12   2        100.66        155.22        89.49 o                         
  -7 -12   2       1529.53       1542.47        93.67 o                         
  -6 -12   2         84.54         15.83        77.11 o                         
  -5 -12   2         95.27        226.63        80.98 o                         
  -4 -12   2       1457.08       1610.91        92.42 o                         
  -3 -12   2       5583.50       5265.96       146.58 o                         
  -2 -12   2       6102.07       6587.17       231.54 o                         
  -1 -12   2       1455.78       1519.28        91.23 o                         
   0 -12   2       1647.22       1759.99        91.68 o                         
   1 -12   2         33.86        267.71        76.86 o                         
   2 -12   2       1589.92       2076.05        87.72 o                         
   3 -12   2        292.28        375.73       115.63 o                         
   4 -12   2      11308.47      12324.01       755.34 o                         
   5 -12   2         25.56          6.54        51.85 o                         
  -9 -11   2        659.96        430.56       103.89 o                         
  -8 -11   2        442.79        472.99        94.37 o                         
  -7 -11   2        433.25        591.09        84.14 o                         
  -6 -11   2          2.50        171.13        81.58 o                         
  -5 -11   2       1142.03       1283.14       108.36 o                         
  -4 -11   2       5076.81       5190.22       384.74 o                         
  -3 -11   2       5333.49       5781.91       282.93 o                         
  -2 -11   2        556.58        716.86        82.84 o                         
  -1 -11   2        513.50        593.51        80.32 o                         
   0 -11   2         66.25        275.15        74.63 o                         
   1 -11   2       6581.60       6441.29       300.79 o                         
   2 -11   2        172.36        198.83        85.41 o                         
   3 -11   2      18803.37      21871.36       721.05 o                         
   4 -11   2       3830.27       4344.69       201.04 o                         
   5 -11   2       5787.80       5690.85       521.83 o                         
  -9 -10   2        204.51        242.87        89.79 o                         
  -8 -10   2       1003.07       1227.07        93.24 o                         
  -7 -10   2         59.25        222.63       110.96 o                         
  -6 -10   2        609.66        529.58        89.89 o                         
  -5 -10   2        357.95        310.83        81.86 o                         
  -4 -10   2       5541.41       5869.41       219.46 o                         
  -3 -10   2       4906.76       5080.71       134.76 o                         
  -2 -10   2       2388.03       2444.17       136.08 o                         
  -1 -10   2        683.60        936.48        77.71 o                         
   0 -10   2       1183.27       1137.30        76.12 o                         
   1 -10   2       1204.48       1545.28        93.22 o                         
   2 -10   2      12141.61      12767.33       446.06 o                         
   3 -10   2       9920.56      10716.08       285.27 o                         
   4 -10   2       6709.18       7336.54       260.07 o                         
   5 -10   2         57.67         86.04        38.10 o                         
  -9  -9   2        867.33        803.48        92.09 o                         
  -8  -9   2        191.10        315.90       118.72 o                         
  -7  -9   2       1182.71       1092.48        83.74 o                         
  -6  -9   2       1686.35       1921.82        95.93 o                         
  -5  -9   2      17293.58      16833.05       584.89 o                         
  -4  -9   2       5523.32       5210.09       169.37 o                         
  -3  -9   2       3001.08       3059.57       105.32 o                         
  -2  -9   2        530.89       1055.94        76.48 o                         
  -1  -9   2        206.85        315.80        74.37 o                         
   0  -9   2       9143.66       8030.04       200.39 o                         
   1  -9   2      10840.02      10552.56       214.19 o                         
   2  -9   2      29813.68      30239.66       562.07 o                         
   3  -9   2       3162.41       3067.55       153.88 o                         
   4  -9   2        980.83        876.78        58.52 o                         
   5  -9   2       1600.85       2007.43       103.94 o                         
 -10  -8   2        322.53        447.31        92.89 o                         
  -9  -8   2         41.20        185.98        84.99 o                         
  -8  -8   2        286.98        186.72       108.10 o                         
  -7  -8   2        682.86        715.40       116.26 o                         
  -6  -8   2       7042.89       7885.49       355.35 o                         
  -5  -8   2       6094.68       6824.54       161.87 o                         
  -4  -8   2        113.70          2.97        72.67 o                         
  -3  -8   2       1114.52       1335.13        84.35 o                         
  -2  -8   2       2515.75       2018.01       126.78 o                         
  -1  -8   2       3187.01       2944.97        97.16 o                         
   0  -8   2      12048.18      10703.33       281.78 o                         
   1  -8   2      38306.83      40757.75       797.99 o                         
   2  -8   2         39.18        181.40        56.70 o                         
   3  -8   2        943.93       1300.00        60.26 o                         
   4  -8   2        873.67        756.82        44.14 o                         
 -10  -7   2          6.11          1.17        97.83 o                         
  -9  -7   2          2.37        -15.10        81.18 o                         
  -8  -7   2       3870.94       4388.99       151.04 o                         
  -7  -7   2        568.18        713.72        78.00 o                         
  -6  -7   2      14600.16      14987.19       340.94 o                         
  -5  -7   2       3033.48       3295.98       107.13 o                         
  -4  -7   2       4596.91       4784.80       125.46 o                         
  -3  -7   2         83.11         51.18       155.88 o                         
  -2  -7   2       3725.17       4248.34       115.00 o                         
  -1  -7   2       3676.35       3926.91       106.85 o                         
   0  -7   2      16464.49      17227.71       421.37 o                         
   1  -7   2       7966.33       6795.26       147.11 o                         
   2  -7   2       6533.37       6214.86       132.31 o                         
   3  -7   2        295.54        346.53        48.30 o                         
   4  -7   2         26.88        285.47        41.07 o                         
 -10  -6   2          5.92          8.97        90.28 o                         
  -9  -6   2       3669.52       3704.43       147.37 o                         
  -8  -6   2          7.38         13.03        81.03 o                         
  -7  -6   2      13235.89      13686.39       711.20 o                         
  -6  -6   2       1151.91       1207.40        85.57 o                         
  -5  -6   2       2436.67       2803.12        99.36 o                         
  -4  -6   2         34.34         27.51        76.69 o                         
  -3  -6   2       8442.92       7886.77       172.57 o                         
  -2  -6   2      16851.69      18566.13       618.42 o                         
  -1  -6   2      31293.08      30577.80      1476.47 o                         
   0  -6   2      14333.45      15094.23       358.74 o                         
   1  -6   2       4136.95       3076.23       107.65 o                         
   2  -6   2       4886.10       3795.81       177.10 o                         
   3  -6   2        663.70        561.51        68.09 o                         
   4  -6   2      43762.14      41229.25       759.06 o                         
 -11  -5   2          5.42        -26.03        94.96 o                         
 -10  -5   2       1058.66        883.08       110.85 o                         
  -9  -5   2       1022.56       1050.11       176.77 o                         
  -8  -5   2       5696.39       5881.31       387.34 o                         
  -7  -5   2       8102.89       8553.54       189.46 o                         
  -6  -5   2         99.24         47.81       125.80 o                         
  -5  -5   2       1387.46       1273.95       101.28 o                         
  -4  -5   2        709.56        820.00        78.00 o                         
  -3  -5   2       2334.18       3046.24       154.80 o                         
  -2  -5   2      12182.94      13340.18       454.22 o                         
  -1  -5   2      38069.98      45568.47      1029.15 o                         
   0  -5   2        320.41        237.19        70.68 o                         
   1  -5   2       2377.92       1863.54        83.43 o                         
   2  -5   2        810.35        756.67       101.08 o                         
   3  -5   2      44640.42      46631.27      1046.30 o                         
   4  -5   2        586.10        550.65        81.70 o                         
 -11  -4   2        616.46        511.61       119.75 o                         
 -10  -4   2       2970.02       2802.33       108.30 o                         
  -9  -4   2       3172.69       3507.87       247.49 o                         
  -8  -4   2      14833.87      14450.69       579.48 o                         
  -7  -4   2        100.61        201.41        75.91 o                         
  -6  -4   2        613.18        586.17        73.93 o                         
  -5  -4   2        918.02        844.73        87.09 o                         
  -4  -4   2      21428.21      23064.70       437.00 o                         
  -3  -4   2         89.06         19.37        86.52 o                         
  -2  -4   2      54819.99      63423.00      1610.58 o                         
  -1  -4   2       6191.95       6610.22       393.38 o                         
   0  -4   2        132.15         57.99       100.77 o                         
   1  -4   2        920.91        723.51       135.01 o                         
   2  -4   2       2741.40       2621.24        90.06 o                         
   3  -4   2      60759.15      62179.20      1392.08 o                         
   4  -4   2      35497.62      35354.28       984.95 o                         
 -11  -3   2       2676.71       2441.48       278.72 o                         
 -10  -3   2        317.47        452.77        84.19 o                         
  -9  -3   2       6823.50       5623.95       266.64 o                         
  -8  -3   2        105.07         23.06        76.42 o                         
  -7  -3   2        106.46        119.99        73.36 o                         
  -6  -3   2        219.86        245.24        71.59 o                         
  -5  -3   2      11800.29      12896.56       258.31 o                         
  -4  -3   2       2717.71       3438.84       136.99 o                         
  -3  -3   2      25248.08      29297.26       669.80 o                         
  -2  -3   2       6072.84       8258.30       209.56 o                         
  -1  -3   2        408.34        170.15        68.68 o                         
   0  -3   2      10414.06       7513.67       308.02 o                         
   1  -3   2      13819.59      11084.17       299.29 o                         
   2  -3   2     116884.41     152324.77      3392.51 o                         
   3  -3   2      39636.08      35675.22       706.14 o                         
   4  -3   2      54640.32      55289.84      1017.67 o                         
   5  -3   2       2448.77       1986.25        68.17 o                         
   6  -3   2       1107.85       1068.95        45.11 o                         
   7  -3   2        947.97        963.88        59.89 o                         
 -11  -2   2        480.18        388.45        92.31 o                         
 -10  -2   2       5361.28       5402.33       393.27 o                         
  -9  -2   2       2074.14       2029.49       150.41 o                         
  -8  -2   2        982.01        948.33        76.47 o                         
  -7  -2   2        801.40        783.72        74.16 o                         
  -6  -2   2       1610.31       2180.82       141.06 o                         
  -5  -2   2       8649.21       7938.72       315.27 o                         
  -4  -2   2        102.14        384.07        84.10 o                         
  -3  -2   2      44776.93      47357.07      1068.46 o                         
  -2  -2   2       1563.90        941.33        79.21 o                         
  -1  -2   2       1760.98       2940.14       140.81 o                         
   0  -2   2       5632.90       4483.15       121.97 o                         
   1  -2   2      18192.33      23620.47       533.40 o                         
   2  -2   2      31241.10      35273.65       790.03 o                         
   3  -2   2      49179.45      52625.82       961.58 o                         
   4  -2   2       1057.19        877.98        56.90 o                         
   5  -2   2        330.87        475.84        31.27 o                         
   6  -2   2        545.33        959.55        44.99 o                         
   7  -2   2       4123.84       4811.07       205.85 o                         
   8  -2   2       5142.66       5302.97       186.47 o                         
   9  -2   2       2298.67       2204.66       117.13 o                         
  10  -2   2       2756.55       2201.19       102.33 o                         
  11  -2   2        189.73        331.47        58.57 o                         
 -11  -1   2       2890.79       2622.79       206.66 o                         
 -10  -1   2       2267.78       1647.27       158.23 o                         
  -9  -1   2        335.09        290.26        74.31 o                         
  -8  -1   2       1156.30       1157.09       106.27 o                         
  -7  -1   2       1540.56       1743.85        78.40 o                         
  -6  -1   2      31344.63      32180.66       599.22 o                         
  -5  -1   2       2294.57       2296.50        82.56 o                         
  -4  -1   2      29076.39      29202.52      1916.11 o                         
  -3  -1   2       1348.13       1929.63       109.46 o                         
  -2  -1   2       2190.66       1719.56       102.76 o                         
  -1  -1   2       8508.95       7754.79       189.60 o                         
   0  -1   2      60889.98      68986.27      1539.10 o                         
   1  -1   2      22104.34      23471.67       528.95 o                         
   2  -1   2      57788.93      56150.65      1024.08 o                         
   3  -1   2       3745.88       3106.17        69.18 o                         
   4  -1   2       4272.21       2778.01        59.75 o                         
   5  -1   2       8894.96       7841.46       230.09 o                         
   6  -1   2        375.51        609.37        60.65 o                         
   7  -1   2      18194.50      17248.16       383.82 o                         
   8  -1   2         59.47         84.33       107.08 o                         
   9  -1   2       7313.79       7260.01       160.71 o                         
  10  -1   2         74.10         57.94        61.89 o                         
  11  -1   2        922.55        719.57        71.19 o                         
  12  -1   2         68.17         83.69        70.91 o                         
 -11   0   2       1793.97       1575.78        95.61 o                         
 -10   0   2          0.63        -19.06        96.08 o                         
  -9   0   2        190.88        138.70        98.66 o                         
  -8   0   2          6.67        -62.82        62.82 o                         
  -7   0   2      16462.43      15502.63       376.37 o                         
  -6   0   2       1791.57       1555.25        88.00 o                         
  -5   0   2       7066.89       7513.93       157.18 o                         
  -4   0   2       5381.99       4649.83       194.47 o                         
  -3   0   2       3273.75       2079.54        82.59 o                         
  -2   0   2        211.19       1182.24        66.49 o                         
  -1   0   2      69920.36      84913.41      3025.52 o                         
   1   0   2      38314.80      39244.57       716.09 o                         
   2   0   2       3189.95       4857.44        86.83 o                         
   3   0   2       1112.28        833.74        39.47 o                         
   4   0   2      23958.41      19674.41       317.24 o                         
   5   0   2       1032.83        789.88        44.70 o                         
   6   0   2      40785.86      39562.37      1263.28 o                         
   7   0   2         76.25        190.63        94.78 o                         
   8   0   2       5298.03       6021.74       132.97 o                         
   9   0   2         42.87        -31.81        62.44 o                         
  10   0   2       2372.47       2257.62        84.34 o                         
  11   0   2        341.65        391.28       130.23 o                         
  12   0   2       3753.05       3034.69       201.14 o                         
 -11   1   2          1.63         26.15        92.22 o                         
 -10   1   2         17.85        -41.02        70.97 o                         
  -9   1   2       1033.02       1168.94       134.68 o                         
  -8   1   2       4030.51       4066.71       217.58 o                         
  -7   1   2      19521.79      18946.01       559.33 o                         
  -6   1   2       7341.43       5998.76       293.50 o                         
  -5   1   2      20916.78      17738.50       334.45 o                         
  -4   1   2         86.34         65.84        55.57 o                         
  -3   1   2        162.18        152.81       165.67 o                         
  -2   1   2       7234.08       9288.28       219.33 o                         
  -1   1   2      85787.49     114707.74      2552.63 o                         
   0   1   2       4926.47       5918.52       125.87 o                         
   1   1   2      23723.03      22936.87       365.32 o                         
   2   1   2        567.57        531.85        38.20 o                         
   3   1   2        728.26       1042.09        55.27 o                         
   4   1   2       3775.67       3805.19        82.85 o                         
   5   1   2      40049.78      43042.71       776.99 o                         
   6   1   2      12946.47      12145.86       390.78 o                         
   7   1   2       7679.38       8006.84       168.37 o                         
   8   1   2       2395.30       2401.46        84.73 o                         
   9   1   2        583.52        808.89       116.81 o                         
  10   1   2        726.98        493.79        74.44 o                         
  11   1   2       2236.57       2017.08        95.48 o                         
  12   1   2       2075.98       1464.41        96.47 o                         
 -11   2   2         40.23        -34.61        72.25 o                         
 -10   2   2       1335.06       1132.99       138.52 o                         
  -9   2   2       3682.86       3150.41       360.23 o                         
  -8   2   2       9500.99       7677.48       417.85 o                         
  -7   2   2       1939.32       2025.87       157.08 o                         
  -6   2   2      11994.10      10066.11       271.55 o                         
  -5   2   2         16.08         18.09        41.66 o                         
  -4   2   2       2428.37       2491.91        79.90 o                         
  -3   2   2        813.63        669.45        52.57 o                         
  -2   2   2     111008.25     136686.91      7258.41 o                         
  -1   2   2        534.95       1492.61        89.42 o                         
   0   2   2      60221.85      67136.45      1058.84 o                         
   1   2   2       3669.17       1310.36        42.95 o                         
   2   2   2        139.83        122.80        42.56 o                         
   3   2   2      44801.70      39345.83       627.35 o                         
   4   2   2      37335.09      34585.62       553.95 o                         
   5   2   2      40812.45      36905.15       856.73 o                         
   6   2   2       6896.23       6361.12       121.74 o                         
   7   2   2       3395.32       3745.92       103.55 o                         
   8   2   2         35.54        244.33        88.68 o                         
   9   2   2        761.71        902.51        78.84 o                         
  10   2   2         14.58        -22.97        77.43 o                         
  11   2   2       4968.11       4769.95       295.29 o                         
  12   2   2         52.69         22.00       125.69 o                         
 -11   3   2        918.62        553.94       162.93 o                         
 -10   3   2        105.69         17.79        53.91 o                         
  -9   3   2      11072.71       7854.71       801.12 o                         
  -8   3   2        625.50        567.41        49.23 o                         
  -7   3   2       6685.42       5567.01       322.95 o                         
  -6   3   2       2071.33       1416.10       119.50 o                         
  -5   3   2       1099.73       1150.16        99.31 o                         
  -4   3   2        382.89        710.96        44.08 o                         
  -3   3   2      24812.31      28006.62      1375.74 o                         
  -2   3   2       4714.83       5684.18       162.17 o                         
  -1   3   2      10501.92      12625.19       205.24 o                         
   0   3   2        123.72        833.97        40.43 o                         
   1   3   2      16124.21      11208.59       187.29 o                         
   2   3   2       9685.21       9738.86       166.68 o                         
   3   3   2      19681.00      14562.78       242.31 o                         
   4   3   2      29329.78      30029.66       483.95 o                         
   5   3   2         40.37        158.06        55.21 o                         
   6   3   2       3570.37       3843.84        90.65 o                         
   7   3   2         11.69        530.02        72.56 o                         
   8   3   2       5981.79       6360.97       147.40 o                         
   9   3   2        274.45        280.93        96.92 o                         
  10   3   2       4929.12       5381.49       137.91 o                         
  11   3   2        386.56        271.58        91.43 o                         
  12   3   2        279.36        413.85       100.27 o                         
  -8   4   2       7413.90       4957.53       179.49 o                         
  -7   4   2        589.21        472.10        39.58 o                         
  -6   4   2        290.02        454.66        32.81 o                         
  -5   4   2       4017.29       3316.64       130.38 o                         
  -4   4   2       5069.21       4886.80       164.83 o                         
  -3   4   2      34721.92      33849.99       621.82 o                         
  -2   4   2       3472.48       3333.47        72.31 o                         
  -1   4   2       5647.50       5441.62        96.89 o                         
   0   4   2       6512.43       5489.72       169.43 o                         
   1   4   2      39348.16      38672.03       617.47 o                         
   2   4   2       4379.60       5729.84       160.26 o                         
   3   4   2      69235.78      74726.92      1183.95 o                         
   4   4   2       7552.57       6044.80       125.71 o                         
   5   4   2      13286.76      11387.37       199.08 o                         
   6   4   2        209.46        172.78        64.75 o                         
   7   4   2        607.98        887.52        77.86 o                         
   8   4   2        721.43        786.34        78.90 o                         
   9   4   2       2516.66       2655.92       125.97 o                         
  10   4   2       3201.82       3137.21       110.43 o                         
  11   4   2        165.31         56.84       114.30 o                         
  12   4   2         14.58       -104.55       104.55 o                         
  -4   5   2      40388.74      42738.64      1388.72 o                         
  -3   5   2        250.42        177.75        28.15 o                         
  -2   5   2        485.32       1084.72        47.75 o                         
  -1   5   2       2096.39       1935.22        52.39 o                         
   0   5   2      14980.44      10246.36       174.26 o                         
   1   5   2      26454.06      27856.47       448.57 o                         
   2   5   2     178724.48     219534.70      3455.71 o                         
   3   5   2       2860.81       2821.12        77.68 o                         
   4   5   2       9033.36       7018.15       135.86 o                         
   5   5   2         88.25         55.15        61.24 o                         
   6   5   2         30.34        103.47       114.53 o                         
   7   5   2       7943.24       8026.70       178.43 o                         
   8   5   2       1354.18       1309.18        85.50 o                         
   9   5   2       8339.72       8661.15       313.94 o                         
  10   5   2         11.88        135.92        84.95 o                         
  11   5   2          6.99        -26.43        98.37 o                         
  -4   6   2       9085.49       8635.16       294.52 o                         
  -3   6   2       1528.68       1949.72        51.27 o                         
  -2   6   2        223.45        148.88        36.71 o                         
  -1   6   2       9877.89       8964.07       153.63 o                         
   0   6   2       5151.28       6893.74       125.41 o                         
   1   6   2      13994.91      12503.49       244.52 o                         
   2   6   2      17818.19      18644.94       307.95 o                         
   3   6   2        383.84        606.77       171.75 o                         
   4   6   2       1415.41       1533.32        69.10 o                         
   5   6   2          8.11        174.85        60.98 o                         
   6   6   2       6530.61       7655.18       169.85 o                         
   7   6   2        414.80        545.35       109.21 o                         
   8   6   2       9254.24       9440.07       203.59 o                         
   9   6   2        516.83        585.46        96.90 o                         
  10   6   2         25.01        389.36        87.19 o                         
  11   6   2        129.25        100.72        93.73 o                         
  -4   7   2       3276.63       2879.74        73.57 o                         
  -3   7   2        354.08        441.02        34.21 o                         
  -2   7   2       1985.81       2058.56        58.61 o                         
  -1   7   2      18308.30      16367.00       268.90 o                         
   0   7   2       6445.82       6084.17       116.31 o                         
   1   7   2      60987.97      58580.79       932.35 o                         
   2   7   2        103.95         76.80        68.17 o                         
   3   7   2       4589.34       3456.33        87.47 o                         
   4   7   2       2676.23       2257.32        74.61 o                         
   5   7   2       2502.68       2908.28       128.39 o                         
   6   7   2       3055.60       3080.36       120.03 o                         
   7   7   2       8917.87       9150.99       199.48 o                         
   8   7   2       3873.34       3898.92       176.70 o                         
   9   7   2        106.52        206.32        88.95 o                         
  10   7   2         24.34         45.77        88.52 o                         
  11   7   2        182.50        131.40        96.07 o                         
  -4   8   2        209.81        367.21        37.16 o                         
  -3   8   2        728.61        549.61        39.10 o                         
  -2   8   2      15999.90      15671.39       256.72 o                         
  -1   8   2       2565.26       1792.07        65.50 o                         
   0   8   2      45792.85      44463.10       710.09 o                         
   1   8   2         48.69        164.76        57.31 o                         
   2   8   2       1534.31       1673.12        70.35 o                         
   3   8   2       4790.52       4037.91        96.21 o                         
   4   8   2       3325.88       2420.80       111.60 o                         
   5   8   2       7413.41       7249.82       195.07 o                         
   6   8   2       7656.04       7354.32       184.64 o                         
   7   8   2       3932.25       3768.13       178.99 o                         
   8   8   2         25.87         16.06        81.93 o                         
   9   8   2        656.65        653.89        92.95 o                         
  10   8   2        263.03        221.81        90.76 o                         
  11   8   2       1787.35       2192.22       112.75 o                         
  -4   9   2         95.34        165.78        44.52 o                         
  -3   9   2       6851.32       6486.43       243.83 o                         
  -2   9   2       3510.19       3755.65        80.02 o                         
  -1   9   2      17857.73      16709.83       379.69 o                         
   0   9   2       8151.32       8294.67       151.40 o                         
   1   9   2        146.07        221.87        59.31 o                         
   2   9   2       1083.79       1388.04        69.26 o                         
   3   9   2        430.90        573.93        64.25 o                         
   4   9   2      10476.44      11128.48       407.11 o                         
   5   9   2        458.34        633.61       143.17 o                         
   6   9   2       4552.75       4701.55       163.76 o                         
   7   9   2        639.55        730.79        91.15 o                         
   8   9   2        201.32        248.34        91.52 o                         
   9   9   2          2.08        160.27        88.21 o                         
  10   9   2       1614.58       1762.30       105.13 o                         
  -4  10   2       3515.80       3336.53        82.13 o                         
  -3  10   2       5554.70       5684.56       282.29 o                         
  -2  10   2      10404.13       9186.52       342.52 o                         
  -1  10   2      13920.07      12926.65       444.95 o                         
   0  10   2       3201.64       2505.18        74.75 o                         
   1  10   2       2078.14       1875.17        71.27 o                         
   2  10   2        618.30        456.73        61.11 o                         
   3  10   2      20934.52      20958.09       403.02 o                         
   4  10   2        438.95        305.86        80.58 o                         
   5  10   2      11987.58      11856.33       423.70 o                         
   6  10   2       1343.19       1418.35       100.25 o                         
   7  10   2         37.57        109.68        93.98 o                         
   8  10   2        509.93        554.41        90.27 o                         
   9  10   2        805.80        724.55        94.63 o                         
  10  10   2       1604.57       1667.96       103.69 o                         
  -4  11   2       3452.77       3617.07       293.69 o                         
  -3  11   2        783.77        797.99        98.61 o                         
  -2  11   2       7586.10       7594.32       335.63 o                         
  -1  11   2         10.66         96.94        74.96 o                         
   0  11   2       1009.29       1171.72        87.48 o                         
   1  11   2        931.78       1189.90        87.68 o                         
   2  11   2       5635.79       5209.39       172.16 o                         
   3  11   2       1799.86       1627.11        93.24 o                         
   4  11   2       8337.84       8005.93       228.53 o                         
   5  11   2       1655.30       1210.87       177.11 o                         
   6  11   2        183.61        275.10        85.02 o                         
   7  11   2        338.76        422.86       128.42 o                         
   8  11   2        484.76        532.36        92.68 o                         
   9  11   2       2379.08       2311.33       157.38 o                         
  10  11   2        646.53        923.04        96.09 o                         
  -4  12   2        608.79        675.32       114.33 o                         
  -3  12   2       9101.86       9163.65       261.20 o                         
  -2  12   2       1699.43       1841.58       147.99 o                         
  -1  12   2         38.02        349.08        82.86 o                         
   0  12   2       3623.83       3837.11       205.60 o                         
   1  12   2       1855.29       2157.51       101.75 o                         
   2  12   2       6017.27       6514.34       159.34 o                         
   3  12   2       2297.17       2356.65       105.10 o                         
   4  12   2       5253.43       4939.94       140.23 o                         
   5  12   2        136.08        153.11        89.39 o                         
   6  12   2        253.45        206.07       107.82 o                         
   7  12   2         21.03         -6.61        87.16 o                         
   8  12   2       1063.19        820.18        94.69 o                         
   9  12   2         32.60         64.62       133.87 o                         
  -4  13   2       2305.76       2213.65       240.59 o                         
  -3  13   2        785.49        684.21       120.14 o                         
  -2  13   2        305.79        263.78        79.64 o                         
  -1  13   2       5852.11       6073.96       150.85 o                         
   0  13   2       2652.57       2575.12       163.40 o                         
   1  13   2       6738.08       6545.55       185.28 o                         
   2  13   2        792.38        809.51        94.81 o                         
   3  13   2       5691.66       5806.26       152.34 o                         
   4  13   2         82.49        112.13        90.04 o                         
   5  13   2        272.00        417.78       107.61 o                         
   6  13   2        610.12        631.46       111.10 o                         
   7  13   2       2199.44       1855.41       179.27 o                         
   8  13   2        722.01        541.46        93.86 o                         
   9  13   2       1173.39        867.68        99.69 o                         
  -4  14   2       1123.73       1195.67       117.32 o                         
  -3  14   2         55.23        127.62        79.50 o                         
  -2  14   2        958.41        986.63       122.92 o                         
  -1  14   2         14.69         54.31        86.83 o                         
   0  14   2       6077.34       5830.43       155.41 o                         
   1  14   2        614.89        546.78        96.94 o                         
   2  14   2       1405.37       1549.85       169.82 o                         
   3  14   2        222.29        119.73        90.98 o                         
   4  14   2         18.20         65.28        94.29 o                         
   5  14   2        462.07        378.49        95.22 o                         
   6  14   2        890.21        799.19        92.12 o                         
   7  14   2        639.13        329.41        88.64 o                         
   8  14   2        388.55        165.71        87.82 o                         
  -4  15   2         32.65        -74.02        78.23 o                         
  -3  15   2        220.25        217.20       114.79 o                         
  -2  15   2        784.61        667.83       123.83 o                         
  -1  15   2       4825.93       5505.46       288.56 o                         
   0  15   2       2785.13       2822.90       116.20 o                         
   1  15   2       2403.04       2679.00       117.82 o                         
   2  15   2        790.09        651.66        98.25 o                         
   3  15   2        111.48        366.46        95.51 o                         
   4  15   2       1642.62       1238.10        99.99 o                         
   5  15   2          3.12          7.66        89.32 o                         
   6  15   2       1511.33        979.84        96.09 o                         
   7  15   2          1.63        242.00       242.06 o                         
  -5  16   2         96.28        122.69        70.15 o                         
  -4  16   2         89.43         52.13       107.06 o                         
  -3  16   2        651.50        554.14        94.09 o                         
  -2  16   2       1941.99       2105.79       216.60 o                         
  -1  16   2       1153.33        924.15       175.62 o                         
   0  16   2       1243.75       1415.52       104.56 o                         
   1  16   2        286.13        293.66       156.18 o                         
   2  16   2         99.04         17.20        96.41 o                         
   3  16   2        981.47        745.14        97.82 o                         
   4  16   2          1.86         96.67        90.26 o                         
   5  16   2       2334.81       1978.02       106.59 o                         
   6  16   2         75.85        -29.75        94.62 o                         
  -4  17   2        297.08         34.47       101.62 o                         
  -3  17   2         41.88        253.97       103.27 o                         
  -2  17   2       2225.43       2010.01       274.28 o                         
  -1  17   2         51.65         17.93        96.59 o                         
   0  17   2        595.65        678.17       103.50 o                         
   1  17   2         40.23        207.38        99.10 o                         
   2  17   2        131.47        191.62       134.28 o                         
   3  17   2        197.27         29.35        94.18 o                         
   4  17   2        751.79        231.43       100.25 o                         
   5  17   2        482.35        430.18        99.54 o                         
  -3  18   2       1622.36       1561.05       148.23 o                         
  -2  18   2         55.43        108.41       276.57 o                         
  -1  18   2        533.75        480.29       107.89 o                         
   0  18   2         12.02       -109.55       109.55 o                         
   1  18   2         63.03         78.63       123.41 o                         
   2  18   2       1202.81        779.87       169.35 o                         
   3  18   2        348.53        293.37       104.69 o                         
   4  18   2        912.09        620.35       158.02 o                         
   0  19   2         10.62         92.96       277.08 o                         
   1  19   2        605.99        550.40       180.51 o                         
  -2 -17   3         18.28         28.22        98.25 o                         
  -1 -17   3       2676.49       2556.48       110.48 o                         
   0 -17   3         69.14         -6.53        91.20 o                         
   1 -17   3        297.55         92.15        94.93 o                         
   2 -17   3          3.78         14.62        97.64 o                         
   3 -17   3        499.17        541.80       106.57 o                         
  -4 -16   3        932.30        829.45        94.71 o                         
  -3 -16   3         12.28         38.05        91.48 o                         
  -2 -16   3       1561.34       1663.85       100.71 o                         
  -1 -16   3          2.00         34.62        92.17 o                         
   0 -16   3        635.74        507.18       109.88 o                         
   1 -16   3        202.31        227.30        90.82 o                         
   2 -16   3        783.48        676.80       117.88 o                         
   3 -16   3       1913.90       2100.46       232.16 o                         
   4 -16   3        894.69        940.08       105.08 o                         
   5 -16   3       1245.81       1647.81       266.90 o                         
  -5 -15   3        281.59        246.12        85.30 o                         
  -4 -15   3        383.89        268.16        86.64 o                         
  -3 -15   3        323.74        254.75        84.33 o                         
  -2 -15   3       1359.78       1122.16        99.38 o                         
  -1 -15   3        302.57        357.70       119.49 o                         
   0 -15   3         15.68        139.38        91.87 o                         
   1 -15   3        331.78        261.83       118.35 o                         
   2 -15   3       2048.12       2386.82       104.01 o                         
   3 -15   3         67.03         26.89        85.51 o                         
   4 -15   3       1247.44       1587.59       220.11 o                         
   5 -15   3          0.03        -59.36        82.31 o                         
  -6 -14   3        295.65        275.97       105.04 o                         
  -5 -14   3       1282.15       1327.44        89.51 o                         
  -4 -14   3        549.38        550.26       107.16 o                         
  -3 -14   3       2654.01       2670.85       119.27 o                         
  -2 -14   3        953.59        934.99       152.67 o                         
  -1 -14   3        139.95        200.30        85.03 o                         
   0 -14   3         72.62         96.86        83.12 o                         
   1 -14   3       4317.40       4377.90       127.71 o                         
   2 -14   3        201.23        203.88        80.34 o                         
   3 -14   3       3877.72       4514.93       242.09 o                         
   4 -14   3        649.27        904.77        90.28 o                         
   5 -14   3        156.35        149.90        79.22 o                         
  -7 -13   3        374.24        401.68       137.72 o                         
  -6 -13   3       1603.31       1367.69       109.05 o                         
  -5 -13   3        110.36        165.67        89.40 o                         
  -4 -13   3       1386.80       1502.44        94.89 o                         
  -3 -13   3        300.86        399.82        87.23 o                         
  -2 -13   3        154.10        189.27        80.17 o                         
  -1 -13   3        129.03        215.03       105.42 o                         
   0 -13   3       6440.34       6954.10       506.65 o                         
   1 -13   3       1771.78       1974.43        94.75 o                         
   2 -13   3       4460.64       4424.73       219.55 o                         
   3 -13   3        639.66        576.38       121.89 o                         
   4 -13   3        240.47        294.21       127.31 o                         
   5 -13   3         75.97        226.38        63.54 o                         
  -7 -12   3        873.18        705.90        86.30 o                         
  -6 -12   3       1210.70       1183.24        85.67 o                         
  -5 -12   3       2255.80       1893.90       102.89 o                         
  -4 -12   3        763.19        786.57        85.80 o                         
  -3 -12   3        243.72        291.98        82.72 o                         
  -2 -12   3         56.69         65.26        79.96 o                         
  -1 -12   3       2346.69       2368.92       256.89 o                         
   0 -12   3       8738.42       8857.39       380.37 o                         
   1 -12   3        127.77        189.97        74.82 o                         
   2 -12   3       3529.08       3669.53       201.91 o                         
   3 -12   3          0.72         51.31        73.50 o                         
   4 -12   3          6.49        179.81        66.53 o                         
   5 -12   3        363.97        443.83        58.63 o                         
  -8 -11   3        826.10        717.49        88.67 o                         
  -7 -11   3       1136.28       1171.66        84.95 o                         
  -6 -11   3       1335.83       1374.86       148.18 o                         
  -5 -11   3        859.59        882.25        86.16 o                         
  -4 -11   3       1245.77       1233.30        87.84 o                         
  -3 -11   3        968.06       1052.29        88.08 o                         
  -2 -11   3        530.53        597.65        85.09 o                         
  -1 -11   3      16179.92      16203.53       712.42 o                         
   0 -11   3         52.03        189.95        97.36 o                         
   1 -11   3      13283.58      13646.45       617.24 o                         
   2 -11   3          3.16        128.57        84.46 o                         
   3 -11   3        695.04        800.61       108.94 o                         
   4 -11   3       1056.12       1139.46        68.36 o                         
   5 -11   3       8960.19       8833.84       639.98 o                         
  -9 -10   3        306.16        224.11        87.37 o                         
  -8 -10   3       1237.12       1042.71        88.67 o                         
  -7 -10   3         23.91        -31.16        80.01 o                         
  -6 -10   3       1183.69       1293.30        86.20 o                         
  -5 -10   3         90.88         54.35        79.23 o                         
  -4 -10   3        800.35       1100.65       100.09 o                         
  -3 -10   3        647.53        778.22        86.76 o                         
  -2 -10   3      14531.89      15488.79       975.18 o                         
  -1 -10   3        655.73        646.12        75.75 o                         
   0 -10   3       9867.57      10463.45       293.49 o                         
   1 -10   3         27.74        275.01        66.91 o                         
   2 -10   3         42.05        186.39        71.82 o                         
   3 -10   3        909.15       1198.66        84.96 o                         
   4 -10   3       9781.10      10690.01       311.28 o                         
   5 -10   3       1762.27       1951.00       209.92 o                         
  -9  -9   3       2434.76       2261.06       103.67 o                         
  -8  -9   3        386.02        466.92        82.53 o                         
  -7  -9   3       3485.50       3508.42       112.05 o                         
  -6  -9   3         54.13         37.38        79.70 o                         
  -5  -9   3         69.41        218.34        79.25 o                         
  -4  -9   3         14.60         29.92        96.94 o                         
  -3  -9   3      10165.42      11364.70       553.35 o                         
  -2  -9   3      15188.38      15967.78       312.79 o                         
  -1  -9   3       5504.79       5733.55       404.45 o                         
   0  -9   3       5146.39       4906.57       124.47 o                         
   1  -9   3        289.28        412.28        63.32 o                         
   2  -9   3       1098.85       1308.41        67.84 o                         
   3  -9   3        968.99       1258.80        85.06 o                         
   4  -9   3      13160.75      14018.89       432.31 o                         
   5  -9   3       2159.52       2140.56        93.30 o                         
  -9  -8   3        886.70        874.61       112.16 o                         
  -8  -8   3       1510.71       1629.94        90.84 o                         
  -7  -8   3         52.04        111.92        80.78 o                         
  -6  -8   3        149.76        191.02        79.52 o                         
  -5  -8   3       2374.00       2608.15       102.54 o                         
  -4  -8   3       7728.31       8806.31       418.44 o                         
  -3  -8   3      17590.45      19146.21       370.57 o                         
  -2  -8   3       6602.22       7170.41       200.47 o                         
  -1  -8   3       3433.07       3003.01       105.22 o                         
   0  -8   3       2874.94       2642.58       157.95 o                         
   1  -8   3       4272.28       4091.17       289.09 o                         
   2  -8   3        435.87        313.37        78.90 o                         
   3  -8   3      41569.33      43210.18      1154.64 o                         
   4  -8   3       4252.44       4146.62       158.73 o                         
   5  -8   3       8391.59       8781.95       230.12 o                         
 -10  -7   3       1489.83       1404.08       100.15 o                         
  -9  -7   3        134.77        125.65        82.03 o                         
  -8  -7   3       2040.03       2159.51       114.21 o                         
  -7  -7   3        361.11        355.10        78.58 o                         
  -6  -7   3        356.96        314.19        79.38 o                         
  -5  -7   3       1856.55       2105.08       207.52 o                         
  -4  -7   3      16687.89      19158.27       371.44 o                         
  -3  -7   3        376.41        620.83       145.81 o                         
  -2  -7   3       9631.72      10343.98       466.37 o                         
  -1  -7   3        417.77        538.89       143.04 o                         
   0  -7   3       4491.94       4657.30       142.69 o                         
   1  -7   3        573.40        737.61        80.51 o                         
   2  -7   3      27346.90      28401.18      1214.76 o                         
   3  -7   3       4046.55       4086.50       329.92 o                         
   4  -7   3        298.58        569.48        67.78 o                         
   5  -7   3       1084.82       1399.19        59.24 o                         
 -10  -6   3          4.36         66.55       130.72 o                         
  -9  -6   3       2276.46       2346.35       137.36 o                         
  -8  -6   3          5.50        -17.80        77.99 o                         
  -7  -6   3        673.04        717.12        85.24 o                         
  -6  -6   3         15.72         83.04        77.14 o                         
  -5  -6   3      19353.88      22538.88       762.10 o                         
  -4  -6   3       4379.17       4603.46       209.33 o                         
  -3  -6   3      18327.89      18528.24       439.92 o                         
  -2  -6   3         13.28         64.84        86.88 o                         
  -1  -6   3          3.14         84.13       106.90 o                         
   0  -6   3      10182.21       8621.78       220.78 o                         
   1  -6   3       5545.26       6510.36       173.63 o                         
   2  -6   3      59310.01      64756.84      1813.18 o                         
   3  -6   3        941.22        620.46        60.87 o                         
   4  -6   3      12026.59      11008.54       601.40 o                         
   5  -6   3       1533.02       1266.01       117.21 o                         
 -10  -5   3        850.45        886.21        92.11 o                         
  -9  -5   3        364.90        523.50        84.43 o                         
  -8  -5   3       1137.94       1300.10       146.29 o                         
  -7  -5   3        389.07        424.42        91.88 o                         
  -6  -5   3       7007.34       7881.86       250.38 o                         
  -5  -5   3       4435.27       5323.45       193.18 o                         
  -4  -5   3       6286.34       6809.19       239.29 o                         
  -3  -5   3        824.93        811.29       176.33 o                         
  -2  -5   3        224.71        398.54       124.16 o                         
  -1  -5   3      47048.64      48010.76      1084.01 o                         
   0  -5   3       5372.87       5311.77       288.73 o                         
   1  -5   3      49719.82      52842.45      1187.29 o                         
   2  -5   3        183.65        436.51        60.71 o                         
   3  -5   3      23186.79      24398.41       608.76 o                         
   4  -5   3         48.98         49.98        43.43 o                         
   5  -5   3       8580.10       7676.67       303.32 o                         
 -10  -4   3        973.35        979.09        92.64 o                         
  -9  -4   3         30.80         35.60        80.49 o                         
  -8  -4   3       1457.41       1225.43       116.36 o                         
  -7  -4   3        958.37       1119.92        85.24 o                         
  -6  -4   3       9294.38      10405.65       218.67 o                         
  -5  -4   3        121.12        202.26        93.97 o                         
  -4  -4   3       4872.03       5069.22       159.27 o                         
  -3  -4   3        705.01        798.89        84.67 o                         
  -2  -4   3      26183.40      27624.46      1437.65 o                         
  -1  -4   3       3119.71       2939.59       111.52 o                         
   0  -4   3      32408.51      34472.93      2505.17 o                         
   1  -4   3      20247.87      20341.96       654.40 o                         
   2  -4   3       6615.20       8557.97       358.09 o                         
   3  -4   3       1525.60       1009.58       109.36 o                         
   4  -4   3      11298.30       9777.83       185.40 o                         
   5  -4   3       2760.01       2926.54        63.22 o                         
   6  -4   3      11737.08      12797.97       421.92 o                         
 -11  -3   3        717.22        626.84        94.78 o                         
 -10  -3   3         10.81        -76.08        85.80 o                         
  -9  -3   3       1924.67       1824.77        88.83 o                         
  -8  -3   3         18.85        180.75        77.29 o                         
  -7  -3   3      17569.80      17407.71       528.00 o                         
  -6  -3   3         44.53        -70.07        70.07 o                         
  -5  -3   3       1858.25       1968.50        87.04 o                         
  -4  -3   3        840.79        582.31        82.34 o                         
  -3  -3   3      15890.99      15884.45      1213.20 o                         
  -2  -3   3      35823.41      33182.16      1255.02 o                         
  -1  -3   3      66433.21      76037.73      1702.84 o                         
   0  -3   3      86213.13     107449.88     13483.47 o                         
   1  -3   3      17598.94      18148.77       417.52 o                         
   2  -3   3       8703.34       6644.21       163.00 o                         
   3  -3   3       2258.41       3089.88        88.22 o                         
   4  -3   3      28260.03      28910.66       531.59 o                         
   5  -3   3         23.88        143.76        55.41 o                         
   6  -3   3      18469.72      17996.54       334.54 o                         
   7  -3   3         65.67        227.75        57.45 o                         
   8  -3   3        275.82        431.42        39.89 o                         
   9  -3   3        203.74        248.21        34.37 o                         
 -11  -2   3        113.78         61.60        92.85 o                         
 -10  -2   3        833.99        528.73       188.08 o                         
  -9  -2   3        202.89        176.13        83.23 o                         
  -8  -2   3       5730.27       5658.56       146.84 o                         
  -7  -2   3       3668.19       3782.13       229.71 o                         
  -6  -2   3        156.42        331.05        69.62 o                         
  -5  -2   3         27.33         57.83        91.08 o                         
  -4  -2   3      12224.69      11438.97       282.49 o                         
  -3  -2   3      52580.19      58093.00      5350.39 o                         
  -2  -2   3      51415.00      52390.46      4015.44 o                         
  -1  -2   3      31767.45      32493.56      1039.27 o                         
   0  -2   3       5453.70       5878.10       367.08 o                         
   1  -2   3       3495.04       4249.05       153.50 o                         
   2  -2   3        426.03        446.42        50.72 o                         
   3  -2   3      61171.90      66727.45      1216.99 o                         
   4  -2   3        103.33        152.25        36.15 o                         
   5  -2   3      15021.78      14457.22       312.96 o                         
   6  -2   3       2720.31       3414.15        68.88 o                         
   7  -2   3        610.37        881.20        46.79 o                         
   8  -2   3        481.69        683.93        48.18 o                         
   9  -2   3       8807.00       9103.46       269.84 o                         
  10  -2   3       8294.40       8360.79       410.11 o                         
 -11  -1   3        173.65         59.47        91.91 o                         
 -10  -1   3       2480.12       2393.16       100.29 o                         
  -9  -1   3       1431.71       1255.78       158.88 o                         
  -8  -1   3       7032.97       6521.56       189.35 o                         
  -7  -1   3        661.34        879.18        74.12 o                         
  -6  -1   3       1655.15       1574.32        74.41 o                         
  -5  -1   3       1731.63       1957.56       158.47 o                         
  -4  -1   3      26976.59      28279.85      2328.08 o                         
  -3  -1   3       1704.02       2074.55       120.38 o                         
  -2  -1   3      59128.90      67464.15      2128.55 o                         
  -1  -1   3       9298.01       7899.54       373.03 o                         
   0  -1   3      15544.04      13424.12       314.25 o                         
   1  -1   3        338.08        133.40        58.43 o                         
   2  -1   3      13890.82      17758.31       330.68 o                         
   3  -1   3       9156.30       7524.37       147.72 o                         
   4  -1   3      16647.63      18068.19       459.85 o                         
   5  -1   3      24248.44      24443.20       391.65 o                         
   6  -1   3         20.13         55.57        41.59 o                         
   7  -1   3        159.56        212.22        54.21 o                         
   8  -1   3       5946.58       6627.13       143.38 o                         
   9  -1   3      11601.48      11468.87       347.00 o                         
  10  -1   3       2216.27       2155.98        74.49 o                         
  11  -1   3       5116.59       4335.54       177.98 o                         
  12  -1   3         52.16         10.16        73.06 o                         
 -11   0   3       2113.05       1703.13       125.20 o                         
 -10   0   3        143.50        112.96        80.61 o                         
  -9   0   3       5234.76       4506.53       323.99 o                         
  -8   0   3          0.53         65.12        68.34 o                         
  -7   0   3         20.37         70.43        63.56 o                         
  -6   0   3        412.06        455.40        61.89 o                         
  -5   0   3      31884.66      28901.34      2432.99 o                         
  -4   0   3       3699.34       4091.69       338.96 o                         
  -3   0   3      96950.95     116213.91      6285.08 o                         
  -2   0   3       5207.89       6043.63       334.22 o                         
  -1   0   3      19606.72      16983.00       902.47 o                         
   0   0   3       3024.65       2147.21       106.63 o                         
   1   0   3       4290.55       6444.97       159.61 o                         
   2   0   3      72949.48      80953.18      1414.58 o                         
   3   0   3       5286.31       4882.67       121.97 o                         
   4   0   3      69212.30      76219.38      1204.40 o                         
   5   0   3        258.55        368.03        44.52 o                         
   6   0   3          4.14         32.01        54.85 o                         
   7   0   3       1493.75       1305.93        54.35 o                         
   8   0   3      19579.68      19660.33       371.83 o                         
   9   0   3       1830.73       2077.47        79.25 o                         
  10   0   3      11039.65      11105.02       303.13 o                         
  11   0   3        200.45        212.57        72.21 o                         
  12   0   3         93.66        164.76        83.40 o                         
 -11   1   3        239.38        229.00        83.26 o                         
 -10   1   3       2585.41       2142.33       119.19 o                         
  -9   1   3       1874.00       1728.63        81.76 o                         
  -8   1   3        142.87         71.63        65.22 o                         
  -7   1   3       1044.16       1046.29        74.22 o                         
  -6   1   3      15801.34      15640.51       300.24 o                         
  -5   1   3      16436.96      18159.36       756.72 o                         
  -4   1   3      25819.58      25974.20      2493.49 o                         
  -3   1   3       1118.73       1443.39       373.57 o                         
  -2   1   3       2114.61       2829.82        89.68 o                         
  -1   1   3        955.34       1147.01        68.79 o                         
   0   1   3       8228.10       7949.14       191.06 o                         
   1   1   3      65723.87      78571.98      1239.89 o                         
   2   1   3       5266.56       4755.36        91.47 o                         
   3   1   3      10096.98      11799.90       331.28 o                         
   4   1   3       5183.02       5608.04       105.59 o                         
   5   1   3        280.93        158.55        47.72 o                         
   6   1   3        500.56        483.93        50.76 o                         
   7   1   3      41564.70      41511.73       858.27 o                         
   8   1   3       2354.97       2846.49        90.48 o                         
   9   1   3       9303.43       9961.12       374.48 o                         
  10   1   3        591.57        625.04       101.40 o                         
  11   1   3        233.15        302.85        81.13 o                         
  12   1   3        289.41        507.97        91.85 o                         
 -11   2   3       1896.09       1543.09       162.15 o                         
 -10   2   3       1925.49       1370.79       146.49 o                         
  -9   2   3        657.69        640.55        64.53 o                         
  -8   2   3         40.85          3.12        71.25 o                         
  -7   2   3       3062.80       2654.03       174.39 o                         
  -6   2   3      26432.21      25093.33       490.84 o                         
  -5   2   3       2899.64       2578.93       125.21 o                         
  -4   2   3       8955.04       6989.00       635.14 o                         
  -3   2   3        815.72        514.68        59.38 o                         
  -2   2   3        980.44        637.76        97.88 o                         
  -1   2   3       3657.42       2329.72        83.56 o                         
   0   2   3      89598.81     113107.80      1782.24 o                         
   1   2   3      23439.56      22122.72      1586.46 o                         
   2   2   3      15880.27      14405.09       238.32 o                         
   3   2   3      39884.47      33726.46       554.77 o                         
   4   2   3       1946.01       2220.45        96.50 o                         
   5   2   3         29.75        -13.95        59.29 o                         
   6   2   3      22672.44      21820.29       441.47 o                         
   7   2   3      11175.82      11613.06       232.22 o                         
   8   2   3       4554.55       4589.83       118.37 o                         
   9   2   3       2578.60       2844.17        98.13 o                         
  10   2   3         13.48        179.39        73.19 o                         
  11   2   3        412.26        476.31        85.71 o                         
  12   2   3        252.30        374.98        97.96 o                         
 -11   3   3       2168.50       1500.78       222.59 o                         
 -10   3   3          2.02         10.56        60.91 o                         
  -9   3   3          0.79        101.55        85.06 o                         
  -8   3   3       2037.83       1818.14       201.13 o                         
  -7   3   3      20670.69      17887.65       338.15 o                         
  -6   3   3        122.65         98.13        43.38 o                         
  -5   3   3      19923.56      18089.83      1684.75 o                         
  -4   3   3        441.48        206.91        47.23 o                         
  -3   3   3        957.08        788.95        79.39 o                         
  -2   3   3       5730.75       3865.29        85.43 o                         
  -1   3   3      68187.47      68577.60      1251.08 o                         
   0   3   3     157589.69     238319.05      3748.44 o                         
   1   3   3      93120.05     109803.09      1732.40 o                         
   2   3   3      19810.22      18891.58       307.67 o                         
   3   3   3       1418.45       1132.47        52.84 o                         
   4   3   3       1267.54       1460.98        60.82 o                         
   5   3   3       4949.15       4736.42       100.48 o                         
   6   3   3      42507.11      42327.62       677.38 o                         
   7   3   3        642.97        531.19        69.77 o                         
   8   3   3       9762.57       9946.59       206.82 o                         
   9   3   3        142.01        156.88        76.26 o                         
  10   3   3        444.63        439.49        81.98 o                         
  11   3   3        100.50        178.36        88.85 o                         
  12   3   3       4905.11       5035.93       169.41 o                         
  -9   4   3        200.97         65.98       103.55 o                         
  -8   4   3       6976.77       4081.38       167.68 o                         
  -7   4   3       5828.65       4754.44       150.19 o                         
  -6   4   3      12275.05      11205.28       215.49 o                         
  -5   4   3       1467.94       1304.35       129.77 o                         
  -4   4   3        246.17        370.28        38.85 o                         
  -3   4   3        283.99        313.26        60.40 o                         
  -2   4   3      15020.91      14079.75       264.27 o                         
  -1   4   3     110357.52     137416.34      2164.02 o                         
   0   4   3        153.71        568.27        67.38 o                         
   1   4   3      36671.14      37824.16       603.93 o                         
   2   4   3       1741.02       1054.90        72.74 o                         
   3   4   3        854.51       1024.95        55.14 o                         
   4   4   3       5575.66       4797.91       101.06 o                         
   5   4   3      42608.09      45700.70       730.39 o                         
   6   4   3        321.44        680.41        62.24 o                         
   7   4   3       3572.69       4346.96        99.55 o                         
   8   4   3         52.81          6.90        80.43 o                         
   9   4   3        313.34        518.13        82.09 o                         
  10   4   3       1803.80       1953.58        97.13 o                         
  11   4   3       5828.86       6647.43       164.07 o                         
  12   4   3       3066.92       3149.25       150.06 o                         
  -5   5   3        695.64        626.09        58.04 o                         
  -4   5   3       6970.30       6267.44       212.16 o                         
  -3   5   3        128.89        371.28        37.91 o                         
  -2   5   3      83387.18      85934.30      1566.98 o                         
  -1   5   3       4295.71       4788.44        90.57 o                         
   0   5   3      33171.98      27651.98       444.33 o                         
   1   5   3        919.01        637.68        49.67 o                         
   2   5   3        187.30        363.87        50.20 o                         
   3   5   3        294.22        469.31        54.51 o                         
   4   5   3      15342.57      14484.93       245.16 o                         
   5   5   3      17628.55      16904.94       284.04 o                         
   6   5   3       2392.13       2695.06        82.21 o                         
   7   5   3       2338.16       2420.03        78.77 o                         
   8   5   3        223.32        306.05        82.40 o                         
   9   5   3       1206.38       1255.32        89.04 o                         
  10   5   3        810.10        712.25       211.95 o                         
  11   5   3       7743.02       8116.44       212.73 o                         
  12   5   3         16.21        162.60       103.06 o                         
  -5   6   3       7785.83       7889.44       261.93 o                         
  -4   6   3          8.22         38.18        32.14 o                         
  -3   6   3      69504.05      71527.04      1306.41 o                         
  -2   6   3      10897.15      12414.55       207.92 o                         
  -1   6   3      24107.47      24701.68       397.27 o                         
   0   6   3        401.61        764.65       121.29 o                         
   1   6   3       1730.02       2250.65        65.00 o                         
   2   6   3       2337.59       2370.93       131.83 o                         
   3   6   3       5517.33       4587.75       138.50 o                         
   4   6   3      45215.10      47740.86       763.49 o                         
   5   6   3       1478.34       1116.57        65.92 o                         
   6   6   3       2357.49       2639.05       100.05 o                         
   7   6   3         11.04        171.96        80.65 o                         
   8   6   3       6314.96       6634.71       230.36 o                         
   9   6   3        291.11        414.88        87.18 o                         
  10   6   3       7710.19       8946.48       201.36 o                         
  11   6   3        279.45        338.20        95.76 o                         
  -4   7   3      23809.76      21941.27       406.85 o                         
  -3   7   3      32469.33      30996.46       570.56 o                         
  -2   7   3       7960.85       8273.42       143.22 o                         
  -1   7   3      10891.27       8824.53       244.50 o                         
   0   7   3        281.34        549.39        52.71 o                         
   1   7   3       1239.52       1757.17        64.78 o                         
   2   7   3       3284.72       3857.71       112.89 o                         
   3   7   3      36417.81      37079.05       761.16 o                         
   4   7   3       2181.05       1863.46       120.39 o                         
   5   7   3       1776.51       2250.57        86.36 o                         
   6   7   3        474.47        613.32        92.51 o                         
   7   7   3       6093.92       6540.44       155.36 o                         
   8   7   3        466.28        596.94        87.73 o                         
   9   7   3      12504.87      12758.58       261.45 o                         
  10   7   3       1402.56       1425.69       106.91 o                         
  11   7   3        312.67        246.95        99.82 o                         
  -4   8   3      40477.43      40411.59       956.67 o                         
  -3   8   3       1557.96       1127.07        50.34 o                         
  -2   8   3       9159.37       7794.39       137.76 o                         
  -1   8   3       1787.91       1349.88        55.51 o                         
   0   8   3       3783.44       3838.66        86.40 o                         
   1   8   3       4329.88       3583.40        88.52 o                         
   2   8   3      40558.13      36339.49       585.07 o                         
   3   8   3      11799.46      10900.59       213.70 o                         
   4   8   3       3407.21       2893.21        83.27 o                         
   5   8   3        357.80        405.42        68.28 o                         
   6   8   3       1278.42       1476.98        86.03 o                         
   7   8   3       2605.88       2770.75       176.40 o                         
   8   8   3       7426.69       7644.77       177.14 o                         
   9   8   3       9225.50       9861.90       215.30 o                         
  10   8   3        137.39         40.34        91.60 o                         
  11   8   3        483.92        494.81       100.16 o                         
  -4   9   3        139.57        368.49        61.65 o                         
  -3   9   3       3983.24       3682.18        95.24 o                         
  -2   9   3        121.12        168.25        47.93 o                         
  -1   9   3       5386.71       4743.21        98.35 o                         
   0   9   3       4544.31       4508.48        97.76 o                         
   1   9   3       8881.14       8313.90       166.79 o                         
   2   9   3      38813.46      40725.52       653.78 o                         
   3   9   3       2434.74       2513.17        80.06 o                         
   4   9   3        235.27        270.62        96.83 o                         
   5   9   3       2844.87       3079.96       129.73 o                         
   6   9   3       5325.83       5169.11       229.03 o                         
   7   9   3       1856.09       1987.59       154.93 o                         
   8   9   3       9638.41       9273.61       206.47 o                         
   9   9   3         81.13         80.01        92.04 o                         
  10   9   3        170.31        185.76        92.43 o                         
  11   9   3          5.19         34.99        99.33 o                         
  -4  10   3       4182.70       4042.38       114.02 o                         
  -3  10   3        542.48        545.08        62.45 o                         
  -2  10   3        156.72        425.58        55.49 o                         
  -1  10   3       5636.82       5801.05       316.66 o                         
   0  10   3        671.71        995.91        99.55 o                         
   1  10   3      24784.96      22195.02       366.53 o                         
   2  10   3         67.65        131.11        60.02 o                         
   3  10   3       3147.78       3306.65        92.78 o                         
   4  10   3       2632.17       2786.43        88.67 o                         
   5  10   3       5290.18       5674.60       123.83 o                         
   6  10   3         79.00         46.37        88.72 o                         
   7  10   3       5883.74       5584.81       275.60 o                         
   8  10   3        555.16        510.35        93.86 o                         
   9  10   3        384.83        497.49       101.34 o                         
  10  10   3          0.46        -45.33        91.94 o                         
  -4  11   3        120.71        112.49        63.34 o                         
  -3  11   3         47.33         98.35        65.76 o                         
  -2  11   3      15866.04      15733.71       263.64 o                         
  -1  11   3        100.96        181.61        60.66 o                         
   0  11   3      20118.98      19381.07       340.53 o                         
   1  11   3        949.24       1081.70        72.11 o                         
   2  11   3       2358.64       2146.44       107.65 o                         
   3  11   3        405.66        352.97        70.07 o                         
   4  11   3       5859.99       5603.84       149.68 o                         
   5  11   3       1288.80       1304.60       175.78 o                         
   6  11   3       5777.96       6152.63       157.47 o                         
   7  11   3       2442.75       2200.12       137.07 o                         
   8  11   3        588.70        617.74        94.63 o                         
   9  11   3          3.86        -72.35       111.71 o                         
  10  11   3        165.09        115.70        95.24 o                         
  -4  12   3         24.52         96.27        61.65 o                         
  -3  12   3       7163.01       6988.25       463.09 o                         
  -2  12   3       2878.53       2683.36        97.02 o                         
  -1  12   3      15777.92      15909.99       312.98 o                         
   0  12   3       6968.76       6999.27       139.57 o                         
   1  12   3         87.51        231.08        66.56 o                         
   2  12   3        267.59        201.52        69.56 o                         
   3  12   3       4143.94       4321.75       129.07 o                         
   4  12   3       4766.05       4913.89       138.99 o                         
   5  12   3       1216.06       1197.43       155.05 o                         
   6  12   3       4588.06       3943.92       123.98 o                         
   7  12   3         19.43        263.03       185.79 o                         
   8  12   3         56.37        182.88        93.77 o                         
   9  12   3         79.07        148.89       141.38 o                         
  -4  13   3       1128.96       1163.18        74.73 o                         
  -3  13   3       7088.24       6589.06       360.29 o                         
  -2  13   3       3674.03       3538.30       135.17 o                         
  -1  13   3       9984.61       9842.71       332.75 o                         
   0  13   3        387.17        481.53        89.74 o                         
   1  13   3        671.19        769.41        92.98 o                         
   2  13   3        812.11        919.67        96.46 o                         
   3  13   3       4345.76       4188.75       129.46 o                         
   4  13   3         14.46        113.86       138.43 o                         
   5  13   3       4610.73       4134.00       127.99 o                         
   6  13   3        272.95        473.92       224.87 o                         
   7  13   3         69.75        122.77        93.77 o                         
   8  13   3         13.61        -18.36        88.55 o                         
   9  13   3       1768.40       1673.60       142.28 o                         
  -4  14   3       4968.72       4483.58       549.97 o                         
  -3  14   3        892.55        915.88        83.56 o                         
  -2  14   3       6838.08       6710.33       365.52 o                         
  -1  14   3         35.95         79.01        87.32 o                         
   0  14   3         92.91         80.24        91.18 o                         
   1  14   3          8.05         89.37       137.99 o                         
   2  14   3       3415.97       3464.74       123.27 o                         
   3  14   3        734.01        427.22        91.93 o                         
   4  14   3       4877.06       4308.04       133.83 o                         
   5  14   3        237.56        200.95        90.51 o                         
   6  14   3         66.72        158.73        97.14 o                         
   7  14   3        174.66         86.40        91.86 o                         
   8  14   3        792.05        759.69       110.58 o                         
  -4  15   3         47.74         12.10       130.95 o                         
  -3  15   3       5010.54       4653.11       535.51 o                         
  -2  15   3        524.34        417.55        88.13 o                         
  -1  15   3        347.98        554.99       105.04 o                         
   0  15   3         19.01        170.72        93.53 o                         
   1  15   3       2516.78       2619.16       164.05 o                         
   2  15   3       2164.83       1906.72       111.32 o                         
   3  15   3       1106.26       1004.78        95.81 o                         
   4  15   3       2353.40       1891.34       128.34 o                         
   5  15   3          7.69         -9.76        92.19 o                         
   6  15   3        143.08        213.58        94.92 o                         
   7  15   3        592.98        624.59        99.88 o                         
  -4  16   3       1209.33       1171.42       114.45 o                         
  -3  16   3        754.44        808.13       108.71 o                         
  -2  16   3        483.32        750.64       133.65 o                         
  -1  16   3         46.14         38.10       106.32 o                         
   0  16   3        669.02        664.49       211.28 o                         
   1  16   3       3946.72       3785.87       290.28 o                         
   2  16   3        112.91        118.27       101.62 o                         
   3  16   3       1640.91       1561.77       218.24 o                         
   4  16   3          0.74        -90.45        97.55 o                         
   5  16   3         23.20        152.24       129.03 o                         
   6  16   3         34.22          0.22        95.98 o                         
  -4  17   3        605.54        379.70       103.04 o                         
  -3  17   3          1.34         42.80       105.53 o                         
  -2  17   3         51.79        107.92       103.63 o                         
  -1  17   3         14.99         52.47       113.47 o                         
   0  17   3       3377.08       3328.37       284.64 o                         
   1  17   3        120.39        134.67        99.82 o                         
   2  17   3        896.65        631.77       117.86 o                         
   3  17   3          2.25       -118.22       118.22 o                         
   4  17   3         88.15        330.63       138.82 o                         
   5  17   3         60.93         30.01        98.31 o                         
  -3  18   3          2.37        -44.27       116.56 o                         
  -2  18   3         21.00         -0.62       165.60 o                         
  -1  18   3       1641.43       1708.51       281.95 o                         
   0  18   3        998.28        761.80       123.24 o                         
   1  18   3        848.79        558.15       113.30 o                         
   2  18   3        321.58        246.88       105.18 o                         
   3  18   3          9.63        113.00       103.72 o                         
   4  18   3         45.93       -101.57       101.57 o                         
  -1  19   3       1348.27        878.79       573.17 o                         
   0  19   3        150.85         91.87       114.64 o                         
   1  19   3        341.01        221.45       117.41 o                         
   2  19   3          0.02         31.49       158.67 o                         
  -1 -17   4          1.00        181.43        98.71 o                         
   0 -17   4          3.25        115.57        93.26 o                         
   1 -17   4        215.83        173.13        99.12 o                         
   2 -17   4         94.95        -75.67       109.30 o                         
  -3 -16   4         37.02        -35.49        90.83 o                         
  -2 -16   4         38.49         34.74        88.97 o                         
  -1 -16   4        396.35        486.20        90.71 o                         
   0 -16   4        675.58        572.94       110.06 o                         
   1 -16   4          9.50        -10.90        87.38 o                         
   2 -16   4       1120.90       1063.81        96.50 o                         
   3 -16   4        125.26        247.75        94.86 o                         
   4 -16   4         27.00        -89.14       106.99 o                         
   5 -16   4        198.34        218.47       277.76 o                         
  -4 -15   4          3.23        115.97        84.14 o                         
  -3 -15   4          4.79         18.51        85.29 o                         
  -2 -15   4        478.01        669.16        87.68 o                         
  -1 -15   4       1635.23       1418.73        95.45 o                         
   0 -15   4        557.26        643.81        87.76 o                         
   1 -15   4       2379.01       2542.34       153.56 o                         
   2 -15   4         54.54        225.86       106.91 o                         
   3 -15   4         16.27         49.67        86.61 o                         
   4 -15   4        675.05       1059.37        95.00 o                         
   5 -15   4        209.01        274.24       207.09 o                         
   6 -15   4       1027.51       1634.55       256.43 o                         
  -5 -14   4        124.78        229.38        83.65 o                         
  -4 -14   4         54.92        247.81       118.22 o                         
  -3 -14   4        193.79        209.66        90.32 o                         
  -2 -14   4        265.34         86.92        82.87 o                         
  -1 -14   4       1094.12       1041.17        89.71 o                         
   0 -14   4        783.89        814.60        88.16 o                         
   1 -14   4       1027.48       1019.59       135.38 o                         
   2 -14   4         15.36         26.39       121.71 o                         
   3 -14   4        412.27        421.76        83.29 o                         
   4 -14   4         25.34        103.80        80.63 o                         
   5 -14   4       1382.32       1609.67       191.70 o                         
   6 -14   4         16.46       -169.59       212.77 o                         
  -6 -13   4        562.76        554.51        82.56 o                         
  -5 -13   4        307.18        458.24        81.55 o                         
  -4 -13   4        604.68        766.35        86.04 o                         
  -3 -13   4        132.96        224.13        87.44 o                         
  -2 -13   4       2894.46       3024.41       221.76 o                         
  -1 -13   4        130.48         17.45        78.26 o                         
   0 -13   4       2973.81       3268.05       213.13 o                         
   1 -13   4         47.08         45.71        76.27 o                         
   2 -13   4         10.42         52.65        77.38 o                         
   3 -13   4        922.30        986.79        82.58 o                         
   4 -13   4       1915.64       1971.71       171.33 o                         
   5 -13   4        664.99        597.46       139.51 o                         
   6 -13   4       4661.88       5712.98       249.22 o                         
  -7 -12   4        440.95        410.71        78.92 o                         
  -6 -12   4          3.45         99.52        75.86 o                         
  -5 -12   4        257.96        384.14        82.04 o                         
  -4 -12   4         90.80         15.29        80.23 o                         
  -3 -12   4       4992.98       4806.05       231.23 o                         
  -2 -12   4         11.96          7.12        79.84 o                         
  -1 -12   4       2668.93       3044.46       135.81 o                         
   0 -12   4        181.98        538.29        81.53 o                         
   1 -12   4        327.58        507.76        78.57 o                         
   2 -12   4        810.25        837.29        79.49 o                         
   3 -12   4       1405.41       1749.93       130.24 o                         
   4 -12   4       2106.91       2237.39       106.76 o                         
   5 -12   4       2813.82       3130.75       112.76 o                         
  -8 -11   4       1086.72       1072.66        86.37 o                         
  -7 -11   4          8.54         45.77       104.92 o                         
  -6 -11   4         47.71        194.17        77.10 o                         
  -5 -11   4        611.10        931.00       101.28 o                         
  -4 -11   4       1699.07       1888.44       109.70 o                         
  -3 -11   4       2167.36       2463.00       112.65 o                         
  -2 -11   4       1761.24       1713.07        93.19 o                         
  -1 -11   4       2215.00       2383.64        97.78 o                         
   0 -11   4          0.23         90.35        75.68 o                         
   1 -11   4        453.43        455.35        76.08 o                         
   2 -11   4        123.48        282.46        69.96 o                         
   3 -11   4       3247.93       3490.54       150.37 o                         
   4 -11   4        266.99        384.29        67.08 o                         
   5 -11   4        711.40        877.46       119.66 o                         
  -8 -10   4          0.57         10.34        80.94 o                         
  -7 -10   4         10.05         44.18        78.60 o                         
  -6 -10   4       2473.60       2806.97       134.95 o                         
  -5 -10   4       1230.48       1505.14        87.86 o                         
  -4 -10   4       5043.69       5587.93       150.60 o                         
  -3 -10   4       1839.96       2065.63       127.23 o                         
  -2 -10   4       2637.70       3128.51       150.86 o                         
  -1 -10   4        320.20        570.99       130.57 o                         
   0 -10   4       1960.23       2616.90        94.79 o                         
   1 -10   4       2126.54       2131.26        88.19 o                         
   2 -10   4      11921.61      13382.53       295.69 o                         
   3 -10   4        162.51        282.75        68.77 o                         
   4 -10   4       4510.84       4933.71       118.17 o                         
   5 -10   4        413.47        526.95        55.28 o                         
  -9  -9   4        249.35        186.04        82.68 o                         
  -8  -9   4          3.25        184.94        79.50 o                         
  -7  -9   4        902.08       1055.29        83.97 o                         
  -6  -9   4         47.76        130.06       116.01 o                         
  -5  -9   4       5749.44       6163.98       150.09 o                         
  -4  -9   4         20.64        172.17        89.95 o                         
  -3  -9   4       3894.62       4477.49       126.07 o                         
  -2  -9   4         20.45         61.65        73.09 o                         
  -1  -9   4       1519.06       1805.84        84.59 o                         
   0  -9   4        329.34        447.91       169.15 o                         
   1  -9   4       7355.39       8685.97       360.82 o                         
   2  -9   4       3212.52       4092.16       249.80 o                         
   3  -9   4       2599.72       2753.91       151.31 o                         
   4  -9   4       1680.82       2094.48        95.45 o                         
   5  -9   4       1352.98       1377.98       106.22 o                         
  -9  -8   4         31.93         46.67        86.70 o                         
  -8  -8   4        985.56       1087.49        85.91 o                         
  -7  -8   4        563.90        716.00        81.78 o                         
  -6  -8   4       5785.21       6680.26       244.63 o                         
  -5  -8   4       3063.18       3340.43       109.47 o                         
  -4  -8   4       5970.89       6393.17       152.66 o                         
  -3  -8   4        224.86        468.93        75.97 o                         
  -2  -8   4        899.46        925.43       201.32 o                         
  -1  -8   4       1769.36       1786.39       122.42 o                         
   0  -8   4        169.96        353.07        95.72 o                         
   1  -8   4      17776.89      18612.93      1128.92 o                         
   2  -8   4       1327.13       2021.62        96.58 o                         
   3  -8   4        514.36        813.26       133.94 o                         
   4  -8   4        531.25        629.08        71.19 o                         
   5  -8   4       3105.70       2888.57       131.94 o                         
  -9  -7   4        641.60        649.36        83.19 o                         
  -8  -7   4        912.45        855.74       114.25 o                         
  -7  -7   4       4943.05       5426.95       193.90 o                         
  -6  -7   4       2719.32       2573.98        98.56 o                         
  -5  -7   4       3869.88       4549.84       237.86 o                         
  -4  -7   4        128.07        461.95        75.39 o                         
  -3  -7   4        451.34        667.82       133.32 o                         
  -2  -7   4      14078.66      14335.46       475.25 o                         
  -1  -7   4       1470.27       1743.89       101.91 o                         
   0  -7   4      11589.84      11443.64       323.57 o                         
   1  -7   4       2801.25       3159.71       261.36 o                         
   2  -7   4        419.68        505.76        77.12 o                         
   3  -7   4       1636.31       1906.02        88.00 o                         
   4  -7   4       4028.43       4080.58       117.63 o                         
   5  -7   4       5024.21       4610.78       102.65 o                         
 -10  -6   4         75.13         64.56        93.17 o                         
  -9  -6   4       1322.23       1447.08       179.51 o                         
  -8  -6   4       1167.67       1188.41       115.88 o                         
  -7  -6   4       4815.71       4811.11       175.37 o                         
  -6  -6   4        515.98        531.19        77.92 o                         
  -5  -6   4       2301.14       2607.92        96.99 o                         
  -4  -6   4        250.09        456.96        94.01 o                         
  -3  -6   4       4124.72       4661.50       155.25 o                         
  -2  -6   4        340.15        185.41        86.05 o                         
  -1  -6   4       3915.16       4465.97       141.90 o                         
   0  -6   4       2714.22       2818.01       239.12 o                         
   1  -6   4         52.19        203.71        99.01 o                         
   2  -6   4        121.02        524.49        71.15 o                         
   3  -6   4      11586.78       9830.21       750.63 o                         
   4  -6   4       5008.14       5188.11       176.29 o                         
   5  -6   4      10030.01       9909.40       191.70 o                         
   6  -6   4       5497.66       5432.06       108.67 o                         
 -10  -5   4       1605.24       1731.53       101.58 o                         
  -9  -5   4         16.65        -34.35        80.31 o                         
  -8  -5   4       9802.73      10368.74       619.03 o                         
  -7  -5   4         28.88         -6.04        78.86 o                         
  -6  -5   4       2307.09       2523.61       113.49 o                         
  -5  -5   4       2768.78       3011.89       144.87 o                         
  -4  -5   4       2016.93       2404.57       112.77 o                         
  -3  -5   4      15018.13      13590.34       333.17 o                         
  -2  -5   4       3061.14       3429.42       178.42 o                         
  -1  -5   4      41880.95      41683.77      3007.65 o                         
   0  -5   4       4496.19       5123.62       150.88 o                         
   1  -5   4        301.67        293.26        76.51 o                         
   2  -5   4        259.16        534.13       119.07 o                         
   3  -5   4      17233.56      18586.31      1060.54 o                         
   4  -5   4         25.33         76.51        77.93 o                         
   5  -5   4      19937.25      18432.69       343.21 o                         
   6  -5   4       1277.67       1185.42        54.67 o                         
 -10  -4   4         65.30         78.12       103.42 o                         
  -9  -4   4       3558.11       3603.79       307.29 o                         
  -8  -4   4        714.49        675.69        79.26 o                         
  -7  -4   4        963.83        908.30        88.27 o                         
  -6  -4   4       1159.85       1210.59        83.96 o                         
  -5  -4   4        700.51        888.32       157.34 o                         
  -4  -4   4      11344.83      10910.87       722.89 o                         
  -3  -4   4       8760.25       9600.55       588.69 o                         
  -2  -4   4      19870.78      21796.32      1295.08 o                         
  -1  -4   4        571.52        776.03        80.47 o                         
   0  -4   4       1030.09       1106.70        86.51 o                         
   1  -4   4        958.22       1345.59        78.45 o                         
   2  -4   4      34575.14      33570.03      2978.75 o                         
   3  -4   4         38.12         45.47        62.03 o                         
   4  -4   4      28000.47      25940.87       479.12 o                         
   5  -4   4       1238.71       1044.11        63.80 o                         
   6  -4   4        473.86        580.36        37.24 o                         
   7  -4   4       7225.37       7928.70       263.36 o                         
 -10  -3   4       2414.51       1943.89       127.59 o                         
  -9  -3   4       2210.81       1568.06       196.65 o                         
  -8  -3   4        493.23        595.69        76.78 o                         
  -7  -3   4         33.10         -4.27        73.25 o                         
  -6  -3   4       1346.59       1517.35        85.07 o                         
  -5  -3   4       3521.85       3822.37       297.22 o                         
  -4  -3   4        406.14        163.83        81.23 o                         
  -3  -3   4      20915.01      21106.94      1227.68 o                         
  -2  -3   4      13754.68      12678.33       615.02 o                         
  -1  -3   4       1601.42       1874.08        96.85 o                         
   0  -3   4         54.88         81.83        86.45 o                         
   1  -3   4       5734.79       6666.45       171.74 o                         
   2  -3   4         89.53        343.10        60.35 o                         
   3  -3   4      25099.68      26005.92       588.78 o                         
   4  -3   4       3422.63       3811.20        86.05 o                         
   5  -3   4        163.65        193.09        38.73 o                         
   6  -3   4       7119.47       6783.13       134.85 o                         
   7  -3   4       2330.48       2637.68        78.10 o                         
   8  -3   4       6517.00       7196.08       172.84 o                         
   9  -3   4        670.04        800.07        46.51 o                         
 -10  -2   4       3056.55       2765.58       174.42 o                         
  -9  -2   4        353.93        521.68        97.99 o                         
  -8  -2   4        444.53        359.70        77.06 o                         
  -7  -2   4       2248.24       2272.44        92.92 o                         
  -6  -2   4      11780.74      13483.00       488.58 o                         
  -5  -2   4       5723.19       4786.52       485.24 o                         
  -4  -2   4      30914.59      28726.94      5961.43 o                         
  -3  -2   4      17123.44      17860.66      2188.95 o                         
  -2  -2   4       7795.04       7623.56       637.81 o                         
  -1  -2   4       6404.54       6682.24       362.29 o                         
   0  -2   4       2506.14       3151.09       103.54 o                         
   1  -2   4      21348.05      22912.23      1109.51 o                         
   2  -2   4      11074.50      12379.24       290.37 o                         
   3  -2   4      39912.66      42904.90       829.46 o                         
   4  -2   4       2758.78       2159.84        62.81 o                         
   5  -2   4       2662.78       2563.14        66.31 o                         
   6  -2   4       4534.87       4086.77       136.57 o                         
   7  -2   4      15988.71      15445.73       290.01 o                         
   8  -2   4       1845.11       2339.46        81.66 o                         
   9  -2   4       9531.08       9305.90       221.06 o                         
  10  -2   4        758.92       1010.25        61.60 o                         
  11  -2   4         68.45         -6.12        54.53 o                         
 -11  -1   4       1256.08        756.83       131.34 o                         
 -10  -1   4        176.23         98.55        85.34 o                         
  -9  -1   4         79.00        130.81        78.49 o                         
  -8  -1   4        967.54        654.64       115.07 o                         
  -7  -1   4       3954.33       4311.61       118.88 o                         
  -6  -1   4       7736.85       8002.57       755.63 o                         
  -5  -1   4       6285.73       6616.87       187.16 o                         
  -4  -1   4      11358.74      12916.29       906.30 o                         
  -3  -1   4        315.58        887.42       129.91 o                         
  -2  -1   4       4166.77       4743.49       274.25 o                         
  -1  -1   4        101.92         34.34        71.68 o                         
   0  -1   4      18107.55      20041.85       459.34 o                         
   1  -1   4      23850.77      24386.67       555.70 o                         
   2  -1   4       5385.60       5688.19       146.04 o                         
   3  -1   4       2890.89       2295.13        67.01 o                         
   4  -1   4      17194.89      13310.97       253.10 o                         
   5  -1   4      12625.65      11923.66       197.99 o                         
   6  -1   4      26305.80      24428.90       392.91 o                         
   7  -1   4       3246.42       3510.31        75.59 o                         
   8  -1   4      10953.29      11232.94       301.97 o                         
   9  -1   4        867.17       1070.62        62.97 o                         
  10  -1   4         50.32        120.41        57.62 o                         
  11  -1   4       2517.32       2865.88        91.23 o                         
  12  -1   4        208.19        200.11        74.99 o                         
 -11   0   4        355.23        196.96        94.93 o                         
 -10   0   4         39.68        -81.66        81.66 o                         
  -9   0   4       1247.62       1118.69       103.07 o                         
  -8   0   4         37.51         73.03        73.01 o                         
  -7   0   4      14713.70      14424.35       285.51 o                         
  -6   0   4        856.63        885.98       131.76 o                         
  -5   0   4      29695.57      27010.12      2871.88 o                         
  -4   0   4         10.26         14.69        70.85 o                         
  -3   0   4        149.60         24.39        69.94 o                         
  -2   0   4       8285.51       7460.83       188.94 o                         
  -1   0   4        503.49       1319.56       169.48 o                         
   0   0   4        385.11        630.96        96.98 o                         
   1   0   4       3959.82       4331.11       232.66 o                         
   2   0   4       5730.28       5494.02       166.95 o                         
   3   0   4       4725.22       3707.76       106.83 o                         
   4   0   4      18237.10      20622.59       333.33 o                         
   5   0   4      11052.50      10550.51       188.81 o                         
   6   0   4       4485.22       4811.93        95.68 o                         
   7   0   4       2108.19       2187.27        90.79 o                         
   8   0   4       3774.90       4017.57        88.87 o                         
   9   0   4        150.85        263.52        87.86 o                         
  10   0   4       2362.12       2333.22       228.93 o                         
  11   0   4          4.34        -62.93        71.06 o                         
  12   0   4       2061.24       1793.08        94.32 o                         
 -11   1   4          9.22        147.55        89.09 o                         
 -10   1   4        864.08       1024.09       116.20 o                         
  -9   1   4         38.22        -31.24        71.28 o                         
  -8   1   4      10419.15       9731.70       277.56 o                         
  -7   1   4        355.96        335.10        65.97 o                         
  -6   1   4      26222.40      27167.25      1403.82 o                         
  -5   1   4        287.23        260.07        74.28 o                         
  -4   1   4          3.13         80.11        63.04 o                         
  -3   1   4      10991.76       8963.55       955.71 o                         
  -2   1   4      27972.31      30227.65      1698.33 o                         
  -1   1   4      19177.30      18753.62       669.94 o                         
   0   1   4      13475.14      13920.00       327.17 o                         
   1   1   4       7761.43       8943.68       176.91 o                         
   2   1   4         38.27         58.01        43.24 o                         
   3   1   4      27638.63      24206.85       390.00 o                         
   4   1   4        902.47       1238.94        52.83 o                         
   5   1   4      69042.84      72491.66      1148.02 o                         
   6   1   4       1041.06       1263.69        57.73 o                         
   7   1   4      21313.87      19994.38       343.18 o                         
   8   1   4        243.42        410.87        56.79 o                         
   9   1   4        875.41       1049.50        86.67 o                         
  10   1   4       2122.69       2465.13        92.77 o                         
  11   1   4       2064.74       1893.45        90.53 o                         
  12   1   4        920.84        750.51        90.92 o                         
 -11   2   4        198.28         90.01        89.31 o                         
 -10   2   4        228.01        213.66       101.61 o                         
  -9   2   4       3787.59       2926.79       197.33 o                         
  -8   2   4       1664.53       1616.94       104.64 o                         
  -7   2   4       6994.14       6687.12       147.63 o                         
  -6   2   4       2041.50       2063.58        89.95 o                         
  -5   2   4          4.36         43.78        91.60 o                         
  -4   2   4        439.59        637.07        61.33 o                         
  -3   2   4         77.34        292.78        55.92 o                         
  -2   2   4      17229.58      18212.18      1239.63 o                         
  -1   2   4        169.88        120.98        68.31 o                         
   0   2   4       4167.05       5109.82       113.54 o                         
   1   2   4       3855.51       2432.29        89.81 o                         
   2   2   4      29968.99      25417.33       410.43 o                         
   3   2   4          3.42        477.84        46.77 o                         
   4   2   4      63785.19      68060.50      1078.24 o                         
   5   2   4       4592.58       4105.45        88.80 o                         
   6   2   4      11771.06      11280.36       194.69 o                         
   7   2   4        257.17        301.01        72.42 o                         
   8   2   4        838.43        973.42        79.23 o                         
   9   2   4       8373.67       9111.80       295.28 o                         
  10   2   4       3255.45       3088.90       143.62 o                         
  11   2   4       2974.57       3151.59       105.80 o                         
  12   2   4        526.49        471.23       148.92 o                         
 -11   3   4        960.30        562.21        85.99 o                         
 -10   3   4        933.79        678.96       156.02 o                         
  -9   3   4       4647.54       3594.48       295.00 o                         
  -8   3   4       5720.04       4918.02       308.19 o                         
  -7   3   4       5210.53       4532.10       177.26 o                         
  -6   3   4       1644.19       1580.78        74.92 o                         
  -5   3   4       5626.59       5728.23       510.16 o                         
  -4   3   4       8417.87       5643.26       930.55 o                         
  -3   3   4       8371.16       6602.51       754.32 o                         
  -2   3   4      14487.86      12402.10       688.34 o                         
  -1   3   4      32047.68      29100.17       537.75 o                         
   0   3   4       6033.61       5188.12       100.21 o                         
   1   3   4       7191.68       7502.69       133.37 o                         
   2   3   4      18303.44      19519.30       355.10 o                         
   3   3   4      13545.02      13862.84       230.55 o                         
   4   3   4       2937.38       3522.29        83.86 o                         
   5   3   4       3528.44       3235.02        81.91 o                         
   6   3   4       1302.79       1329.72        65.22 o                         
   7   3   4         89.96        121.80        57.55 o                         
   8   3   4       5115.02       5914.41       120.94 o                         
   9   3   4        123.36        152.39        77.53 o                         
  10   3   4       4536.14       4393.53       134.60 o                         
  11   3   4          2.44        -41.40        88.69 o                         
  12   3   4        312.78        220.54        99.52 o                         
 -10   4   4       2014.31        872.66       173.66 o                         
  -9   4   4       1507.66       1094.89       150.46 o                         
  -8   4   4       2062.15       1576.56       136.52 o                         
  -7   4   4        472.89        450.31        52.83 o                         
  -6   4   4       5761.45       5098.78       137.90 o                         
  -5   4   4       4362.17       3675.13       131.44 o                         
  -4   4   4      13284.97      11364.41       725.84 o                         
  -3   4   4       1442.03       1406.17        93.72 o                         
  -2   4   4      17010.64      16613.18       311.85 o                         
  -1   4   4        186.15        281.56        48.95 o                         
   0   4   4       9125.79       6851.69       123.43 o                         
   1   4   4      40441.88      41196.84       656.88 o                         
   2   4   4      28777.19      29314.74      1586.07 o                         
   3   4   4      28975.30      29106.71       468.96 o                         
   4   4   4      13307.65      11924.10       205.25 o                         
   5   4   4       3133.07       3478.03        86.23 o                         
   6   4   4       2428.99       2022.32        73.37 o                         
   7   4   4      12797.01      12571.70       217.39 o                         
   8   4   4       4383.28       4708.54       130.50 o                         
   9   4   4       6172.65       6598.74       156.98 o                         
  10   4   4        748.72        756.84        84.48 o                         
  11   4   4       1026.38       1218.77       100.26 o                         
  12   4   4          1.21         51.55        99.87 o                         
  -8   5   4         23.81         37.07        66.56 o                         
  -7   5   4        122.47        136.23        39.95 o                         
  -6   5   4       7746.20       7161.77       240.45 o                         
  -5   5   4       1222.04       1534.97        54.86 o                         
  -4   5   4      20673.42      19871.37       719.80 o                         
  -3   5   4         18.91        229.73        45.29 o                         
  -2   5   4       7615.57       6516.45       134.14 o                         
  -1   5   4       2376.28       1615.64        53.97 o                         
   0   5   4       7114.48       9457.05       162.57 o                         
   1   5   4      14039.71      11611.19       196.73 o                         
   2   5   4       9514.05      10428.68       272.99 o                         
   3   5   4       5294.08       4986.47       102.37 o                         
   4   5   4         93.57        111.13        55.98 o                         
   5   5   4       1361.58       1133.75        65.47 o                         
   6   5   4      11215.48      10589.18       188.71 o                         
   7   5   4       5478.71       5951.57       160.06 o                         
   8   5   4      10774.27      11337.45       201.33 o                         
   9   5   4        865.41        983.73        89.26 o                         
  10   5   4        311.06        320.47        86.55 o                         
  11   5   4         64.65        219.29        97.27 o                         
  12   5   4        531.98        600.23       112.49 o                         
  -6   6   4         44.99         88.83        40.61 o                         
  -5   6   4      37044.05      39407.50       725.27 o                         
  -4   6   4        177.23        313.01        42.97 o                         
  -3   6   4      14037.46      12653.12       243.93 o                         
  -2   6   4        599.41        832.30        49.66 o                         
  -1   6   4       8363.30       9639.89       165.34 o                         
   0   6   4       5969.56       6070.99       114.52 o                         
   1   6   4      27900.62      27643.99       446.19 o                         
   2   6   4       2851.80       3089.11        85.03 o                         
   3   6   4       2769.62       2101.63       120.87 o                         
   4   6   4       1185.37       1113.81        62.24 o                         
   5   6   4        117.22        397.39        87.11 o                         
   6   6   4      20463.57      21797.80      1097.88 o                         
   7   6   4       1430.12       1613.34        75.17 o                         
   8   6   4       9428.65      10199.60       185.71 o                         
   9   6   4         16.51        -16.78        86.57 o                         
  10   6   4        226.46        353.48        87.95 o                         
  11   6   4         51.21        -18.75        97.83 o                         
  -5   7   4        159.07        278.08        59.65 o                         
  -4   7   4       4117.35       4073.76        89.05 o                         
  -3   7   4         95.14        272.30        44.87 o                         
  -2   7   4       8208.16       7932.62       138.64 o                         
  -1   7   4       4110.49       4539.37       101.02 o                         
   0   7   4      16367.95      15434.21       257.13 o                         
   1   7   4       1118.02       1806.98        71.79 o                         
   2   7   4       6295.59       6705.87       127.82 o                         
   3   7   4       2202.89       1514.09        64.06 o                         
   4   7   4        125.34         22.89        59.98 o                         
   5   7   4      34098.58      32401.26       524.77 o                         
   6   7   4         27.94        189.62        69.32 o                         
   7   7   4      19226.08      19401.55       324.58 o                         
   8   7   4          1.96          0.32       109.87 o                         
   9   7   4        190.16        376.26        91.12 o                         
  10   7   4         81.48        215.85        88.80 o                         
  11   7   4       1063.31       1245.45       112.73 o                         
  -5   8   4       2801.35       2816.74       204.61 o                         
  -4   8   4        753.55        726.11        59.07 o                         
  -3   8   4         10.65        362.71        47.81 o                         
  -2   8   4       3625.06       4063.35        84.95 o                         
  -1   8   4        425.18        504.92        51.56 o                         
   0   8   4       1292.28       1453.48        61.05 o                         
   1   8   4        453.48        438.92        56.19 o                         
   2   8   4       1330.50       1490.20        66.76 o                         
   3   8   4        276.28        176.76        73.12 o                         
   4   8   4       7644.25       7143.08       148.96 o                         
   5   8   4        206.42        305.84        66.99 o                         
   6   8   4       8426.29       8554.89       165.58 o                         
   7   8   4        172.28        286.87        74.02 o                         
   8   8   4        155.02        152.93        88.43 o                         
   9   8   4        221.07        274.13       102.81 o                         
  10   8   4        950.46       1111.65        98.35 o                         
  11   8   4       1162.84       1096.46       113.04 o                         
  -5   9   4          8.17         65.31        44.38 o                         
  -4   9   4        321.02        392.95        46.18 o                         
  -3   9   4      10366.96      10330.28       175.77 o                         
  -2   9   4        292.72        253.49        48.83 o                         
  -1   9   4      16050.88      15151.87       252.81 o                         
   0   9   4       1526.83       1701.50        91.43 o                         
   1   9   4        602.83        936.33        61.64 o                         
   2   9   4      10855.57       9737.78       175.77 o                         
   3   9   4      14084.55      14050.09       327.81 o                         
   4   9   4      12223.12      12322.67       216.40 o                         
   5   9   4       7432.09       7225.33       145.49 o                         
   6   9   4       4077.96       4429.31       115.67 o                         
   7   9   4        916.81       1302.44        83.93 o                         
   8   9   4        105.47        291.17        93.51 o                         
   9   9   4          9.62        184.29        94.13 o                         
  10   9   4       1819.74       2131.72       251.22 o                         
  11   9   4         44.00        -55.29       192.45 o                         
  -4  10   4       3992.54       3919.19        92.24 o                         
  -3  10   4        798.62        857.12        63.65 o                         
  -2  10   4       4951.93       5405.79       186.94 o                         
  -1  10   4        416.73        705.67        62.80 o                         
   0  10   4         83.73         98.70        95.91 o                         
   1  10   4       2573.42       2349.44        89.73 o                         
   2  10   4       7505.27       6508.09       135.65 o                         
   3  10   4      23673.98      23530.36       407.40 o                         
   4  10   4       7652.58       7240.39       144.57 o                         
   5  10   4       4600.02       4553.35       112.47 o                         
   6  10   4        647.64        795.90        78.86 o                         
   7  10   4        715.85        918.65        94.76 o                         
   8  10   4        218.86         85.19       137.09 o                         
   9  10   4       4826.62       5177.88       148.88 o                         
  10  10   4        585.97        470.50       115.18 o                         
  -5  11   4        221.33        261.46        43.24 o                         
  -4  11   4      10330.17      10024.19       242.20 o                         
  -3  11   4        402.30        498.81        56.29 o                         
  -2  11   4       7448.07       7782.32       248.19 o                         
  -1  11   4        147.80        352.91        63.58 o                         
   0  11   4        718.46       1169.16        69.32 o                         
   1  11   4         67.52        168.93        66.46 o                         
   2  11   4       6412.22       6435.70       133.32 o                         
   3  11   4         10.99        160.95        68.20 o                         
   4  11   4       3149.35       3179.28        94.19 o                         
   5  11   4        215.91        335.25        86.26 o                         
   6  11   4         29.88        178.21        75.49 o                         
   7  11   4       1035.51        981.07       148.18 o                         
   8  11   4       1482.62       1543.72       119.27 o                         
   9  11   4       1022.52        903.17        99.09 o                         
  10  11   4        579.64        583.65        95.69 o                         
  -4  12   4        357.94        329.31       120.74 o                         
  -3  12   4       8551.78       8089.30       276.85 o                         
  -2  12   4          7.02        244.82        63.93 o                         
  -1  12   4       1631.66       2080.72        91.54 o                         
   0  12   4       1036.45        965.42        72.37 o                         
   1  12   4       8184.37       8857.21       320.60 o                         
   2  12   4        435.51        468.05        72.24 o                         
   3  12   4      12738.53      12976.41       229.12 o                         
   4  12   4        239.14        157.36        72.78 o                         
   5  12   4         55.84        145.75        72.42 o                         
   6  12   4       3188.73       3135.01       126.60 o                         
   7  12   4         23.23         91.66        97.73 o                         
   8  12   4       3317.44       3003.73       129.14 o                         
   9  12   4         66.00         22.11       108.21 o                         
  10  12   4        803.56        564.91       103.23 o                         
  -4  13   4       2033.54       1710.79        92.59 o                         
  -3  13   4        397.17        435.01        77.27 o                         
  -2  13   4        580.94        786.76        79.12 o                         
  -1  13   4        377.88        280.31        68.51 o                         
   0  13   4       2804.97       2926.35        92.91 o                         
   1  13   4        416.68        469.85        82.19 o                         
   2  13   4       3790.05       3764.56       145.01 o                         
   3  13   4        443.27        379.87        74.57 o                         
   4  13   4          0.81        197.74        88.59 o                         
   5  13   4       2316.75       2310.04       107.15 o                         
   6  13   4         58.27        309.50       201.40 o                         
   7  13   4       3929.97       3540.61       124.38 o                         
   8  13   4          0.04         27.32        93.57 o                         
   9  13   4       1039.00        990.14       109.77 o                         
  -5  14   4        999.75        820.80        63.75 o                         
  -4  14   4       1457.10       1491.27        83.66 o                         
  -3  14   4        150.17        409.12        80.07 o                         
  -2  14   4       1746.03       1399.42       181.74 o                         
  -1  14   4         15.51        -22.00        87.89 o                         
   0  14   4       4204.11       4360.23       228.42 o                         
   1  14   4         13.83        -59.17        75.68 o                         
   2  14   4        822.44        902.60       126.22 o                         
   3  14   4          2.91         20.43        90.66 o                         
   4  14   4       1115.25       1367.57       116.14 o                         
   5  14   4       1013.41        835.05       112.69 o                         
   6  14   4       1869.40       1631.99       238.21 o                         
   7  14   4        371.32        358.38        94.15 o                         
   8  14   4        501.74        653.80       136.58 o                         
  -5  15   4        541.12        460.10        66.95 o                         
  -4  15   4          0.38         96.44       130.15 o                         
  -3  15   4       1421.04        895.95       182.31 o                         
  -2  15   4         20.64        120.19        87.45 o                         
  -1  15   4       3960.96       4697.56       275.48 o                         
   0  15   4         18.85        173.12        92.94 o                         
   1  15   4       1710.48       1713.53       108.06 o                         
   2  15   4        174.40        177.76        98.67 o                         
   3  15   4        926.20       1192.48       192.65 o                         
   4  15   4       3821.55       3376.43       123.10 o                         
   5  15   4       1702.39       1668.15       112.76 o                         
   6  15   4       1519.44       1062.27       115.07 o                         
   7  15   4        615.86        751.42       293.91 o                         
  -4  16   4        181.52        -10.78       123.51 o                         
  -3  16   4        214.63         98.20        94.31 o                         
  -2  16   4        916.77        679.88       185.46 o                         
  -1  16   4        333.67        389.59        96.58 o                         
   0  16   4        667.70        661.31       100.45 o                         
   1  16   4         61.13        130.36       102.63 o                         
   2  16   4        316.33        559.38       102.36 o                         
   3  16   4       1043.81        908.21       128.36 o                         
   4  16   4        362.41        368.20        99.61 o                         
   5  16   4       1445.94       1123.42       125.42 o                         
   6  16   4        153.91        282.00        99.25 o                         
   7  16   4        223.24        132.08       237.85 o                         
  -4  17   4        725.33        459.29       109.57 o                         
  -3  17   4        116.87        179.64       126.28 o                         
  -2  17   4       1857.46       1596.34       208.30 o                         
  -1  17   4        310.17        320.52       176.15 o                         
   0  17   4        229.79        190.39       104.11 o                         
   1  17   4          0.81         19.43       103.19 o                         
   2  17   4       1229.46        990.07       106.70 o                         
   3  17   4        259.10        116.63       124.64 o                         
   4  17   4       2000.98       1475.99       152.18 o                         
   5  17   4         30.70        -31.86       155.56 o                         
   6  17   4        215.24        748.89       237.85 o                         
  -3  18   4        667.26        398.91       118.35 o                         
  -2  18   4        115.28         83.41       110.72 o                         
  -1  18   4         87.99        -40.47       107.63 o                         
   0  18   4         28.10       -102.36       104.82 o                         
   1  18   4       1834.45       1515.34       219.02 o                         
   2  18   4        311.43        285.17       108.39 o                         
   3  18   4       1426.75       1203.55       274.88 o                         
   4  18   4        182.36       -106.52       106.52 o                         
  -1  19   4          2.43       -121.34       121.34 o                         
   0  19   4        220.18        347.73       111.36 o                         
   1  19   4        372.98        229.15       112.30 o                         
   2  19   4        283.62        336.19       172.19 o                         
  -2 -16   5       1137.77        926.01        94.42 o                         
  -1 -16   5         38.37         13.17        87.73 o                         
   0 -16   5        103.51        148.70       114.07 o                         
   1 -16   5          1.05        132.33        94.25 o                         
   2 -16   5        675.10        769.14       182.62 o                         
   3 -16   5          4.62        122.78        97.66 o                         
   4 -16   5       2465.53       2436.62       286.82 o                         
  -3 -15   5       1867.84       1648.41       129.66 o                         
  -2 -15   5        172.10        236.23        87.45 o                         
  -1 -15   5        712.82        796.99        86.89 o                         
   0 -15   5          0.68        -68.47        85.66 o                         
   1 -15   5        728.12        860.17        90.03 o                         
   2 -15   5        586.53        580.18        92.99 o                         
   3 -15   5       2938.50       3048.25       224.25 o                         
   4 -15   5        944.57       1151.20       223.37 o                         
   5 -15   5        400.45        546.00       103.73 o                         
  -5 -14   5         17.99        222.97       182.02 o                         
  -4 -14   5       1550.70       1450.61       146.35 o                         
  -3 -14   5        315.65        260.73        82.03 o                         
  -2 -14   5        424.67        256.62        84.02 o                         
  -1 -14   5         14.42        186.32        82.95 o                         
   0 -14   5        883.83        924.70        87.36 o                         
   1 -14   5       1528.74       1705.46       115.60 o                         
   2 -14   5       2505.53       3142.19       320.93 o                         
   3 -14   5       3943.24       3928.00       130.57 o                         
   4 -14   5        189.49        233.11        82.98 o                         
   5 -14   5        244.73        172.66        87.99 o                         
   6 -14   5         24.43        108.41       109.60 o                         
  -5 -13   5        569.05        384.37        80.89 o                         
  -4 -13   5       1911.06       2036.09       129.42 o                         
  -3 -13   5         55.37        202.54        84.32 o                         
  -2 -13   5         27.82         34.38        81.53 o                         
  -1 -13   5        649.16        765.24        92.47 o                         
   0 -13   5       1995.20       2054.38       183.92 o                         
   1 -13   5        543.02        566.37        82.80 o                         
   2 -13   5       4394.02       4391.55       264.36 o                         
   3 -13   5         38.43         -2.80        75.00 o                         
   4 -13   5        720.82        574.39        80.92 o                         
   5 -13   5          1.14        -51.69        77.66 o                         
   6 -13   5       1479.54       1894.07       175.72 o                         
  -6 -12   5        226.93        220.15        76.45 o                         
  -5 -12   5       3439.48       3383.28       140.02 o                         
  -4 -12   5         40.98         86.40        80.80 o                         
  -3 -12   5        172.72        312.39        79.47 o                         
  -2 -12   5        149.18        315.00        81.40 o                         
  -1 -12   5       3764.66       4360.84       125.59 o                         
   0 -12   5        226.68        313.09        80.87 o                         
   1 -12   5      12231.10      13690.30       861.02 o                         
   2 -12   5         51.51        155.32        76.44 o                         
   3 -12   5        701.99        767.15        89.48 o                         
   4 -12   5         61.15        134.72        68.91 o                         
   5 -12   5        486.74        572.95        74.35 o                         
   6 -12   5       4507.94       5447.20       229.65 o                         
  -7 -11   5          0.01        180.72        82.09 o                         
  -6 -11   5       2505.46       2449.21       168.46 o                         
  -5 -11   5        224.84        266.12        79.72 o                         
  -4 -11   5         48.20        144.46        78.56 o                         
  -3 -11   5         56.09         78.90       112.98 o                         
  -2 -11   5       3995.54       4542.03       281.64 o                         
  -1 -11   5        828.70        821.95        84.42 o                         
   0 -11   5       6752.90       7434.05       389.77 o                         
   1 -11   5       2807.28       2915.00       106.44 o                         
   2 -11   5        903.33       1069.01       104.16 o                         
   3 -11   5        300.69        392.99        96.32 o                         
   4 -11   5        859.57        987.58        74.10 o                         
   5 -11   5       9230.17       9781.12       227.05 o                         
   6 -11   5        513.67        558.83        61.34 o                         
  -8 -10   5        453.78        324.16        80.36 o                         
  -7 -10   5       1375.58       1425.76        86.69 o                         
  -6 -10   5       2039.33       2397.43       174.65 o                         
  -5 -10   5        289.01        230.17        77.22 o                         
  -4 -10   5        126.04        186.34       163.00 o                         
  -3 -10   5       1483.16       1676.26       102.06 o                         
  -2 -10   5       4361.79       4562.63       127.69 o                         
  -1 -10   5        383.76        434.09        80.42 o                         
   0 -10   5      10181.47      11225.42       287.50 o                         
   1 -10   5        125.12        160.76        95.96 o                         
   2 -10   5        117.68        274.62        95.84 o                         
   3 -10   5          0.90         85.19        92.98 o                         
   4 -10   5       6606.17       7404.00       394.34 o                         
   5 -10   5        490.33        536.66        64.11 o                         
  -8  -9   5        652.40        511.73        85.73 o                         
  -7  -9   5       1508.79       1522.17        86.59 o                         
  -6  -9   5         41.71         57.57        74.36 o                         
  -5  -9   5         39.23        121.25        74.18 o                         
  -4  -9   5       1059.46       1180.74       106.65 o                         
  -3  -9   5       7572.24       8520.12       186.29 o                         
  -2  -9   5        459.71        652.46       109.62 o                         
  -1  -9   5      11466.32      12974.05       340.13 o                         
   0  -9   5        467.53        747.43       178.32 o                         
   1  -9   5          6.74         -2.35        90.16 o                         
   2  -9   5       2904.67       3505.81       216.72 o                         
   3  -9   5      11386.10      13918.58      1119.55 o                         
   4  -9   5       6559.05       7371.89       346.51 o                         
   5  -9   5       9761.13      10446.48       223.62 o                         
   6  -9   5       4358.11       3984.93       304.02 o                         
  -9  -8   5         64.14        -18.47        98.88 o                         
  -8  -8   5       2202.59       2071.42        92.25 o                         
  -7  -8   5        227.46        276.71        80.42 o                         
  -6  -8   5        152.10        119.57        77.32 o                         
  -5  -8   5        283.64        377.99       129.37 o                         
  -4  -8   5       6566.15       8025.29       178.79 o                         
  -3  -8   5       1038.36       1104.03       221.35 o                         
  -2  -8   5       6864.22       8023.59       221.29 o                         
  -1  -8   5        200.89        470.54       141.20 o                         
   0  -8   5        615.06        551.33        92.88 o                         
   1  -8   5       1644.52       2288.16       195.54 o                         
   2  -8   5      15472.36      18203.83      2033.76 o                         
   3  -8   5      17444.20      20959.04      2877.53 o                         
   4  -8   5       3822.53       4508.29       268.43 o                         
   5  -8   5       7402.05       7877.09       198.84 o                         
   6  -8   5          9.17         68.61        38.95 o                         
  -9  -7   5       2150.68       2361.76       137.17 o                         
  -8  -7   5        414.97        393.63        83.27 o                         
  -7  -7   5        357.67        423.60        75.53 o                         
  -6  -7   5         57.51        111.40        78.86 o                         
  -5  -7   5       4232.54       4830.11       211.06 o                         
  -4  -7   5      13620.45      14101.80       700.86 o                         
  -3  -7   5       4190.97       4435.25       206.00 o                         
  -2  -7   5       5525.20       5697.13       169.10 o                         
  -1  -7   5        232.56        347.19        97.82 o                         
   0  -7   5       1156.24       1247.59       254.67 o                         
   1  -7   5       3524.59       4369.07       182.46 o                         
   2  -7   5      45103.68      51182.12      5129.87 o                         
   3  -7   5       2124.30       2003.14       205.61 o                         
   4  -7   5      17680.29      20652.56      2170.38 o                         
   5  -7   5        132.30         46.04        65.04 o                         
   6  -7   5        206.39        261.67        48.30 o                         
  -9  -6   5       1061.67       1025.95        90.49 o                         
  -8  -6   5        102.97        167.94        81.56 o                         
  -7  -6   5        172.55        290.46        79.09 o                         
  -6  -6   5       2389.77       2558.33       209.36 o                         
  -5  -6   5       9471.15      10305.11       220.19 o                         
  -4  -6   5        676.62        790.38        96.98 o                         
  -3  -6   5       3575.77       4054.98       200.09 o                         
  -2  -6   5         79.07        237.35        95.42 o                         
  -1  -6   5       4366.26       3989.35       137.92 o                         
   0  -6   5        324.29        501.65        83.29 o                         
   1  -6   5      59656.14      65282.10      3490.64 o                         
   2  -6   5       3179.18       3363.63       308.89 o                         
   3  -6   5      30406.50      31181.92      2767.08 o                         
   4  -6   5        190.03        166.36        68.34 o                         
   5  -6   5        383.84        386.31        53.41 o                         
   6  -6   5       3170.14       2699.94       120.49 o                         
   7  -6   5       4559.26       4580.58       159.99 o                         
 -10  -5   5       1490.51       1436.75        99.73 o                         
  -9  -5   5          4.18        -86.70        86.70 o                         
  -8  -5   5          3.04        -40.44        79.36 o                         
  -7  -5   5        150.43        137.77        74.39 o                         
  -6  -5   5       7677.62       8056.90       244.51 o                         
  -5  -5   5        761.68        778.68        99.93 o                         
  -4  -5   5       6148.27       6603.83       551.75 o                         
  -3  -5   5       3142.80       2660.42       355.04 o                         
  -2  -5   5       1431.60       1414.28       150.96 o                         
  -1  -5   5         19.37        229.49       106.39 o                         
   0  -5   5      32310.53      33045.07      1388.34 o                         
   1  -5   5      14882.79      16861.80       427.07 o                         
   2  -5   5      16038.70      16207.75      1785.41 o                         
   3  -5   5       6196.97       6772.04       575.83 o                         
   4  -5   5          8.04        -21.91        56.48 o                         
   5  -5   5       1339.66       1241.64        56.80 o                         
   6  -5   5       5894.69       5479.43       116.06 o                         
   7  -5   5      10871.67      11161.86       211.81 o                         
 -10  -4   5          4.79         93.56       135.36 o                         
  -9  -4   5         52.49        -50.91        82.25 o                         
  -8  -4   5        303.78        427.56        80.53 o                         
  -7  -4   5       9612.38      10382.79       305.69 o                         
  -6  -4   5       4044.37       3804.42       258.26 o                         
  -5  -4   5       5597.39       6049.54       508.87 o                         
  -4  -4   5        947.79       1001.08        88.11 o                         
  -3  -4   5        651.84        859.49       149.89 o                         
  -2  -4   5       4645.70       4153.54       420.69 o                         
  -1  -4   5      20368.58      19506.31      1283.93 o                         
   0  -4   5      56043.06      58948.47      1324.85 o                         
   1  -4   5       3436.48       3538.06       226.90 o                         
   2  -4   5      20913.22      19202.86      1191.75 o                         
   3  -4   5       3202.75       3128.50       207.97 o                         
   4  -4   5        743.76        960.31        94.07 o                         
   5  -4   5        539.47        317.90        65.26 o                         
   6  -4   5      29670.05      28207.30       520.92 o                         
   7  -4   5      10913.51      11137.76       332.54 o                         
   8  -4   5       5123.79       6197.42       210.78 o                         
 -10  -3   5         36.04        211.06        89.42 o                         
  -9  -3   5        447.33        319.31        84.55 o                         
  -8  -3   5       3332.28       3207.69       300.57 o                         
  -7  -3   5       7526.63       8189.76       207.03 o                         
  -6  -3   5         50.64         61.06        99.00 o                         
  -5  -3   5       1118.56       1111.35       116.43 o                         
  -4  -3   5       2724.55       2569.31       358.08 o                         
  -3  -3   5       8024.88       7156.32       619.48 o                         
  -2  -3   5       5251.95       3322.73       215.41 o                         
  -1  -3   5      65701.93      74426.28      2357.75 o                         
   0  -3   5       2034.11       1558.28       111.97 o                         
   1  -3   5       5887.49       5524.86       310.00 o                         
   2  -3   5       2726.74       2191.56        86.69 o                         
   3  -3   5       8623.62       8621.95       211.24 o                         
   4  -3   5       9939.33       8518.83       233.47 o                         
   5  -3   5      24755.73      21913.27       407.35 o                         
   6  -3   5      16470.53      15664.61       294.77 o                         
   7  -3   5       6382.53       6584.19       133.55 o                         
   8  -3   5        288.79        394.85        42.67 o                         
   9  -3   5        434.34        319.57        51.21 o                         
  10  -3   5       3908.84       3989.01       104.76 o                         
 -10  -2   5        714.16        597.94        91.07 o                         
  -9  -2   5        597.61        502.11        84.38 o                         
  -8  -2   5       9892.76       9848.31       353.18 o                         
  -7  -2   5        876.32        767.53        82.81 o                         
  -6  -2   5       6151.00       5692.98       562.45 o                         
  -5  -2   5       1563.54       1510.35        94.49 o                         
  -4  -2   5       1308.60       1560.93       222.82 o                         
  -3  -2   5        171.67        444.70        80.30 o                         
  -2  -2   5      49004.73      59764.11      3471.97 o                         
  -1  -2   5      17102.97      16224.72       379.95 o                         
   0  -2   5      23108.71      24389.66       849.85 o                         
   1  -2   5        510.33        358.83        64.01 o                         
   2  -2   5       1074.77       1533.62        88.09 o                         
   3  -2   5      20817.56      21023.90       509.80 o                         
   4  -2   5       6583.12       6651.10       136.69 o                         
   5  -2   5      28427.84      28894.28       533.78 o                         
   6  -2   5        746.80        568.88        51.58 o                         
   7  -2   5       2729.91       3152.29        79.70 o                         
   8  -2   5       1822.74       1918.62        62.86 o                         
   9  -2   5       3683.75       4263.97       119.28 o                         
  10  -2   5        768.07       1032.33        70.12 o                         
  11  -2   5       5155.35       5340.75       187.32 o                         
 -10  -1   5         33.94        -26.76        95.63 o                         
  -9  -1   5       8070.74       7481.43       575.49 o                         
  -8  -1   5       1969.45       1520.92        90.50 o                         
  -7  -1   5       2810.57       2728.96        97.78 o                         
  -6  -1   5        261.91        323.38        88.35 o                         
  -5  -1   5       1375.24       1456.27       274.21 o                         
  -4  -1   5       3123.99       2889.31       339.80 o                         
  -3  -1   5      56361.67      60994.32      5850.03 o                         
  -2  -1   5      27011.31      26941.71      2253.34 o                         
  -1  -1   5      15703.57      13960.31       417.21 o                         
   0  -1   5        242.28        348.12        67.09 o                         
   1  -1   5        489.90        179.13        67.33 o                         
   2  -1   5      30104.04      26467.07       601.92 o                         
   3  -1   5        465.84        848.32        83.56 o                         
   4  -1   5     126584.59     151314.95      2752.40 o                         
   5  -1   5       3596.63       2868.31        77.15 o                         
   6  -1   5      13517.63      13761.28       356.89 o                         
   7  -1   5         18.19        -29.76        44.44 o                         
   8  -1   5       2100.59       2422.81        66.53 o                         
   9  -1   5        498.99        665.33        51.23 o                         
  10  -1   5       8288.07       7848.37       454.83 o                         
  11  -1   5       3002.84       3120.99       129.34 o                         
  12  -1   5        282.12        293.46       103.62 o                         
 -10   0   5       3011.60       2378.33       238.80 o                         
  -9   0   5       4225.86       4006.62       264.31 o                         
  -8   0   5         93.60        -49.55        71.56 o                         
  -7   0   5       2562.16       2355.58       133.44 o                         
  -6   0   5       1347.79       1485.44        96.35 o                         
  -5   0   5       3165.50       4068.09       670.29 o                         
  -4   0   5       9508.50       8873.89      1012.29 o                         
  -3   0   5      39513.61      50055.02      4450.23 o                         
  -2   0   5         12.97        214.12        68.24 o                         
  -1   0   5        991.67        710.94        73.44 o                         
   0   0   5        611.77        869.06        86.81 o                         
   1   0   5      39810.00      35068.27       955.30 o                         
   2   0   5         57.71         60.87        52.67 o                         
   3   0   5      84199.15      90423.54      1648.74 o                         
   4   0   5      17487.21      18999.90       309.57 o                         
   5   0   5       4887.72       4504.01        90.29 o                         
   6   0   5        120.72        261.61        48.64 o                         
   7   0   5       4545.49       4636.28       116.97 o                         
   8   0   5       3088.95       3333.18        98.87 o                         
   9   0   5       8004.97       8353.06       273.08 o                         
  10   0   5       5486.34       6240.17       374.79 o                         
  11   0   5        194.36        362.20        73.53 o                         
  12   0   5         12.57        -50.27        93.36 o                         
 -10   1   5       5126.54       4726.85       367.79 o                         
  -9   1   5        168.29        103.01        72.26 o                         
  -8   1   5       2253.69       2005.01       171.78 o                         
  -7   1   5          7.97         13.42        78.20 o                         
  -6   1   5       6762.36       7357.01       523.71 o                         
  -5   1   5        215.28        297.03        67.22 o                         
  -4   1   5      29666.61      29991.89      4291.99 o                         
  -3   1   5       3277.71       2378.50       500.34 o                         
  -2   1   5       8916.44       8334.51       675.67 o                         
  -1   1   5         49.65        131.67        96.72 o                         
   0   1   5       9319.39       8172.58       363.78 o                         
   1   1   5      32428.74      30678.63       567.51 o                         
   2   1   5      39202.00      41875.42       770.11 o                         
   3   1   5      87151.87     101403.30      1601.30 o                         
   4   1   5       2601.65       3430.33        77.57 o                         
   5   1   5       3764.80       3469.31        79.58 o                         
   6   1   5       2426.49       2412.32        70.52 o                         
   7   1   5       6916.14       7733.26       140.92 o                         
   8   1   5         67.55        222.84        56.31 o                         
   9   1   5       5728.76       5908.39       202.58 o                         
  10   1   5        791.02        961.43        77.11 o                         
  11   1   5          0.23         -7.50        76.76 o                         
  12   1   5         25.48        -35.70       119.49 o                         
 -10   2   5        228.23        184.50        79.99 o                         
  -9   2   5        935.95        682.13        79.11 o                         
  -8   2   5         30.38        -21.73        64.65 o                         
  -7   2   5       4197.57       4143.24       140.79 o                         
  -6   2   5       1090.98       1099.74        80.89 o                         
  -5   2   5      23482.94      23365.90      5119.18 o                         
  -4   2   5        521.06        539.18        64.03 o                         
  -3   2   5        362.93        434.70        62.93 o                         
  -2   2   5       5987.86       4442.11       542.19 o                         
  -1   2   5       9872.72       8418.55       369.77 o                         
   0   2   5      57442.63      53183.18      1254.76 o                         
   1   2   5      27523.53      20660.01       670.19 o                         
   2   2   5      79311.61      83681.26      1323.03 o                         
   3   2   5      11630.03      10321.05       208.68 o                         
   4   2   5       2103.61       1491.20        58.90 o                         
   5   2   5         10.17        102.12        52.09 o                         
   6   2   5      12781.51      12471.22       213.28 o                         
   7   2   5       3066.94       3112.18        81.06 o                         
   8   2   5      15609.52      15458.08       348.55 o                         
   9   2   5       2565.08       2984.10       120.11 o                         
  10   2   5        328.11        329.58        80.34 o                         
  11   2   5        334.96        260.27        83.79 o                         
  12   2   5       1749.46       1640.71       157.30 o                         
 -10   3   5        478.92        357.58        78.10 o                         
  -9   3   5        249.49        375.45        71.94 o                         
  -8   3   5       1145.06       1027.68        73.65 o                         
  -7   3   5       4093.13       4130.02       133.30 o                         
  -6   3   5       4550.15       4839.84       688.13 o                         
  -5   3   5      12900.61      13908.98      2611.54 o                         
  -4   3   5       1391.98        984.19       105.18 o                         
  -3   3   5         73.13         53.06        55.78 o                         
  -2   3   5       5324.34       3993.03       136.39 o                         
  -1   3   5      48742.56      48640.53       892.46 o                         
   0   3   5        347.58        400.68        52.33 o                         
   1   3   5      74492.88      84672.99      1337.74 o                         
   2   3   5       5204.57       6051.21       113.30 o                         
   3   3   5        123.38        162.00        49.00 o                         
   4   3   5         69.55        115.52        53.24 o                         
   5   3   5      13142.35      12304.00       306.93 o                         
   6   3   5       1444.61       1766.71        70.22 o                         
   7   3   5       7927.21       7732.24       203.88 o                         
   8   3   5       4470.23       4925.38       108.70 o                         
   9   3   5         10.93        -17.33        65.45 o                         
  10   3   5        997.69       1213.38        86.55 o                         
  11   3   5       1805.77       2445.66       106.05 o                         
  12   3   5       4213.86       4906.30       263.09 o                         
 -10   4   5         26.79         53.68        69.16 o                         
  -9   4   5        149.52         73.99        68.39 o                         
  -8   4   5       6924.24       6216.57       139.83 o                         
  -7   4   5        148.02         66.14        68.55 o                         
  -6   4   5      16043.15      16501.89      1333.88 o                         
  -5   4   5        267.95        286.90        60.17 o                         
  -4   4   5        258.33        290.24        62.08 o                         
  -3   4   5          2.40         13.92        56.06 o                         
  -2   4   5      42596.29      39857.59       733.02 o                         
  -1   4   5      11739.15      11640.75       262.20 o                         
   0   4   5     108312.13     128695.14      2029.30 o                         
   1   4   5      41300.67      40832.08       651.90 o                         
   2   4   5      20098.30      17015.13       633.47 o                         
   3   4   5         34.70        223.98        50.67 o                         
   4   4   5       1257.45       1968.30        74.46 o                         
   5   4   5      31553.21      32561.99       524.77 o                         
   6   4   5       1102.50       1475.63        95.26 o                         
   7   4   5      21158.36      21938.65       362.01 o                         
   8   4   5        830.95       1017.26        67.40 o                         
   9   4   5         56.05        129.38        67.79 o                         
  10   4   5        424.81        594.16        83.49 o                         
  11   4   5       5960.75       6029.44       281.36 o                         
  12   4   5        105.35          2.28        97.57 o                         
  -9   5   5       2990.88       1942.90        99.85 o                         
  -8   5   5        407.10        306.17        61.09 o                         
  -7   5   5       6247.64       5557.07       197.46 o                         
  -6   5   5       2837.20       2739.39       115.74 o                         
  -5   5   5        672.96        596.97        50.76 o                         
  -4   5   5         27.48        -17.36        46.91 o                         
  -3   5   5      24465.49      21190.57       687.59 o                         
  -2   5   5      21417.46      22943.68       589.78 o                         
  -1   5   5      43430.14      39704.88       731.19 o                         
   0   5   5       6140.58       6706.65       175.14 o                         
   1   5   5       8981.03       6804.30       125.85 o                         
   2   5   5       2598.98       2186.39        90.71 o                         
   3   5   5        106.70        206.79        52.67 o                         
   4   5   5      37944.83      33273.66       536.40 o                         
   5   5   5        323.50        476.64        60.08 o                         
   6   5   5      24370.29      23236.35       381.59 o                         
   7   5   5         62.15        167.57        62.60 o                         
   8   5   5        203.78        350.65        66.26 o                         
   9   5   5         43.64        126.60        68.51 o                         
  10   5   5       6135.40       6206.89       247.28 o                         
  11   5   5       2124.00       2402.56       295.19 o                         
  12   5   5       2403.30       2629.96       117.92 o                         
  -6   6   5         14.25         36.89        49.64 o                         
  -5   6   5        252.44        322.95       102.42 o                         
  -4   6   5       4350.03       4367.86        99.02 o                         
  -3   6   5      26690.25      26786.41       856.51 o                         
  -2   6   5       1400.55       1434.35        59.72 o                         
  -1   6   5      26938.53      27175.82       437.81 o                         
   0   6   5         78.42        388.54        50.89 o                         
   1   6   5        514.76        566.25        53.50 o                         
   2   6   5         11.61        159.81        54.86 o                         
   3   6   5      10141.21       8675.85       219.83 o                         
   4   6   5      10013.56      10812.72       190.01 o                         
   5   6   5       3951.04       4186.12        99.51 o                         
   6   6   5       4161.32       4516.92       121.89 o                         
   7   6   5       1339.44       1666.85        75.31 o                         
   8   6   5        206.03        263.83        68.64 o                         
   9   6   5       4856.42       5494.81       121.22 o                         
  10   6   5       1125.82       1100.41        93.73 o                         
  11   6   5       1176.56       1319.70       102.07 o                         
  12   6   5        517.03        466.47       107.71 o                         
  -6   7   5        439.34        546.63        71.78 o                         
  -5   7   5       1248.33       1317.59        92.76 o                         
  -4   7   5      32141.26      33367.45       614.93 o                         
  -3   7   5        145.71        215.83        47.07 o                         
  -2   7   5      30976.67      28935.59       628.10 o                         
  -1   7   5        403.60        319.78        48.37 o                         
   0   7   5       1621.78       1434.55        82.84 o                         
   1   7   5       8666.99       7281.65       135.76 o                         
   2   7   5      33382.05      33513.42       539.99 o                         
   3   7   5      32328.59      29242.36       473.34 o                         
   4   7   5       6538.83       6454.57       127.93 o                         
   5   7   5      20662.59      19036.76       317.49 o                         
   6   7   5        239.81        363.07        69.40 o                         
   7   7   5        638.69       1022.49        70.95 o                         
   8   7   5       1338.99       1522.78        76.07 o                         
   9   7   5       6931.94       7438.43       179.07 o                         
  10   7   5         46.89        138.86       110.49 o                         
  11   7   5       1351.73       1015.57       100.75 o                         
  -6   8   5        224.50        265.24        64.94 o                         
  -5   8   5      18479.25      19056.45       673.34 o                         
  -4   8   5       2429.67       3014.56        97.33 o                         
  -3   8   5       7388.95       7409.04       355.88 o                         
  -2   8   5         20.27          0.65        46.22 o                         
  -1   8   5        482.58        500.02        51.82 o                         
   0   8   5       4743.32       3997.17        90.59 o                         
   1   8   5       8656.38       7132.17       180.18 o                         
   2   8   5      59555.69      59465.89       947.03 o                         
   3   8   5       2071.90       1642.60        69.03 o                         
   4   8   5       5231.97       4362.98       270.20 o                         
   5   8   5         31.18         30.75        67.32 o                         
   6   8   5       1887.63       2181.18        86.72 o                         
   7   8   5        801.28        913.56        76.72 o                         
   8   8   5      12241.69      13095.74       237.59 o                         
   9   8   5       1102.36        977.23        92.81 o                         
  10   8   5       1781.68       1758.92       103.97 o                         
  11   8   5         34.78        -68.85       130.19 o                         
  -6   9   5       1879.24       1733.46        87.92 o                         
  -5   9   5      12225.97      13391.36       254.81 o                         
  -4   9   5       2707.63       2820.99       101.44 o                         
  -3   9   5       5818.43       6187.78       132.50 o                         
  -2   9   5         37.19        129.62        59.93 o                         
  -1   9   5        773.64        855.83        57.13 o                         
   0   9   5        337.80        459.63        66.92 o                         
   1   9   5      36284.33      34251.59       593.12 o                         
   2   9   5      11157.39      11222.78       198.45 o                         
   3   9   5       9649.81       8893.81       164.16 o                         
   4   9   5       3506.45       3327.24       103.23 o                         
   5   9   5        294.77        517.01        69.39 o                         
   6   9   5         23.65         47.03        74.36 o                         
   7   9   5       5101.96       5495.06       125.60 o                         
   8   9   5       3048.87       2663.34        94.19 o                         
   9   9   5         92.29        101.72        91.67 o                         
  10   9   5         91.74         42.70        91.92 o                         
  11   9   5         20.86         99.10        98.28 o                         
  -5  10   5         15.20         -4.81        46.13 o                         
  -4  10   5       4595.27       4494.83       118.48 o                         
  -3  10   5        825.45        859.17        60.81 o                         
  -2  10   5       4073.13       3784.22       165.49 o                         
  -1  10   5       1311.12       1354.00        76.68 o                         
   0  10   5      34401.00      33151.79       901.94 o                         
   1  10   5       6998.29       6099.79       124.11 o                         
   2  10   5      17193.40      15836.58       268.88 o                         
   3  10   5       2597.33       2294.91        82.11 o                         
   4  10   5        415.76        388.30        69.82 o                         
   5  10   5       1768.26       1698.73        94.69 o                         
   6  10   5       3197.95       3511.77       135.64 o                         
   7  10   5      10088.79       9937.25       578.73 o                         
   8  10   5        180.72        324.13       150.45 o                         
   9  10   5       1012.37       1085.35       138.38 o                         
  10  10   5          2.02        -84.88        98.64 o                         
  11  10   5        354.46        704.69       171.92 o                         
  -5  11   5        572.99        490.27        58.96 o                         
  -4  11   5        106.01        155.61        57.72 o                         
  -3  11   5       2657.62       2835.49       165.67 o                         
  -2  11   5       1381.55       1674.58        70.03 o                         
  -1  11   5      13588.57      13733.32       448.25 o                         
   0  11   5      11493.52      11812.45       300.55 o                         
   1  11   5       2069.29       2112.15       113.11 o                         
   2  11   5       1261.07       1346.81       109.77 o                         
   3  11   5        252.72        336.59        67.61 o                         
   4  11   5        985.68       1124.45        76.55 o                         
   5  11   5       1119.06       1190.13        77.16 o                         
   6  11   5       5871.67       5694.05       128.42 o                         
   7  11   5          3.62        134.65        75.26 o                         
   8  11   5        294.48        282.71        94.30 o                         
   9  11   5         51.40        -78.84       124.26 o                         
  10  11   5       1555.59       1608.39       115.80 o                         
  -5  12   5        541.68        612.70        63.42 o                         
  -4  12   5         37.22        100.64        62.90 o                         
  -3  12   5       4052.09       3737.79       106.13 o                         
  -2  12   5       1532.76       1655.88        85.72 o                         
  -1  12   5      21662.06      21875.53       520.17 o                         
   0  12   5         73.11        131.70        67.80 o                         
   1  12   5       5926.33       5645.31       124.59 o                         
   2  12   5         37.16        109.35        71.81 o                         
   3  12   5       1407.36       1451.67        91.97 o                         
   4  12   5        862.10        889.04        77.89 o                         
   5  12   5       3198.32       3046.51        95.87 o                         
   6  12   5       3557.45       3479.55       100.10 o                         
   7  12   5         50.22        208.47        93.72 o                         
   8  12   5         15.76        157.04       129.26 o                         
   9  12   5        554.12        553.00       103.57 o                         
  10  12   5        620.10        573.85       105.04 o                         
  -5  13   5         70.54         77.54        62.45 o                         
  -4  13   5       2751.12       2369.40       105.22 o                         
  -3  13   5        171.60        203.49        67.00 o                         
  -2  13   5      15337.88      14441.27       434.79 o                         
  -1  13   5        188.63        261.95        70.50 o                         
   0  13   5       2817.00       2961.69        93.98 o                         
   1  13   5        882.21        810.15        75.46 o                         
   2  13   5        565.32        591.84        75.69 o                         
   3  13   5       4404.87       4054.41       106.62 o                         
   4  13   5       8139.75       8315.18       203.74 o                         
   5  13   5       4590.33       4298.07       109.77 o                         
   6  13   5        378.59        466.30       114.94 o                         
   7  13   5         14.64        -95.07        95.07 o                         
   8  13   5          6.97          6.39        97.30 o                         
   9  13   5       1397.71       1492.05       108.88 o                         
  -5  14   5        670.30        593.13        73.15 o                         
  -4  14   5        120.92        -86.71        86.71 o                         
  -3  14   5       8788.12       7552.71       310.48 o                         
  -2  14   5       2728.27       2562.11        86.12 o                         
  -1  14   5        215.68        311.94        73.32 o                         
   0  14   5         77.78         47.28        72.51 o                         
   1  14   5         92.70        113.82        75.94 o                         
   2  14   5        963.25       1077.34        80.56 o                         
   3  14   5        766.23        890.45        89.98 o                         
   4  14   5       3912.87       3474.86       101.70 o                         
   5  14   5        235.64        221.03       114.04 o                         
   6  14   5          1.20        -21.99        92.83 o                         
   7  14   5        143.92         87.82       141.91 o                         
   8  14   5        990.96       1122.60       179.25 o                         
  -5  15   5        704.96        437.89        77.36 o                         
  -4  15   5       2086.62       1683.79       174.84 o                         
  -3  15   5       4675.25       4117.05       337.57 o                         
  -2  15   5        369.80        523.57       105.69 o                         
  -1  15   5        263.74        389.08        77.36 o                         
   0  15   5        115.93        135.09        73.80 o                         
   1  15   5       2422.52       2183.82       111.65 o                         
   2  15   5        339.20        332.16        73.04 o                         
   3  15   5       5363.03       4122.46       202.02 o                         
   4  15   5       1615.98       1503.51       105.10 o                         
   5  15   5        106.02        208.29       130.07 o                         
   6  15   5         25.01        -71.18        94.78 o                         
   7  15   5        448.23        527.26       211.77 o                         
   8  15   5        392.47        183.74       154.99 o                         
  -5  16   5        228.33         23.60        82.04 o                         
  -4  16   5       1473.63        820.02       108.04 o                         
  -3  16   5          5.95        -79.14        98.63 o                         
  -2  16   5         23.29         79.65        97.73 o                         
  -1  16   5        315.24        158.45        97.32 o                         
   0  16   5       3037.41       3148.90       293.15 o                         
   1  16   5        317.13        251.39       102.71 o                         
   2  16   5       4042.70       4001.52       267.57 o                         
   3  16   5       1167.65        900.81       232.23 o                         
   4  16   5        261.79        407.30       103.60 o                         
   5  16   5        250.35        146.48        99.46 o                         
   6  16   5        301.37        451.72       106.01 o                         
   7  16   5        984.13        558.98       211.34 o                         
  -4  17   5        193.11         76.77       111.35 o                         
  -3  17   5         68.05         -1.97       187.14 o                         
  -2  17   5         62.06        113.42       106.87 o                         
  -1  17   5        317.38        335.64       200.74 o                         
   0  17   5       1485.03       1210.53       112.84 o                         
   1  17   5        947.92        937.33       107.16 o                         
   2  17   5       1385.19       1495.27       134.06 o                         
   3  17   5         76.03        106.92       275.35 o                         
   4  17   5          6.19        228.93       102.26 o                         
   5  17   5         82.15        -27.18       107.48 o                         
   6  17   5        466.77        339.53       103.88 o                         
  -3  18   5         15.02       -110.74       117.82 o                         
  -2  18   5         42.16        194.85       113.68 o                         
  -1  18   5       2621.68       2143.65       130.76 o                         
   0  18   5         62.89        -63.80       131.17 o                         
   1  18   5       2356.92       2282.32       279.98 o                         
   2  18   5         33.49       -111.93       111.93 o                         
   3  18   5         48.11        137.71       111.19 o                         
   4  18   5         54.39         74.99       106.70 o                         
   5  18   5        682.27        335.80       111.41 o                         
  -1  19   5          5.28        138.83       153.10 o                         
   0  19   5       1049.38       1264.34       124.78 o                         
   1  19   5         46.19       -115.51       115.51 o                         
   2  19   5          5.36        -21.85       116.04 o                         
   0 -16   6       1595.60       1750.08       201.91 o                         
   1 -16   6        150.75        132.18        92.69 o                         
   2 -16   6        633.22        497.62        95.69 o                         
   3 -16   6         35.97         56.92       230.96 o                         
  -3 -15   6         83.00         31.60        85.82 o                         
  -2 -15   6          1.22        -49.42        96.93 o                         
  -1 -15   6       1336.14       1315.27       112.40 o                         
   0 -15   6         10.51         17.99        89.69 o                         
   1 -15   6        566.81        547.64       117.56 o                         
   2 -15   6         66.56         33.96        87.60 o                         
   3 -15   6          2.97         85.10        89.61 o                         
   4 -15   6        176.28        113.75       113.16 o                         
   5 -15   6        735.64       1052.16       111.83 o                         
  -4 -14   6          2.55        -26.08        83.87 o                         
  -3 -14   6        354.41        531.58        87.21 o                         
  -2 -14   6       1180.27       1391.57        92.69 o                         
  -1 -14   6        677.00        786.39       122.26 o                         
   0 -14   6       1822.02       2147.46       111.75 o                         
   1 -14   6        276.88        336.32        86.15 o                         
   2 -14   6          9.36        196.80        86.15 o                         
   3 -14   6        289.04        409.78        87.21 o                         
   4 -14   6        123.75        123.41        98.28 o                         
   5 -14   6       1867.40       1905.70       210.11 o                         
   6 -14   6        274.09        158.54        89.28 o                         
  -5 -13   6         70.73        163.39        78.01 o                         
  -4 -13   6        574.39        653.39        82.64 o                         
  -3 -13   6       1123.73       1389.76        89.73 o                         
  -2 -13   6       1919.48       1890.61       120.81 o                         
  -1 -13   6       1639.18       1993.37        97.70 o                         
   0 -13   6        808.72        794.83        85.84 o                         
   1 -13   6        173.96        165.21        78.51 o                         
   2 -13   6       1261.17       1571.00       101.85 o                         
   3 -13   6          3.28         35.40        77.90 o                         
   4 -13   6       4053.33       4041.75       219.10 o                         
   5 -13   6          2.12         39.30       101.73 o                         
   6 -13   6       1231.77       1063.99       187.04 o                         
  -6 -12   6          2.44         -6.75        72.88 o                         
  -5 -12   6        505.79        685.26        99.50 o                         
  -4 -12   6         49.28         54.25        77.39 o                         
  -3 -12   6       2268.45       2630.96       190.12 o                         
  -2 -12   6         39.70        -38.34        83.24 o                         
  -1 -12   6       1741.51       2000.59        95.59 o                         
   0 -12   6         24.81        169.45        81.22 o                         
   1 -12   6        415.31        557.48        82.55 o                         
   2 -12   6        180.16        250.41       135.48 o                         
   3 -12   6        950.41        923.59        80.17 o                         
   4 -12   6        938.26        848.83        75.72 o                         
   5 -12   6        722.70        669.24       134.64 o                         
   6 -12   6          3.40        -67.58        75.27 o                         
  -6 -11   6        700.89        897.77       135.08 o                         
  -5 -11   6         68.27        142.88        74.74 o                         
  -4 -11   6       3235.12       3909.78       160.50 o                         
  -3 -11   6         53.91        -50.24        80.74 o                         
  -2 -11   6       3213.69       3693.44       162.02 o                         
  -1 -11   6         25.10         -4.10        82.68 o                         
   0 -11   6          4.60         27.91        78.30 o                         
   1 -11   6       4316.53       4961.18       682.63 o                         
   2 -11   6        952.12       1202.11       106.55 o                         
   3 -11   6       2308.19       2821.07       189.40 o                         
   4 -11   6        996.42       1061.78        76.80 o                         
   5 -11   6        810.40        837.62        68.50 o                         
   6 -11   6        229.55        183.01        62.45 o                         
  -7 -10   6        527.24        458.88        86.71 o                         
  -6 -10   6         69.78         84.29        74.63 o                         
  -5 -10   6       3423.10       3138.42       198.20 o                         
  -4 -10   6        208.34        309.58        78.80 o                         
  -3 -10   6       2349.08       2577.12       121.56 o                         
  -2 -10   6         99.07        249.56       101.51 o                         
  -1 -10   6         90.47        154.16       142.79 o                         
   0 -10   6       5907.72       6699.53       985.76 o                         
   1 -10   6        993.39       1110.50       160.23 o                         
   2 -10   6       6904.42       8249.83      1012.44 o                         
   3 -10   6        572.23        704.19        97.18 o                         
   4 -10   6        358.20        451.66        91.60 o                         
   5 -10   6         44.18        204.29        61.92 o                         
   6 -10   6       4177.66       4183.62       124.30 o                         
  -8  -9   6        126.32        123.03        79.99 o                         
  -7  -9   6        604.00        814.52        82.42 o                         
  -6  -9   6        313.47        319.91        77.99 o                         
  -5  -9   6       4213.69       4518.89       234.24 o                         
  -4  -9   6       1588.87       1828.79        88.98 o                         
  -3  -9   6        970.64        958.38       153.97 o                         
  -2  -9   6         90.29        266.31       100.67 o                         
  -1  -9   6       3292.74       3540.92       219.72 o                         
   0  -9   6       1094.82       1166.34       229.32 o                         
   1  -9   6       6370.32       7382.76       992.05 o                         
   2  -9   6       3241.71       3653.23       284.00 o                         
   3  -9   6        706.64        915.64       106.58 o                         
   4  -9   6        603.65        867.12        91.13 o                         
   5  -9   6       4239.17       4393.32       325.23 o                         
   6  -9   6       1984.05       1568.29        80.23 o                         
   7  -9   6       3772.29       2999.53       190.96 o                         
  -8  -8   6       1045.62       1330.49       106.71 o                         
  -7  -8   6         76.56        192.48        77.35 o                         
  -6  -8   6       2429.79       2688.37        99.90 o                         
  -5  -8   6        206.29        213.20        76.64 o                         
  -4  -8   6       2093.94       2097.20       203.50 o                         
  -3  -8   6       1145.59       1250.55       109.72 o                         
  -2  -8   6       5395.97       5755.41       176.34 o                         
  -1  -8   6       7404.45       7698.32       349.38 o                         
   0  -8   6       8873.20      10860.31      1020.30 o                         
   1  -8   6       7597.77       8889.31       806.64 o                         
   2  -8   6       4293.06       5719.86       612.59 o                         
   3  -8   6        843.50       1210.62        90.68 o                         
   4  -8   6        556.58        573.74        83.45 o                         
   5  -8   6       9020.71       9496.64       236.45 o                         
   6  -8   6       1021.03        969.36        70.02 o                         
   7  -8   6       6689.09       5447.03       203.81 o                         
  -9  -7   6        381.75        137.57        89.30 o                         
  -8  -7   6         53.61         62.63       139.18 o                         
  -7  -7   6       1415.62       1423.89       156.29 o                         
  -6  -7   6         36.88         62.17        78.54 o                         
  -5  -7   6       1065.37       1101.94        83.18 o                         
  -4  -7   6          0.82        169.81        92.17 o                         
  -3  -7   6       2217.43       2340.36       148.73 o                         
  -2  -7   6       5893.81       6622.59       191.77 o                         
  -1  -7   6       5160.61       6423.59       553.19 o                         
   0  -7   6       8171.40       8426.56       585.78 o                         
   1  -7   6       1711.53       2091.27       105.97 o                         
   2  -7   6        986.28       1801.39       409.08 o                         
   3  -7   6        786.40        878.01        82.43 o                         
   4  -7   6       7748.87       8977.98       709.04 o                         
   5  -7   6        642.58        695.28        77.17 o                         
   6  -7   6       7592.56       7077.97       165.53 o                         
   7  -7   6        124.22        219.87        49.16 o                         
  -9  -6   6        918.70        967.40       121.22 o                         
  -8  -6   6       1745.52       1763.62       162.75 o                         
  -7  -6   6       1830.84       1704.49        97.03 o                         
  -6  -6   6       1970.92       2344.03        94.40 o                         
  -5  -6   6         55.82        131.67        90.60 o                         
  -4  -6   6        231.98        329.50        98.10 o                         
  -3  -6   6      13354.94      14008.24      1185.64 o                         
  -2  -6   6        501.85        488.34        89.23 o                         
  -1  -6   6      16041.36      14099.11       453.84 o                         
   0  -6   6        443.12        365.44        90.65 o                         
   1  -6   6       5285.88       5016.94       343.83 o                         
   2  -6   6         83.69        339.60        85.21 o                         
   3  -6   6       8798.04      10601.41       262.08 o                         
   4  -6   6       1121.46       1340.87       204.94 o                         
   5  -6   6       3990.95       4640.14       130.63 o                         
   6  -6   6        602.56        601.50        69.55 o                         
   7  -6   6         37.39         49.73        55.95 o                         
   8  -6   6        189.32        215.08        55.77 o                         
  -9  -5   6        221.71        106.88        90.54 o                         
  -8  -5   6       1713.83       1496.48       146.98 o                         
  -7  -5   6        681.86        701.16       116.12 o                         
  -6  -5   6         44.20         36.04        96.39 o                         
  -5  -5   6        129.93        143.37       132.59 o                         
  -4  -5   6      24984.31      27319.04      1741.02 o                         
  -3  -5   6       1795.41       2109.50       247.11 o                         
  -2  -5   6      18455.88      21248.74       714.75 o                         
  -1  -5   6        217.29        334.89       307.40 o                         
   0  -5   6       4361.13       4751.66       147.03 o                         
   1  -5   6        379.15        360.04        78.10 o                         
   2  -5   6      10765.80      11065.46       364.80 o                         
   3  -5   6      27040.00      27481.63      2316.23 o                         
   4  -5   6       5645.03       5755.51       165.64 o                         
   5  -5   6       1862.16       2164.47        75.80 o                         
   6  -5   6        403.57        375.48        71.34 o                         
   7  -5   6        829.97        853.84        78.99 o                         
   8  -5   6        102.20        178.98        88.03 o                         
  -9  -4   6       1805.95       1472.15        95.36 o                         
  -8  -4   6         33.97         19.42       138.13 o                         
  -7  -4   6        263.69        331.53        98.79 o                         
  -6  -4   6          7.86        178.03        95.54 o                         
  -5  -4   6       6718.13       7268.20       248.83 o                         
  -4  -4   6       4999.21       5448.43       836.54 o                         
  -3  -4   6       7978.32       9080.26       733.30 o                         
  -2  -4   6       7797.26       7303.29       480.50 o                         
  -1  -4   6       4468.22       4636.56       344.56 o                         
   0  -4   6          9.78         17.26        83.27 o                         
   1  -4   6       2506.32       2310.68        96.77 o                         
   2  -4   6      17287.76      19616.75       654.28 o                         
   3  -4   6        208.14        423.45        68.25 o                         
   4  -4   6       3959.09       4222.39       123.05 o                         
   5  -4   6         16.36         86.79        53.57 o                         
   6  -4   6       1476.92       1473.47       109.50 o                         
   7  -4   6        135.05        136.78        78.89 o                         
   8  -4   6      18080.54      18005.51       482.93 o                         
   9  -4   6       1763.13       2000.93       313.62 o                         
 -10  -3   6       2489.10       2273.66       132.90 o                         
  -9  -3   6        349.33        195.41        84.69 o                         
  -8  -3   6        328.34        398.62        77.79 o                         
  -7  -3   6        445.15        588.43        80.28 o                         
  -6  -3   6       2788.83       2757.27       138.01 o                         
  -5  -3   6      10106.31      10221.30      1018.27 o                         
  -4  -3   6       4416.14       4677.00      1049.42 o                         
  -3  -3   6      27482.04      26330.47      3109.72 o                         
  -2  -3   6       4297.54       3531.53       330.40 o                         
  -1  -3   6        101.93        184.44       105.90 o                         
   0  -3   6       1042.67        568.33        77.59 o                         
   1  -3   6      15886.33      15438.29       776.20 o                         
   2  -3   6      10918.00       8527.04       563.44 o                         
   3  -3   6       8840.31       8784.34       217.55 o                         
   4  -3   6       3010.61       2892.45       146.03 o                         
   5  -3   6        411.88        495.00        52.90 o                         
   6  -3   6        328.53        570.68        85.12 o                         
   7  -3   6      10653.33      10575.96       205.87 o                         
   8  -3   6       9480.21       9356.82       222.45 o                         
   9  -3   6       5470.03       5541.85       238.23 o                         
  10  -3   6       1661.30       2054.61        75.98 o                         
 -10  -2   6        597.06        511.08        91.47 o                         
  -9  -2   6          3.33        -22.83        84.25 o                         
  -8  -2   6        133.02         73.77       100.56 o                         
  -7  -2   6       1725.58       1931.17       117.27 o                         
  -6  -2   6       8230.41       8684.71       250.79 o                         
  -5  -2   6       1131.67       1105.32       135.85 o                         
  -4  -2   6      11222.14      12764.39      1727.05 o                         
  -3  -2   6       1061.11        798.19        87.36 o                         
  -2  -2   6         10.96         73.91        70.83 o                         
  -1  -2   6       3025.44       3249.42       116.05 o                         
   0  -2   6      43925.70      45106.53      2832.27 o                         
   1  -2   6      10743.19       9369.39       540.52 o                         
   2  -2   6       9230.19       8965.33       223.50 o                         
   3  -2   6       8377.28       9665.48       234.77 o                         
   4  -2   6       1493.73       1272.64        61.26 o                         
   5  -2   6       3861.81       3130.96        94.26 o                         
   6  -2   6       9328.03       8667.10       172.87 o                         
   7  -2   6      28838.90      29011.13       537.09 o                         
   8  -2   6       4481.84       4396.49       103.34 o                         
   9  -2   6       5482.98       5946.08       249.06 o                         
  10  -2   6        271.71        461.74        65.80 o                         
  11  -2   6        539.69        551.87        66.44 o                         
  12  -2   6        173.18        267.68        68.36 o                         
 -10  -1   6          1.49         -8.53        88.30 o                         
  -9  -1   6          4.30        144.84        83.07 o                         
  -8  -1   6          2.84        -79.30        79.30 o                         
  -7  -1   6       6588.24       6820.13       196.47 o                         
  -6  -1   6       2101.68       2221.66       168.72 o                         
  -5  -1   6       5754.50       6454.90       704.09 o                         
  -4  -1   6       1112.21       1038.21       196.37 o                         
  -3  -1   6       1427.71       1363.52       243.56 o                         
  -2  -1   6       5901.77       5894.05       335.33 o                         
  -1  -1   6       4356.30       5799.73       373.39 o                         
   0  -1   6      27132.08      25404.49       581.00 o                         
   1  -1   6        278.51        633.36        71.81 o                         
   2  -1   6      18130.49      16712.00       389.51 o                         
   3  -1   6       2587.48       1594.56       102.71 o                         
   4  -1   6       1743.14       1899.07        71.20 o                         
   5  -1   6       4153.84       3212.43       108.47 o                         
   6  -1   6      30850.03      31817.75       774.48 o                         
   7  -1   6        766.55        794.15        69.45 o                         
   8  -1   6       4590.22       5193.76       183.73 o                         
   9  -1   6         50.23         87.19        57.43 o                         
  10  -1   6        931.34        998.56       108.30 o                         
  11  -1   6        687.63        844.89        79.93 o                         
  12  -1   6       2577.51       2699.80       108.87 o                         
 -10   0   6         13.30         94.01        86.09 o                         
  -9   0   6        108.95          9.58        88.93 o                         
  -8   0   6       3628.16       3728.13       109.74 o                         
  -7   0   6       6601.15       5637.96       171.82 o                         
  -6   0   6      10172.04      10060.16       678.24 o                         
  -5   0   6       1967.68       2354.60       314.70 o                         
  -4   0   6       1565.53       1500.76        94.29 o                         
  -3   0   6      15552.42      14599.82      1428.97 o                         
  -2   0   6         19.02         62.31        79.69 o                         
  -1   0   6      53495.89      47198.45      4961.47 o                         
   0   0   6       4948.21       4825.32       268.84 o                         
   1   0   6      30243.55      27278.59       621.81 o                         
   2   0   6        929.15       1220.47        61.57 o                         
   3   0   6       3888.77       4392.72       106.04 o                         
   4   0   6       2683.68       2795.46        81.07 o                         
   5   0   6      24654.13      24501.12       560.08 o                         
   6   0   6       5581.06       5422.64       106.30 o                         
   7   0   6       7444.56       7297.01       133.42 o                         
   8   0   6         67.51        101.15        53.27 o                         
   9   0   6         89.37        134.01        57.27 o                         
  10   0   6       3786.88       4463.39       230.96 o                         
  11   0   6       1147.77       1094.99       107.98 o                         
  12   0   6       4516.53       4955.53       149.31 o                         
 -10   1   6         48.27        -39.01       129.58 o                         
  -9   1   6       1320.10        959.18        84.21 o                         
  -8   1   6       3370.25       2746.97        96.57 o                         
  -7   1   6        708.99        642.70        84.14 o                         
  -6   1   6       2878.51       3272.76       578.28 o                         
  -5   1   6         74.65        161.37        75.24 o                         
  -4   1   6       5030.40       4835.68       879.96 o                         
  -3   1   6        275.19        321.77        67.16 o                         
  -2   1   6      42970.80      39916.31       901.57 o                         
  -1   1   6       4822.18       4151.16       264.13 o                         
   0   1   6      19206.84      17498.39       885.58 o                         
   1   1   6       5259.27       4870.65       134.43 o                         
   2   1   6       4971.42       3681.00       145.82 o                         
   3   1   6       6807.46       8104.51       180.41 o                         
   4   1   6      38771.10      36524.70       584.87 o                         
   5   1   6       8771.69       9996.35       173.68 o                         
   6   1   6       6219.72       5853.65       113.89 o                         
   7   1   6        372.78        758.32        57.55 o                         
   8   1   6        347.15        331.87        58.97 o                         
   9   1   6       6308.02       7192.54       178.32 o                         
  10   1   6         20.96        140.29        61.34 o                         
  11   1   6      11191.94      12569.26       300.34 o                         
  12   1   6         17.30        153.99        85.93 o                         
 -10   2   6          3.78        176.89        82.42 o                         
  -9   2   6       4899.73       4517.64       124.67 o                         
  -8   2   6         69.79         14.22       136.66 o                         
  -7   2   6       4563.10       4521.53       343.88 o                         
  -6   2   6          4.19        -14.30        75.88 o                         
  -5   2   6       1031.20       1238.17        82.64 o                         
  -4   2   6       7383.77       5668.65      1266.19 o                         
  -3   2   6      17666.20      14482.52      2087.41 o                         
  -2   2   6      33356.01      27869.98       966.35 o                         
  -1   2   6       6434.03       5389.00       292.50 o                         
   0   2   6      20276.85      16477.04       419.83 o                         
   1   2   6          4.68         22.77        89.90 o                         
   2   2   6       2775.23       4911.90       146.58 o                         
   3   2   6       5724.12       7107.62       130.87 o                         
   4   2   6      19274.79      20881.95       341.59 o                         
   5   2   6       1579.76       2251.22        68.59 o                         
   6   2   6       3187.31       3909.54        90.45 o                         
   7   2   6        280.90        321.97        64.37 o                         
   8   2   6       6382.42       6432.78       154.92 o                         
   9   2   6        809.38        968.75        76.18 o                         
  10   2   6      11994.34      12121.71       587.09 o                         
  11   2   6       1968.18       2260.07        99.04 o                         
  12   2   6       1303.43       1070.86        97.05 o                         
 -10   3   6       1812.34       1492.88        92.21 o                         
  -9   3   6        707.74        377.72        78.67 o                         
  -8   3   6       3814.86       3143.07       227.12 o                         
  -7   3   6          5.26         -2.82        78.94 o                         
  -6   3   6       1503.66       1430.19       181.08 o                         
  -5   3   6      10565.17      10824.27      1436.74 o                         
  -4   3   6      10977.61       9329.39      1164.59 o                         
  -3   3   6      37110.49      32769.95      2354.75 o                         
  -2   3   6       5891.13       5068.71       245.26 o                         
  -1   3   6      14009.65      12925.98       384.44 o                         
   0   3   6        118.64        261.70        54.11 o                         
   1   3   6      26590.94      26402.09       544.07 o                         
   2   3   6       1727.12       1618.31        59.77 o                         
   3   3   6      23390.85      21692.46       354.28 o                         
   4   3   6       4076.18       4396.02        94.74 o                         
   5   3   6       4896.59       4294.84       131.54 o                         
   6   3   6        244.93        228.16        60.03 o                         
   7   3   6       5867.24       5694.39       192.02 o                         
   8   3   6      12381.35      12614.91       293.09 o                         
   9   3   6       6036.31       6089.24       126.79 o                         
  10   3   6       7333.93       8165.19       377.34 o                         
  11   3   6       1812.10       2010.55       103.59 o                         
  12   3   6        320.28        520.42       220.78 o                         
 -10   4   6        992.83        671.78       122.59 o                         
  -9   4   6        542.88        318.93        96.09 o                         
  -8   4   6        506.55        661.79        68.96 o                         
  -7   4   6        681.40        861.87       113.95 o                         
  -6   4   6       5869.31       5968.33       614.91 o                         
  -5   4   6        179.50        253.02        66.90 o                         
  -4   4   6      15329.77      14893.54       858.19 o                         
  -3   4   6         50.17        322.11        63.99 o                         
  -2   4   6      13339.41      11846.35       230.94 o                         
  -1   4   6       2323.49       1735.54        68.88 o                         
   0   4   6       7804.77       8649.04       214.41 o                         
   1   4   6       8700.30      10266.50       178.18 o                         
   2   4   6      11495.19      11611.45       749.32 o                         
   3   4   6       2547.94       3102.05        78.46 o                         
   4   4   6        864.92       1393.38        62.20 o                         
   5   4   6        102.08        474.30        60.90 o                         
   6   4   6      11041.42       9988.42       178.72 o                         
   7   4   6      17517.97      18142.27       303.62 o                         
   8   4   6       2468.27       2853.44        86.33 o                         
   9   4   6      10590.53      10891.15       372.68 o                         
  10   4   6        635.89        754.82        68.85 o                         
  11   4   6        708.94        741.16       100.09 o                         
  12   4   6         41.74        128.82       103.86 o                         
  -8   5   6         15.12         16.57        54.58 o                         
  -7   5   6       4935.64       4639.35       174.95 o                         
  -6   5   6       2638.45       2731.61       140.86 o                         
  -5   5   6      18709.00      19389.85       924.87 o                         
  -4   5   6       4628.03       4643.88       255.78 o                         
  -3   5   6      13058.13      10596.25       720.30 o                         
  -2   5   6        493.98        519.25        52.59 o                         
  -1   5   6        502.00       1296.17        63.68 o                         
   0   5   6      19799.59      18729.79       308.36 o                         
   1   5   6       4084.04       5631.18       111.04 o                         
   2   5   6      24051.09      20437.10       334.95 o                         
   3   5   6        123.93         79.93        52.96 o                         
   4   5   6       2649.40       2578.99       138.35 o                         
   5   5   6        630.45        518.79        61.43 o                         
   6   5   6      19849.74      21146.65       350.05 o                         
   7   5   6         40.91        341.29        62.89 o                         
   8   5   6      17317.74      18188.89       578.83 o                         
   9   5   6         43.96        161.88        70.64 o                         
  10   5   6       1179.37       1382.35       117.54 o                         
  11   5   6        117.09        307.85       102.04 o                         
  12   5   6       1248.45       1316.33       140.12 o                         
  -7   6   6       2572.17       2276.13       107.53 o                         
  -6   6   6       9318.85       9990.62       444.51 o                         
  -5   6   6       7101.01       7062.49       217.35 o                         
  -4   6   6       5972.97       6488.09       240.02 o                         
  -3   6   6        111.43        188.61        53.32 o                         
  -2   6   6        594.59        701.33        57.76 o                         
  -1   6   6      36044.85      35229.04       650.93 o                         
   0   6   6       3179.62       3298.20        80.13 o                         
   1   6   6      43733.37      45318.71       724.26 o                         
   2   6   6       1040.09       1619.30        63.23 o                         
   3   6   6         83.31        199.39        56.64 o                         
   4   6   6        301.31        387.03        58.62 o                         
   5   6   6      27556.13      26044.07       425.91 o                         
   6   6   6       6229.47       6785.59       136.76 o                         
   7   6   6      17640.95      17473.73       294.26 o                         
   8   6   6       1899.85       2077.71        79.76 o                         
   9   6   6       1823.29       2156.96        82.51 o                         
  10   6   6        257.39        329.40        90.48 o                         
  11   6   6       1063.52       1127.69       191.93 o                         
  12   6   6       2853.13       3274.88       205.26 o                         
  -7   7   6        823.01        984.74        85.47 o                         
  -6   7   6       7318.71       9404.71       317.15 o                         
  -5   7   6        501.16        619.45        80.75 o                         
  -4   7   6       2581.89       2561.31        77.47 o                         
  -3   7   6        222.31        225.31        57.40 o                         
  -2   7   6       7269.96       7736.91       195.37 o                         
  -1   7   6       7205.44       6725.01       126.14 o                         
   0   7   6       8549.21       9002.85       160.17 o                         
   1   7   6       6452.00       5537.56       111.10 o                         
   2   7   6       2465.27       3221.27        81.83 o                         
   3   7   6       1186.27       1079.74        62.09 o                         
   4   7   6      17119.02      14339.06       244.79 o                         
   5   7   6      10219.55      11430.71       202.42 o                         
   6   7   6       9319.81       9894.67       182.90 o                         
   7   7   6       5509.24       5781.49       126.25 o                         
   8   7   6        166.10        209.78        69.00 o                         
   9   7   6          2.51        -35.07        71.01 o                         
  10   7   6        123.08        147.40        90.96 o                         
  11   7   6       4621.72       5115.38       170.90 o                         
  -7   8   6       6095.31      10078.44       374.67 o                         
  -6   8   6         51.97        204.80        55.43 o                         
  -5   8   6       3505.48       3459.82       168.18 o                         
  -4   8   6        753.23        981.15        89.65 o                         
  -3   8   6       7663.31       8093.11       165.59 o                         
  -2   8   6      18130.09      16841.04       349.24 o                         
  -1   8   6       3403.53       2836.32        81.71 o                         
   0   8   6      13587.23      11756.13       202.84 o                         
   1   8   6       2593.59       2470.72        75.82 o                         
   2   8   6        135.56         44.86        56.18 o                         
   3   8   6       1772.36       1649.55        70.65 o                         
   4   8   6      16788.33      16144.92       384.70 o                         
   5   8   6       1428.69       1580.01        99.27 o                         
   6   8   6      11906.88      12575.33       223.87 o                         
   7   8   6        615.87        786.53        79.02 o                         
   8   8   6        208.43        212.42        72.67 o                         
   9   8   6         12.66         34.93        70.87 o                         
  10   8   6       2523.98       2517.64       289.08 o                         
  11   8   6       1460.27       1757.75       109.83 o                         
  -6   9   6        464.59        427.68        55.14 o                         
  -5   9   6        292.08        392.20        57.47 o                         
  -4   9   6       4253.90       4177.37       142.43 o                         
  -3   9   6      19166.88      19707.68       372.47 o                         
  -2   9   6       2953.58       2976.40        80.48 o                         
  -1   9   6      10811.88      10789.26       371.14 o                         
   0   9   6         70.11        239.08        57.14 o                         
   1   9   6        390.32        519.24        60.10 o                         
   2   9   6       4991.56       4208.08        98.75 o                         
   3   9   6      20937.58      20218.45       335.34 o                         
   4   9   6        341.80        543.85        70.43 o                         
   5   9   6       7386.13       7407.00       155.87 o                         
   6   9   6         13.35         26.51        74.79 o                         
   7   9   6          6.58        -50.76        76.65 o                         
   8   9   6        548.63        737.48        80.39 o                         
   9   9   6       4288.73       4670.04       122.57 o                         
  10   9   6       3246.19       3635.31       147.13 o                         
  11   9   6        581.86        562.99       102.22 o                         
  -6  10   6          0.77         54.56        72.75 o                         
  -5  10   6         32.09         31.48        54.66 o                         
  -4  10   6      17008.12      17424.57       606.12 o                         
  -3  10   6        640.64        662.90        64.04 o                         
  -2  10   6       7282.15       7952.69       181.29 o                         
  -1  10   6       2264.67       2142.03        85.38 o                         
   0  10   6       1082.89       1393.34        75.85 o                         
   1  10   6        480.87        523.27        66.49 o                         
   2  10   6      12556.85      11567.00       242.15 o                         
   3  10   6       5570.02       5771.35       124.84 o                         
   4  10   6       1652.72       1855.52        81.47 o                         
   5  10   6       1793.19       1937.65       150.14 o                         
   6  10   6        117.49        236.52        77.68 o                         
   7  10   6        586.20        793.54        93.40 o                         
   8  10   6       1976.48       2423.85       132.36 o                         
   9  10   6       6925.75       7094.48       235.00 o                         
  10  10   6        116.65         99.27        95.97 o                         
  11  10   6       1053.50        741.50       104.75 o                         
  -5  11   6       7433.58       8240.24       410.27 o                         
  -4  11   6       3712.19       3484.40       128.58 o                         
  -3  11   6       7561.88       7325.10       460.52 o                         
  -2  11   6       2431.21       2318.86        78.32 o                         
  -1  11   6        874.24       1026.28        68.88 o                         
   0  11   6        871.54        857.63        70.20 o                         
   1  11   6       4635.01       4796.13       112.92 o                         
   2  11   6      16647.13      17168.41       457.04 o                         
   3  11   6       2062.75       2246.93        85.89 o                         
   4  11   6       3348.80       3205.17       101.22 o                         
   5  11   6        827.44        995.38        77.44 o                         
   6  11   6        891.25        960.67        78.87 o                         
   7  11   6         26.61        -17.24        74.57 o                         
   8  11   6       9456.85      10044.29       329.85 o                         
   9  11   6        303.99        371.53       106.16 o                         
  10  11   6       2216.15       2070.88       189.76 o                         
  -5  12   6       4238.43       3721.26       156.09 o                         
  -4  12   6       3199.23       2815.95       249.88 o                         
  -3  12   6       3480.11       3044.85        92.49 o                         
  -2  12   6          8.33        243.73        65.39 o                         
  -1  12   6        102.32         91.51        68.47 o                         
   0  12   6       1543.37       1801.27        83.12 o                         
   1  12   6      10047.20      10345.96       191.36 o                         
   2  12   6         48.99        200.36        72.44 o                         
   3  12   6       3804.22       3882.28       102.63 o                         
   4  12   6        123.98        116.05        91.85 o                         
   5  12   6       1258.73       1439.79       101.78 o                         
   6  12   6         58.37         23.94        77.69 o                         
   7  12   6       7366.17       7873.47       241.79 o                         
   8  12   6       1498.47       1483.02        90.50 o                         
   9  12   6       1156.84       1244.77       128.92 o                         
  10  12   6        167.93        270.66       108.70 o                         
  -5  13   6        269.08        240.48        76.87 o                         
  -4  13   6       3143.69       3521.62       102.24 o                         
  -3  13   6         18.30        107.02        65.22 o                         
  -2  13   6          2.77         71.65        70.49 o                         
  -1  13   6         62.99         72.36        71.96 o                         
   0  13   6       5002.62       4833.80       153.69 o                         
   1  13   6       2351.59       2252.81       128.20 o                         
   2  13   6       3282.51       3373.32       101.03 o                         
   3  13   6        885.09       1113.22        91.22 o                         
   4  13   6        409.89        691.41       101.46 o                         
   5  13   6        336.12        390.06        72.77 o                         
   6  13   6       2614.40       2666.05       213.10 o                         
   7  13   6       3393.63       2960.26       122.20 o                         
   8  13   6        242.14        222.08       107.35 o                         
   9  13   6        639.16        296.15       110.44 o                         
  -5  14   6       1535.04       1136.33        90.70 o                         
  -4  14   6         13.84          7.14        74.95 o                         
  -3  14   6        170.86        207.51        69.96 o                         
  -2  14   6        936.78        809.04        74.73 o                         
  -1  14   6       3357.55       3327.30       169.45 o                         
   0  14   6       2657.17       2530.70        92.63 o                         
   1  14   6       1439.02       1549.72        90.96 o                         
   2  14   6        309.44        274.05        78.66 o                         
   3  14   6          8.60        144.75        73.75 o                         
   4  14   6       3384.95       3381.71       141.86 o                         
   5  14   6        821.86       1005.00        85.37 o                         
   6  14   6       5592.87       5536.61       180.74 o                         
   7  14   6        101.92        141.13        93.12 o                         
   8  14   6       1005.30        974.73       110.28 o                         
  -5  15   6        162.60        206.68        91.82 o                         
  -4  15   6         12.50        123.64       102.24 o                         
  -3  15   6        845.13        475.17        92.52 o                         
  -2  15   6        678.23        492.82        82.55 o                         
  -1  15   6       5568.80       4793.33       293.86 o                         
   0  15   6          3.69          3.07        74.61 o                         
   1  15   6        607.87        581.46        77.78 o                         
   2  15   6        339.57        489.25        78.69 o                         
   3  15   6       1203.55       1198.34        99.45 o                         
   4  15   6         17.79          0.50        78.32 o                         
   5  15   6       4888.25       4665.56       239.53 o                         
   6  15   6        183.77        -73.19        93.23 o                         
   7  15   6        580.80        626.43       233.44 o                         
   8  15   6         44.84        -57.97       100.39 o                         
  -4  16   6        254.34        254.81       132.62 o                         
  -3  16   6         77.19        278.16       104.95 o                         
  -2  16   6       6063.56       5269.09       180.89 o                         
  -1  16   6        442.85        511.08        81.12 o                         
   0  16   6       1503.18       1625.48       106.25 o                         
   1  16   6        123.71        255.62       129.44 o                         
   2  16   6        604.79        674.99       100.62 o                         
   3  16   6        308.77        348.80        79.13 o                         
   4  16   6       2749.67       2471.31        92.37 o                         
   5  16   6       1010.95        531.14       103.31 o                         
   6  16   6        281.59        246.27       101.00 o                         
   7  16   6        256.83        152.79       102.11 o                         
  -4  17   6         85.86        140.52       118.22 o                         
  -3  17   6       1313.99       1249.89       180.17 o                         
  -2  17   6        614.81        607.65       108.72 o                         
  -1  17   6        540.80        317.07       132.22 o                         
   0  17   6         30.83        107.09       105.26 o                         
   1  17   6        587.48        812.19       139.62 o                         
   2  17   6        788.72        875.14       127.87 o                         
   3  17   6        505.94        534.42       112.45 o                         
   4  17   6       1910.56       1502.18       115.37 o                         
   5  17   6        393.10        600.29       104.29 o                         
   6  17   6         87.45        146.07       105.22 o                         
  -3  18   6       1327.54        818.94       123.07 o                         
  -2  18   6        208.35        164.88       119.08 o                         
  -1  18   6        156.56        287.50       111.64 o                         
   0  18   6        277.82        160.65       196.35 o                         
   1  18   6        505.06        317.35       112.89 o                         
   2  18   6          6.21        121.05       112.60 o                         
   3  18   6       1984.90       1360.94       114.18 o                         
   4  18   6         15.61         61.23       114.29 o                         
   5  18   6        136.27        177.13       148.40 o                         
  -1  19   6          2.67        299.84       194.18 o                         
   0  19   6        558.75        596.45       140.73 o                         
   1  19   6         37.41       -113.96       130.81 o                         
   2  19   6       1513.58       1166.28       121.44 o                         
   3  19   6         98.02        -53.53       278.76 o                         
  -1 -15   7         87.87        199.73        87.62 o                         
   0 -15   7         24.78         48.47        90.59 o                         
   1 -15   7        384.74        537.70        92.17 o                         
   2 -15   7        173.75        269.96        91.17 o                         
   3 -15   7       2664.48       2822.75       113.95 o                         
   4 -15   7         75.10         69.41        96.79 o                         
  -3 -14   7          5.02        -84.36        84.36 o                         
  -2 -14   7        398.11        401.11        87.83 o                         
  -1 -14   7          3.53        -23.91        87.38 o                         
   0 -14   7        127.75        234.80       106.86 o                         
   1 -14   7          2.34        -12.99        80.81 o                         
   2 -14   7        870.20       1082.30       174.14 o                         
   3 -14   7        241.16        112.16        86.00 o                         
   4 -14   7        461.90        454.04       116.65 o                         
   5 -14   7         16.77         72.01        94.47 o                         
   6 -14   7         82.18       -168.43       252.58 o                         
  -4 -13   7         66.94         70.50        97.89 o                         
  -3 -13   7        758.16        909.88       100.52 o                         
  -2 -13   7          0.11        -82.80        82.80 o                         
  -1 -13   7         16.27        -70.53       185.42 o                         
   0 -13   7        681.42        798.90        88.82 o                         
   1 -13   7       1770.36       1932.40        97.20 o                         
   2 -13   7       1824.45       1764.60        95.24 o                         
   3 -13   7        836.88        801.86        88.68 o                         
   4 -13   7        169.74        174.89        80.45 o                         
   5 -13   7        165.42        340.42        92.30 o                         
   6 -13   7        736.61        769.84       143.34 o                         
   7 -13   7         41.48       -197.92       197.92 o                         
  -5 -12   7        356.61        406.23        93.19 o                         
  -4 -12   7        143.13        -35.15        83.51 o                         
  -3 -12   7         18.23        206.92        84.60 o                         
  -2 -12   7        115.36        187.18        81.02 o                         
  -1 -12   7        580.92        629.89       177.65 o                         
   0 -12   7       2374.85       2873.35       131.78 o                         
   1 -12   7       4312.99       4806.93       254.35 o                         
   2 -12   7        928.93       1188.64        84.65 o                         
   3 -12   7          3.34        210.20       149.01 o                         
   4 -12   7        452.84        584.76        75.50 o                         
   5 -12   7       2346.56       2676.28       261.05 o                         
   6 -12   7         29.61         69.07        74.80 o                         
  -6 -11   7       2500.50       2576.76       217.88 o                         
  -5 -11   7        110.62         82.62        76.50 o                         
  -4 -11   7        365.41        488.40        81.05 o                         
  -3 -11   7         16.87         69.64       120.37 o                         
  -2 -11   7        350.35        396.14        83.40 o                         
  -1 -11   7         34.26        104.31       156.44 o                         
   0 -11   7       4899.05       5573.82       438.21 o                         
   1 -11   7        236.36        489.80       117.00 o                         
   2 -11   7         89.41        168.72       103.36 o                         
   3 -11   7          6.31         50.69       101.14 o                         
   4 -11   7       1815.08       1919.70       278.17 o                         
   5 -11   7        780.95        708.90        70.87 o                         
   6 -11   7       2345.29       2588.00       100.46 o                         
   7 -11   7       1156.41        757.64       185.31 o                         
  -7 -10   7       1560.01       1669.32       379.90 o                         
  -6 -10   7          2.61         -1.72        77.75 o                         
  -5 -10   7        561.16        669.37        82.12 o                         
  -4 -10   7        361.36        384.11        83.33 o                         
  -3 -10   7       1033.04       1213.83       151.70 o                         
  -2 -10   7        701.72        839.18       112.47 o                         
  -1 -10   7       7586.10       8492.14       238.20 o                         
   0 -10   7       1007.76       1351.63       174.51 o                         
   1 -10   7       1664.06       1883.06       118.42 o                         
   2 -10   7        331.30        474.34       117.79 o                         
   3 -10   7         59.54         91.26        97.87 o                         
   4 -10   7       4952.43       5530.71       575.25 o                         
   5 -10   7       2121.79       2374.09       115.42 o                         
   6 -10   7       8473.73       8158.61       184.32 o                         
   7 -10   7        393.33        382.28        88.10 o                         
  -7  -9   7        340.78        268.94        83.35 o                         
  -6  -9   7        151.97        256.41        77.14 o                         
  -5  -9   7          1.19         30.98        76.60 o                         
  -4  -9   7        342.88        349.92        89.28 o                         
  -3  -9   7        379.71        378.09       106.97 o                         
  -2  -9   7       3398.53       3917.65       338.94 o                         
  -1  -9   7       1967.51       2578.82       459.01 o                         
   0  -9   7          4.89        233.58        98.11 o                         
   1  -9   7        694.83       1073.09       152.77 o                         
   2  -9   7        170.40        393.99        97.72 o                         
   3  -9   7       2605.02       3284.03       500.97 o                         
   4  -9   7       1526.20       1730.15       123.91 o                         
   5  -9   7      13116.11      13684.22       556.72 o                         
   6  -9   7        172.01        423.17        75.85 o                         
   7  -9   7        211.84        161.82        65.19 o                         
  -8  -8   7        953.87        991.46       113.63 o                         
  -7  -8   7        387.92        444.60        81.51 o                         
  -6  -8   7          9.77          7.80       101.11 o                         
  -5  -8   7         40.73         83.69        96.40 o                         
  -4  -8   7       3655.18       3893.01       145.45 o                         
  -3  -8   7         68.33         84.60       148.47 o                         
  -2  -8   7       9876.27      10163.98       953.54 o                         
  -1  -8   7        520.15        486.21       107.46 o                         
   0  -8   7        189.88        143.18        93.75 o                         
   1  -8   7          8.03        223.17        95.66 o                         
   2  -8   7       3193.18       4272.21       401.59 o                         
   3  -8   7        351.33        405.38        90.64 o                         
   4  -8   7       5413.15       7084.37       411.74 o                         
   5  -8   7       2199.36       2187.23       101.68 o                         
   6  -8   7        612.14        680.18        73.51 o                         
   7  -8   7        690.19        525.73        64.63 o                         
  -8  -7   7         69.42        137.94        83.62 o                         
  -7  -7   7          9.17         76.59       113.06 o                         
  -6  -7   7         45.27          9.35       134.99 o                         
  -5  -7   7       5391.53       5677.98       364.96 o                         
  -4  -7   7          9.38        -47.03        95.00 o                         
  -3  -7   7       7013.62       7673.12       297.58 o                         
  -2  -7   7          9.38        154.01        97.25 o                         
  -1  -7   7          4.65         54.22        96.07 o                         
   0  -7   7       1000.34       1287.91       168.29 o                         
   1  -7   7       6709.20       8582.96       891.14 o                         
   2  -7   7      14532.53      17345.44      2137.67 o                         
   3  -7   7      19780.22      22591.09      3609.89 o                         
   4  -7   7       2521.43       3158.18       398.64 o                         
   5  -7   7       3164.78       3439.60       214.49 o                         
   6  -7   7       1417.65       1325.47        77.50 o                         
   7  -7   7        225.93        311.75        61.18 o                         
   8  -7   7       7805.74       6703.72       182.17 o                         
  -8  -6   7        162.37        -12.43       110.51 o                         
  -7  -6   7        166.59        190.40        82.85 o                         
  -6  -6   7       1172.55       1029.75       109.47 o                         
  -5  -6   7       2201.15       2284.15       119.29 o                         
  -4  -6   7       2988.97       3620.37       228.64 o                         
  -3  -6   7       3805.87       4032.97       573.98 o                         
  -2  -6   7        425.25        409.36       119.61 o                         
  -1  -6   7          7.28         90.41        92.51 o                         
   0  -6   7       2853.90       3258.01       129.67 o                         
   1  -6   7       8784.71      10629.28       266.65 o                         
   2  -6   7       4073.14       4786.81       167.65 o                         
   3  -6   7       7643.12      10202.81      1284.45 o                         
   4  -6   7       1769.04       1997.50       109.22 o                         
   5  -6   7       2317.60       2470.98        98.97 o                         
   6  -6   7        409.44        477.86        69.69 o                         
   7  -6   7       7515.37       6629.26       289.60 o                         
   8  -6   7        316.77        259.49        56.12 o                         
  -9  -5   7        151.64         89.56        84.06 o                         
  -8  -5   7        646.80        684.44        82.36 o                         
  -7  -5   7        622.91        770.38        84.42 o                         
  -6  -5   7       6026.76       6132.55       547.07 o                         
  -5  -5   7       2306.07       2498.72       120.33 o                         
  -4  -5   7      14896.23      16317.72      1192.53 o                         
  -3  -5   7        376.03        518.60       122.47 o                         
  -2  -5   7        232.92         62.59       117.32 o                         
  -1  -5   7          9.87          9.28       131.38 o                         
   0  -5   7      11703.50      11580.02       434.44 o                         
   1  -5   7       1108.76       1129.27        93.76 o                         
   2  -5   7      25376.43      26093.33      2747.36 o                         
   3  -5   7        238.86        375.73        74.95 o                         
   4  -5   7         18.63        -19.63        75.39 o                         
   5  -5   7       2200.50       2379.35        84.18 o                         
   6  -5   7       2811.96       2884.95       153.57 o                         
   7  -5   7       6810.00       6622.14       238.26 o                         
   8  -5   7       1329.55       1351.76        60.65 o                         
   9  -5   7       2372.85       3209.75       131.51 o                         
  -9  -4   7        252.96        138.47        88.26 o                         
  -8  -4   7        243.96        176.81        85.65 o                         
  -7  -4   7       4811.77       4704.33       309.90 o                         
  -6  -4   7        763.87        694.20       135.67 o                         
  -5  -4   7       3484.63       4013.47       147.47 o                         
  -4  -4   7        221.33        321.96       243.07 o                         
  -3  -4   7        190.32        266.07        96.12 o                         
  -2  -4   7         33.97         31.48        84.93 o                         
  -1  -4   7      17324.23      18299.38      1286.00 o                         
   0  -4   7         62.77        111.28       191.15 o                         
   1  -4   7      23843.99      23267.16       836.96 o                         
   2  -4   7        879.13        811.48       122.72 o                         
   3  -4   7        195.35        334.44       140.04 o                         
   4  -4   7      10693.43       9654.45       237.89 o                         
   5  -4   7       5625.49       5336.13       124.07 o                         
   6  -4   7      24092.36      24431.81       456.54 o                         
   7  -4   7       2073.69       2105.27        71.85 o                         
   8  -4   7       8293.28       8022.69       163.43 o                         
   9  -4   7        180.33        232.73        64.80 o                         
  10  -4   7        355.97        294.77        94.48 o                         
  -9  -3   7         99.17        209.68        89.29 o                         
  -8  -3   7       3758.22       3865.81       283.24 o                         
  -7  -3   7        860.48        929.01       101.01 o                         
  -6  -3   7       4843.01       4809.44       193.34 o                         
  -5  -3   7       3247.64       3318.64       408.39 o                         
  -4  -3   7        261.35        344.41        91.73 o                         
  -3  -3   7        696.82       1071.87       350.56 o                         
  -2  -3   7       2397.60       2703.89       248.27 o                         
  -1  -3   7       8268.22       9058.61       330.14 o                         
   0  -3   7       2769.25       3439.04       118.84 o                         
   1  -3   7        494.61        684.56       102.58 o                         
   2  -3   7        695.10        871.46        74.08 o                         
   3  -3   7       5190.49       4967.41       142.84 o                         
   4  -3   7       1075.27        931.26        65.49 o                         
   5  -3   7      16535.47      17724.52       434.01 o                         
   6  -3   7         78.92         58.35        64.99 o                         
   7  -3   7       6190.93       6237.50       133.50 o                         
   8  -3   7         16.44        -35.32        60.85 o                         
   9  -3   7        864.88        941.07       173.45 o                         
  10  -3   7        409.68        443.48        90.58 o                         
  -9  -2   7       3000.15       3115.54       109.33 o                         
  -8  -2   7       3586.94       3069.83       106.32 o                         
  -7  -2   7       5784.79       5456.91       217.20 o                         
  -6  -2   7       1487.33       1363.04       343.13 o                         
  -5  -2   7       1172.16       1215.72       102.90 o                         
  -4  -2   7       2551.84       3073.49       391.92 o                         
  -3  -2   7        183.50        272.12        83.77 o                         
  -2  -2   7      31615.57      32206.08      2851.51 o                         
  -1  -2   7       1067.17       1210.81       190.75 o                         
   0  -2   7      12588.65      11279.08       273.81 o                         
   1  -2   7        487.96        521.46        73.52 o                         
   2  -2   7       3825.29       3431.30       120.70 o                         
   3  -2   7       8563.48       7669.48       195.83 o                         
   4  -2   7      25916.24      23763.80       445.28 o                         
   5  -2   7      14891.87      14241.80       274.64 o                         
   6  -2   7      14248.47      13575.30       262.45 o                         
   7  -2   7       1016.25       1174.65        95.30 o                         
   8  -2   7        115.56        167.54        54.93 o                         
   9  -2   7       3349.99       3499.34        92.90 o                         
  10  -2   7        872.80        814.12        83.48 o                         
  11  -2   7       1949.60       2089.61        92.47 o                         
  12  -2   7          4.04        -44.91        78.44 o                         
  -9  -1   7       3309.32       2904.95       117.66 o                         
  -8  -1   7        221.38        251.53        79.54 o                         
  -7  -1   7       1821.80       1667.44       107.60 o                         
  -6  -1   7          0.47         79.44        89.25 o                         
  -5  -1   7        494.70        586.20        91.34 o                         
  -4  -1   7        274.12        210.21        81.25 o                         
  -3  -1   7      12425.90      14811.95      2176.62 o                         
  -2  -1   7        140.37        187.54        70.04 o                         
  -1  -1   7       1469.06       1658.47        90.41 o                         
   0  -1   7        405.75        357.83       101.45 o                         
   1  -1   7       7465.33       5718.42       156.81 o                         
   2  -1   7       8635.82       8383.07       213.37 o                         
   3  -1   7      32170.22      27023.43       862.78 o                         
   4  -1   7      19025.88      20714.67       390.33 o                         
   5  -1   7      22602.88      21000.73       395.71 o                         
   6  -1   7        558.95        739.15        57.45 o                         
   7  -1   7        799.53        966.89        87.63 o                         
   8  -1   7       3904.59       4240.57       104.45 o                         
   9  -1   7        104.73         95.20        65.35 o                         
  10  -1   7      10146.84      10742.40       342.52 o                         
  11  -1   7        136.50        132.12        77.84 o                         
  12  -1   7        445.30        453.20       122.97 o                         
 -10   0   7       2928.16       2291.18       228.34 o                         
  -9   0   7         28.79         89.37        80.32 o                         
  -8   0   7       3298.08       3395.06       137.33 o                         
  -7   0   7          1.86        -87.44        87.44 o                         
  -6   0   7        116.82         84.44       172.97 o                         
  -5   0   7       1771.00       1907.96       155.47 o                         
  -4   0   7       5546.51       7074.98      1690.79 o                         
  -3   0   7      19298.82      16945.07      2780.36 o                         
  -2   0   7       1106.97       1281.03        86.25 o                         
  -1   0   7       5501.13       4599.07       136.35 o                         
   0   0   7       1108.19        877.97       133.79 o                         
   1   0   7       2537.00       2457.75       162.26 o                         
   2   0   7       2060.77       1676.84        83.83 o                         
   3   0   7      51448.43      56781.68      1042.35 o                         
   4   0   7        265.90        526.39        60.99 o                         
   5   0   7       3031.63       3171.78        90.77 o                         
   6   0   7        722.39        929.37        59.35 o                         
   7   0   7       2012.00       2235.74        76.03 o                         
   8   0   7        113.44         70.75        53.27 o                         
   9   0   7       5402.31       5627.60       178.75 o                         
  10   0   7       1452.73       1409.52        99.79 o                         
  11   0   7        135.61        137.51        80.23 o                         
  12   0   7         15.67         57.09        97.88 o                         
 -10   1   7        258.03        102.05        92.60 o                         
  -9   1   7       1767.41       1271.30        97.27 o                         
  -8   1   7        110.34         15.31        74.21 o                         
  -7   1   7          5.65        -34.70       173.51 o                         
  -6   1   7       4395.43       4678.92       608.39 o                         
  -5   1   7       4764.29       5327.43      1111.53 o                         
  -4   1   7      20500.81      20924.65      4277.04 o                         
  -3   1   7       2224.94       1859.68       385.74 o                         
  -2   1   7       1266.60       1196.09       215.49 o                         
  -1   1   7        230.95        365.63        70.45 o                         
   0   1   7      19634.78      17655.20      1135.60 o                         
   1   1   7       1148.85        643.10        68.23 o                         
   2   1   7      85623.73      92449.11      1688.17 o                         
   3   1   7        210.26        761.93        65.38 o                         
   4   1   7      17076.33      15468.72       417.18 o                         
   5   1   7       3636.69       2970.47        77.49 o                         
   6   1   7        499.06        671.61        53.97 o                         
   7   1   7      10899.76      10287.24       180.60 o                         
   8   1   7       3358.97       3190.85        89.85 o                         
   9   1   7       6742.89       7352.93       145.45 o                         
  10   1   7         72.60         61.71        74.41 o                         
  11   1   7         33.69        137.95        80.91 o                         
  12   1   7         22.13        -41.90        87.66 o                         
 -10   2   7        266.82        289.66        93.43 o                         
  -9   2   7        101.86         65.15        78.08 o                         
  -8   2   7          1.92         98.10        85.44 o                         
  -7   2   7       1988.15       1750.88       100.70 o                         
  -6   2   7        143.91        205.53        79.78 o                         
  -5   2   7      11974.24      12840.49      3253.41 o                         
  -4   2   7       2340.26       2455.51       434.28 o                         
  -3   2   7        594.76        589.36       172.74 o                         
  -2   2   7       1412.95       1003.58        74.58 o                         
  -1   2   7       6881.34       5781.59       233.43 o                         
   0   2   7        113.91        141.40        87.65 o                         
   1   2   7      39591.34      41322.24      1317.87 o                         
   2   2   7       1021.93        710.96       106.35 o                         
   3   2   7       6040.59       6611.71       168.25 o                         
   4   2   7       5319.71       4365.42       118.32 o                         
   5   2   7       1121.14       1021.80        59.80 o                         
   6   2   7      11977.97      10897.53       189.07 o                         
   7   2   7       1945.64       2030.78        70.54 o                         
   8   2   7      10632.07      11495.40       261.91 o                         
   9   2   7         21.31        -15.14        62.56 o                         
  10   2   7         83.70         70.07        64.86 o                         
  11   2   7         43.67        134.13        78.61 o                         
  12   2   7       2102.17       2554.93       153.26 o                         
 -10   3   7        297.34         98.75       140.12 o                         
  -9   3   7        373.70        402.47        81.76 o                         
  -8   3   7       1757.24       1596.09       103.98 o                         
  -7   3   7       1044.46       1210.31        94.99 o                         
  -6   3   7      13623.98      14144.70      1622.37 o                         
  -5   3   7       8073.24       7525.98      1449.69 o                         
  -4   3   7       6998.42       6971.79       487.88 o                         
  -3   3   7        272.06        284.41        67.85 o                         
  -2   3   7        302.39        390.61        74.60 o                         
  -1   3   7       3645.74       3811.68       226.38 o                         
   0   3   7       6207.03       6243.76       138.60 o                         
   1   3   7      50685.95      50177.55       922.68 o                         
   2   3   7       2451.38       2262.58        77.15 o                         
   3   3   7         17.23         57.65        54.33 o                         
   4   3   7       1862.43       1900.27        67.22 o                         
   5   3   7      11549.74      11837.03       204.91 o                         
   6   3   7        570.56        708.37        60.66 o                         
   7   3   7      12302.17      11859.03       206.66 o                         
   8   3   7       2763.27       2998.97        85.50 o                         
   9   3   7         34.60         41.58        66.07 o                         
  10   3   7          0.00         50.59       103.78 o                         
  11   3   7       1608.64       1798.62        82.97 o                         
  12   3   7        432.14        409.33       106.40 o                         
 -10   4   7        102.00        109.46       105.23 o                         
  -9   4   7        998.96       1015.08        94.98 o                         
  -8   4   7       1232.15       1197.14        97.40 o                         
  -7   4   7       5099.68       5115.30       158.83 o                         
  -6   4   7       8871.50       8817.16      1160.60 o                         
  -5   4   7       1806.89       1591.13        87.72 o                         
  -4   4   7        176.54        245.71        67.13 o                         
  -3   4   7        253.93        150.50        69.16 o                         
  -2   4   7      13902.16      12672.12       424.04 o                         
  -1   4   7      12856.07       9977.36       452.15 o                         
   0   4   7      44215.03      47146.91      1102.95 o                         
   1   4   7       5458.09       4030.58       103.71 o                         
   2   4   7       1664.35       1463.04        85.48 o                         
   3   4   7       5119.79       3630.55        86.46 o                         
   4   4   7      18901.86      16458.46       275.04 o                         
   5   4   7      10798.11      10567.90       186.94 o                         
   6   4   7      32983.84      31353.52       507.37 o                         
   7   4   7       9896.07      10538.98       188.88 o                         
   8   4   7        724.19        686.80        69.09 o                         
   9   4   7        494.44        634.99        69.87 o                         
  10   4   7        456.27        394.37        71.56 o                         
  11   4   7       3363.67       4031.58       128.09 o                         
  12   4   7        446.60        559.76        99.53 o                         
  -9   5   7       2026.78       1963.21       119.46 o                         
  -8   5   7       1224.27       1024.80        75.92 o                         
  -7   5   7       7727.95       8935.11       220.13 o                         
  -6   5   7        271.35        441.87        67.39 o                         
  -5   5   7       1151.68       1299.02        68.58 o                         
  -4   5   7        122.30         80.67        58.26 o                         
  -3   5   7       1335.94       1707.28       189.81 o                         
  -2   5   7         54.14        155.42        54.24 o                         
  -1   5   7      10786.77      12364.87       544.01 o                         
   0   5   7       1165.42       1264.34        97.54 o                         
   1   5   7       1873.73       1423.81        64.60 o                         
   2   5   7       4167.74       3937.38        89.25 o                         
   3   5   7       5389.37       4026.23        91.47 o                         
   4   5   7       6456.89       6128.14       183.68 o                         
   5   5   7      15766.91      15369.75       260.13 o                         
   6   5   7      11762.04      12376.47       215.88 o                         
   7   5   7        132.77        283.67        65.60 o                         
   8   5   7        451.02        622.61        85.48 o                         
   9   5   7        169.26        346.93        72.54 o                         
  10   5   7       3122.93       3394.12       167.63 o                         
  11   5   7        149.74        358.53        80.03 o                         
  12   5   7       2136.10       2044.64       110.90 o                         
  -9   6   7         44.56        -48.29        70.81 o                         
  -8   6   7       7867.20       8276.74       224.60 o                         
  -7   6   7        190.30        212.59        85.81 o                         
  -6   6   7       1810.14       1822.41        76.63 o                         
  -5   6   7       1731.63       2211.92        78.46 o                         
  -4   6   7       1971.02       2410.26       191.23 o                         
  -3   6   7       1758.22       2013.62        71.91 o                         
  -2   6   7       5462.33       4889.27       114.90 o                         
  -1   6   7      21060.54      20372.74       384.95 o                         
   0   6   7       2590.60       2253.81        91.57 o                         
   1   6   7       3654.07       3246.28        81.39 o                         
   2   6   7        538.54        759.60        56.75 o                         
   3   6   7      21804.28      21313.65       350.39 o                         
   4   6   7        798.01        707.60        59.69 o                         
   5   6   7      28180.50      26260.28       469.21 o                         
   6   6   7         58.31        132.86        71.30 o                         
   7   6   7        118.38        207.12        65.05 o                         
   8   6   7        524.99        660.18        73.66 o                         
   9   6   7       1370.28       1399.44        91.66 o                         
  10   6   7        463.46        731.60        99.59 o                         
  11   6   7       1945.56       2058.07       243.08 o                         
  12   6   7        405.62        420.27       107.04 o                         
  -8   7   7       1387.85       1550.17       117.37 o                         
  -7   7   7        262.82        399.10        69.20 o                         
  -6   7   7        512.74        507.00        67.42 o                         
  -5   7   7       1329.37       1598.78        72.70 o                         
  -4   7   7       5254.60       5716.15       128.65 o                         
  -3   7   7       2818.92       2763.79        86.26 o                         
  -2   7   7       7038.05       7497.35       192.50 o                         
  -1   7   7        766.84        901.35       104.82 o                         
   0   7   7       8000.38       6571.85       126.81 o                         
   1   7   7         38.27        -35.10        76.65 o                         
   2   7   7      41348.85      38061.23       611.61 o                         
   3   7   7        295.86        117.45        59.67 o                         
   4   7   7      27070.70      25020.28       408.86 o                         
   5   7   7          3.79        244.39        66.79 o                         
   6   7   7         11.61        188.74        69.84 o                         
   7   7   7       2440.09       2704.84       114.68 o                         
   8   7   7       1648.76       1761.57        81.59 o                         
   9   7   7       2882.63       3208.04       137.32 o                         
  10   7   7       1468.77       1831.62        85.85 o                         
  11   7   7        965.23        805.23       106.58 o                         
  -7   8   7          6.07         48.68        67.16 o                         
  -6   8   7         46.38        219.44        67.55 o                         
  -5   8   7       5603.00       6143.47       257.12 o                         
  -4   8   7        390.67        529.57        94.57 o                         
  -3   8   7       6861.44       7860.46       163.90 o                         
  -2   8   7       2742.17       2909.76        87.60 o                         
  -1   8   7        516.37        568.83        55.68 o                         
   0   8   7        622.13        832.85        59.20 o                         
   1   8   7      15235.95      14743.02       250.24 o                         
   2   8   7       2298.06       2729.63        78.70 o                         
   3   8   7      10661.53       9860.93       177.89 o                         
   4   8   7       1590.95       1617.80       103.83 o                         
   5   8   7         45.53        319.40        70.54 o                         
   6   8   7       2595.60       2592.49        89.54 o                         
   7   8   7        870.03        948.04        79.99 o                         
   8   8   7       1878.03       2103.13       117.40 o                         
   9   8   7         94.71        163.47        78.51 o                         
  10   8   7        787.21        698.79        79.48 o                         
  11   8   7         49.26        307.40       174.36 o                         
  -7   9   7        739.20       1400.40       106.02 o                         
  -6   9   7       3157.63       4461.09       176.43 o                         
  -5   9   7       1501.79       2052.84       122.12 o                         
  -4   9   7       9455.44      10124.61       245.02 o                         
  -3   9   7       2728.90       2884.95       115.64 o                         
  -2   9   7        157.22        378.54        65.29 o                         
  -1   9   7       5023.95       5111.92       148.56 o                         
   0   9   7       7993.17       7782.47       234.14 o                         
   1   9   7      11540.65      10707.61       190.62 o                         
   2   9   7       6718.46       5538.84       117.14 o                         
   3   9   7       8938.43       8165.30       156.04 o                         
   4   9   7       2319.21       1694.45       108.91 o                         
   5   9   7       1366.03       1732.92        83.93 o                         
   6   9   7       1700.26       1629.03        85.93 o                         
   7   9   7       7517.43       8144.72       214.83 o                         
   8   9   7       1857.18       1827.19       100.10 o                         
   9   9   7       2263.02       2301.42       121.43 o                         
  10   9   7        114.31         50.08        76.04 o                         
  11   9   7        242.18        261.92       104.33 o                         
  -6  10   7       1651.25       1978.64       117.66 o                         
  -5  10   7       1844.43       2012.89       111.54 o                         
  -4  10   7       3459.56       3608.91       141.52 o                         
  -3  10   7         74.77         76.75        68.19 o                         
  -2  10   7       1480.33       1694.23        79.53 o                         
  -1  10   7       2088.99       1827.05        86.90 o                         
   0  10   7      13448.99      13921.64       780.18 o                         
   1  10   7       2712.91       2663.74        88.54 o                         
   2  10   7       3971.58       4633.76       109.01 o                         
   3  10   7        137.86         89.30        73.61 o                         
   4  10   7       1457.32       1454.83        86.11 o                         
   5  10   7       2047.36       1967.81       117.96 o                         
   6  10   7       9353.15       9149.30       219.54 o                         
   7  10   7       3364.20       3381.92       148.28 o                         
   8  10   7       1746.73       1879.74       110.13 o                         
   9  10   7        228.86        191.09       112.22 o                         
  10  10   7        220.32        279.14       117.54 o                         
  11  10   7        722.35        691.35       103.20 o                         
  -6  11   7         84.99        135.19        63.27 o                         
  -5  11   7       2682.79       3517.70       191.88 o                         
  -4  11   7        209.83        260.22        65.97 o                         
  -3  11   7        179.05        464.35        71.29 o                         
  -2  11   7        423.46        621.62        85.42 o                         
  -1  11   7       6258.25       6613.82       133.16 o                         
   0  11   7        204.56        344.09        71.06 o                         
   1  11   7       4374.84       4826.98       114.05 o                         
   2  11   7        397.04        318.21        69.97 o                         
   3  11   7        184.43        371.91        70.08 o                         
   4  11   7       2510.79       2470.17        93.54 o                         
   5  11   7       1137.34       1280.85        78.26 o                         
   6  11   7       2616.99       2608.87        94.09 o                         
   7  11   7        200.26        289.85        74.88 o                         
   8  11   7        861.94       1078.56        87.32 o                         
   9  11   7        181.72        174.09        86.03 o                         
  10  11   7        808.12        858.91       151.14 o                         
  -6  12   7       2495.05       2747.79       126.91 o                         
  -5  12   7          4.76         47.94        67.18 o                         
  -4  12   7        594.15        750.44        82.47 o                         
  -3  12   7       1236.75        970.63       108.55 o                         
  -2  12   7       5136.90       4960.96       157.18 o                         
  -1  12   7        639.87        727.15        78.13 o                         
   0  12   7       3608.69       3711.21       182.51 o                         
   1  12   7         86.97        148.48        73.90 o                         
   2  12   7        459.57        525.48        72.91 o                         
   3  12   7       9735.78       9594.51       282.92 o                         
   4  12   7        193.67        349.24        73.95 o                         
   5  12   7       5906.49       5808.81       174.75 o                         
   6  12   7         11.63        -39.10        75.26 o                         
   7  12   7       2333.82       2463.22       103.00 o                         
   8  12   7         48.06        -79.95        79.95 o                         
   9  12   7        583.87        666.46        85.49 o                         
  10  12   7        185.73         73.86       107.22 o                         
  -5  13   7          3.33         88.39        91.92 o                         
  -4  13   7        676.21        462.56        74.20 o                         
  -3  13   7       1692.43       1234.00       112.66 o                         
  -2  13   7       3252.95       3015.05        91.71 o                         
  -1  13   7        223.93        254.41        72.10 o                         
   0  13   7        185.27        343.33        73.26 o                         
   1  13   7          2.97        -40.05        75.10 o                         
   2  13   7       3220.79       3223.47       103.93 o                         
   3  13   7        210.13        128.18        74.51 o                         
   4  13   7      10918.70      10179.99       381.74 o                         
   5  13   7        241.63        164.78        75.97 o                         
   6  13   7        668.43        702.36       110.64 o                         
   7  13   7          6.91        -27.32        81.64 o                         
   8  13   7        603.29        783.94        83.98 o                         
   9  13   7        448.53        265.07       127.30 o                         
  -5  14   7        170.33        135.14        96.16 o                         
  -4  14   7        209.48        253.22       103.41 o                         
  -3  14   7       6535.32       5853.30       399.11 o                         
  -2  14   7         85.19        152.06        73.85 o                         
  -1  14   7        525.25        709.42       138.11 o                         
   0  14   7          6.30         19.11        77.42 o                         
   1  14   7        382.75        692.35       114.37 o                         
   2  14   7       2157.89       1944.99        86.79 o                         
   3  14   7       4114.93       4128.66       111.68 o                         
   4  14   7       1762.84       1553.20        84.36 o                         
   5  14   7        309.43        443.38       123.90 o                         
   6  14   7        138.34        258.90        79.51 o                         
   7  14   7         10.64        293.57        82.42 o                         
   8  14   7       1007.22        702.60       141.49 o                         
   9  14   7         46.82       -136.31       195.11 o                         
  -5  15   7         39.30         68.83        98.95 o                         
  -4  15   7       1573.81       1309.89       128.91 o                         
  -3  15   7        579.79        525.58        82.05 o                         
  -2  15   7        494.95        443.75        77.84 o                         
  -1  15   7        261.63        440.30        97.83 o                         
   0  15   7        357.07        574.36        77.95 o                         
   1  15   7       3483.40       2645.40       175.74 o                         
   2  15   7       2211.47       2313.73        91.02 o                         
   3  15   7       2272.21       1890.89       153.45 o                         
   4  15   7        207.43        623.06       149.78 o                         
   5  15   7         89.78        130.79        79.51 o                         
   6  15   7        159.71         53.12        92.97 o                         
   7  15   7        923.63       1030.54       121.38 o                         
   8  15   7        122.07         15.49       115.23 o                         
  -5  16   7        730.74        308.02       108.39 o                         
  -4  16   7        906.19        429.33       225.65 o                         
  -3  16   7        155.57        106.62        79.03 o                         
  -2  16   7         18.47         51.82        83.18 o                         
  -1  16   7         46.27        165.11       124.49 o                         
   0  16   7       1317.63       1078.59        87.09 o                         
   1  16   7        563.11        759.00        83.59 o                         
   2  16   7       3008.94       2738.35       147.90 o                         
   3  16   7          3.33         -8.52        79.18 o                         
   4  16   7         18.42        201.31       130.57 o                         
   5  16   7          2.44        -24.69       107.90 o                         
   6  16   7        351.58        285.54        78.09 o                         
   7  16   7        339.28        199.56       101.02 o                         
  -4  17   7         10.88        -88.27       168.93 o                         
  -3  17   7         13.50          1.62       107.41 o                         
  -2  17   7         48.66        -30.17       107.66 o                         
  -1  17   7        882.86        748.56        86.77 o                         
   0  17   7        112.12        134.63       109.50 o                         
   1  17   7       1964.22       2066.45       131.25 o                         
   2  17   7        272.05        194.69       104.82 o                         
   3  17   7         92.89        220.38        80.53 o                         
   4  17   7        222.83        236.99        82.27 o                         
   5  17   7        142.56        160.17       178.58 o                         
   6  17   7        730.01        684.53       114.56 o                         
  -3  18   7         80.19        158.22       304.92 o                         
  -2  18   7        548.04        270.46       112.99 o                         
  -1  18   7        745.08        477.36       321.30 o                         
   0  18   7       1111.90        954.26       121.72 o                         
   1  18   7        607.59        227.15       115.13 o                         
   2  18   7         40.54        276.84       117.39 o                         
   3  18   7        238.58        380.82       112.35 o                         
   4  18   7          7.56        146.44       127.71 o                         
   5  18   7       1221.76        691.87       172.47 o                         
   0  19   7        616.39        378.31       123.16 o                         
   1  19   7          3.49        -36.87       117.81 o                         
   2  19   7          9.92          9.11       116.75 o                         
   1 -15   8        524.69        705.09        97.10 o                         
   2 -15   8         59.24         -7.32       141.36 o                         
  -2 -14   8       1455.32       1433.49       142.43 o                         
  -1 -14   8         64.86        156.86       155.84 o                         
   0 -14   8        999.82        987.67        94.93 o                         
   1 -14   8          1.53         35.39        94.42 o                         
   2 -14   8          4.05        122.48        99.93 o                         
   3 -14   8        161.78        303.87        88.91 o                         
   4 -14   8       2586.17       2654.85       176.71 o                         
   5 -14   8        671.59        590.75        96.50 o                         
  -3 -13   8       1200.12       1334.08        89.01 o                         
  -2 -13   8        368.64        275.79        86.98 o                         
  -1 -13   8       1378.49       1248.47       134.29 o                         
   0 -13   8        114.08        148.15        80.96 o                         
   1 -13   8         13.11        -13.32        80.73 o                         
   2 -13   8         66.73         46.07        81.84 o                         
   3 -13   8       1602.71       1605.73       137.98 o                         
   4 -13   8       2662.59       2558.13       159.82 o                         
   5 -13   8        338.10        271.51        86.90 o                         
   6 -13   8        454.30        484.32        90.57 o                         
  -4 -12   8        827.59        966.18        86.16 o                         
  -3 -12   8        967.75        799.15        88.22 o                         
  -2 -12   8        978.00       1180.71       107.82 o                         
  -1 -12   8        482.74        525.04        84.12 o                         
   0 -12   8        301.60        461.01       121.31 o                         
   1 -12   8       1171.21       1433.49       127.95 o                         
   2 -12   8        285.88        192.65       120.42 o                         
   3 -12   8       5553.91       6937.16       408.48 o                         
   4 -12   8         45.44        -78.13        78.13 o                         
   5 -12   8       2000.94       2129.74        92.45 o                         
   6 -12   8         21.20        136.89        82.98 o                         
   7 -12   8         36.08         92.19        77.16 o                         
  -5 -11   8        629.72        644.06        89.25 o                         
  -4 -11   8       1130.44        995.21       102.87 o                         
  -3 -11   8        108.55        186.05        83.17 o                         
  -2 -11   8        993.82       1015.66       124.56 o                         
  -1 -11   8          3.20         88.13       110.56 o                         
   0 -11   8       1513.20       1999.93       336.14 o                         
   1 -11   8          1.37        -72.09       122.34 o                         
   2 -11   8       7397.41       8853.10      1271.51 o                         
   3 -11   8        272.11        187.99       106.96 o                         
   4 -11   8       2972.89       3286.22       219.83 o                         
   5 -11   8        106.11        304.97       106.94 o                         
   6 -11   8        177.31        127.60        70.48 o                         
   7 -11   8        252.00        197.65       150.33 o                         
  -6 -10   8         22.75        -38.64        80.02 o                         
  -5 -10   8       2846.52       2941.07       108.43 o                         
  -4 -10   8        231.35        165.43       108.76 o                         
  -3 -10   8       1965.77       1589.09       123.58 o                         
  -2 -10   8          5.18         69.47       113.18 o                         
  -1 -10   8        464.73        499.15       112.35 o                         
   0 -10   8        257.82        321.80       107.66 o                         
   1 -10   8       6386.47       7067.79      1320.46 o                         
   2 -10   8       2457.22       2820.89       346.07 o                         
   3 -10   8        761.62        853.43       104.56 o                         
   4 -10   8       2202.23       2054.39       181.19 o                         
   5 -10   8         46.36         96.88        92.17 o                         
   6 -10   8        704.79        542.28       222.70 o                         
   7 -10   8        886.86        874.70        66.53 o                         
  -7  -9   8          0.96       -111.60       192.28 o                         
  -6  -9   8       2359.55       2622.69       101.02 o                         
  -5  -9   8        743.07        703.94        82.45 o                         
  -4  -9   8       1361.55       1254.78       118.63 o                         
  -3  -9   8          3.41        221.44       107.26 o                         
  -2  -9   8        479.59        585.62       269.38 o                         
  -1  -9   8       3577.81       3670.23       147.18 o                         
   0  -9   8       5407.19       6850.94       500.72 o                         
   1  -9   8       9857.89      12466.26      1534.94 o                         
   2  -9   8       1877.62       2443.32       126.05 o                         
   3  -9   8       1364.75       1647.10       233.41 o                         
   4  -9   8         22.00         28.19        94.66 o                         
   5  -9   8       2453.63       2614.14       137.30 o                         
   6  -9   8         57.91         22.63        86.30 o                         
   7  -9   8       7457.55       5651.53       141.50 o                         
   8  -9   8        242.48        345.37        49.81 o                         
  -7  -8   8        723.94        798.12       143.03 o                         
  -6  -8   8       1405.55       1288.30        86.25 o                         
  -5  -8   8        510.66        675.65       154.89 o                         
  -4  -8   8        476.95        476.78        98.75 o                         
  -3  -8   8        632.09        785.60       108.73 o                         
  -2  -8   8       3318.16       3692.58       274.05 o                         
  -1  -8   8       2398.07       2772.33       227.77 o                         
   0  -8   8      12782.83      14715.00       733.69 o                         
   1  -8   8         88.73        -98.98        98.98 o                         
   2  -8   8       3100.86       3984.76       623.74 o                         
   3  -8   8         31.50         99.87        93.80 o                         
   4  -8   8       2791.93       3476.08       358.53 o                         
   5  -8   8       1158.18       1046.43       114.67 o                         
   6  -8   8       8858.36       9261.14       202.20 o                         
   7  -8   8       2585.43       1892.35       180.68 o                         
   8  -8   8        493.79        372.50       109.81 o                         
  -8  -7   8        103.35       -100.12       145.66 o                         
  -7  -7   8       2922.50       3052.39       106.44 o                         
  -6  -7   8          4.88        -41.94        78.13 o                         
  -5  -7   8       1583.35       1594.39       192.94 o                         
  -4  -7   8          6.85         -1.85       102.20 o                         
  -3  -7   8       2207.68       2694.61       132.60 o                         
  -2  -7   8         44.64        123.76       117.25 o                         
  -1  -7   8      12535.17      14701.78      1696.87 o                         
   0  -7   8       4327.58       4989.35       298.60 o                         
   1  -7   8       6580.51       7109.83       775.23 o                         
   2  -7   8        662.22        716.85       148.78 o                         
   3  -7   8        214.80        351.93       157.11 o                         
   4  -7   8       2704.63       3174.59       299.55 o                         
   5  -7   8       3206.66       3393.94       125.87 o                         
   6  -7   8       8761.69       8677.70       259.02 o                         
   7  -7   8         43.48         -0.05        80.73 o                         
   8  -7   8        696.34        506.12        64.16 o                         
   9  -7   8        873.20        808.10        72.88 o                         
  -8  -6   8       2104.30       1868.66       106.60 o                         
  -7  -6   8         82.42         72.82        78.21 o                         
  -6  -6   8        264.31        142.00       134.91 o                         
  -5  -6   8        197.67         77.94       100.89 o                         
  -4  -6   8       4037.90       4547.42       155.52 o                         
  -3  -6   8        961.39       1150.48       107.68 o                         
  -2  -6   8      10650.24      12117.15       304.58 o                         
  -1  -6   8       4029.80       4954.46       162.58 o                         
   0  -6   8       4244.28       4732.48       413.93 o                         
   1  -6   8         73.29        236.92        95.15 o                         
   2  -6   8         15.49         74.00        87.53 o                         
   3  -6   8      18209.46      22272.90      2520.74 o                         
   4  -6   8       2093.29       2423.96       195.08 o                         
   5  -6   8      12926.21      14501.84       345.86 o                         
   6  -6   8          6.10         48.69        69.62 o                         
   7  -6   8       1212.67       1316.58       120.50 o                         
   8  -6   8         82.79        152.86        62.92 o                         
   9  -6   8       3168.77       2788.21        77.42 o                         
  -8  -5   8        859.65        927.66        89.45 o                         
  -7  -5   8        356.77        375.81        80.93 o                         
  -6  -5   8        737.19        567.43       102.89 o                         
  -5  -5   8       1651.73       1908.70       113.43 o                         
  -4  -5   8       4151.63       4875.23       318.33 o                         
  -3  -5   8       3536.53       3876.87       149.13 o                         
  -2  -5   8       6555.01       6450.84       256.01 o                         
  -1  -5   8        356.80        502.34        97.35 o                         
   0  -5   8       1615.75       1882.97       106.08 o                         
   1  -5   8        177.90        139.66        92.98 o                         
   2  -5   8      18540.32      21556.15      3055.09 o                         
   3  -5   8        352.24        394.94        83.72 o                         
   4  -5   8      15101.16      16572.80      2199.87 o                         
   5  -5   8       3847.22       3942.43       165.42 o                         
   6  -5   8        175.56        304.19        69.88 o                         
   7  -5   8        289.21        353.36        61.12 o                         
   8  -5   8       5939.32       5386.58       135.15 o                         
   9  -5   8       2222.95       1878.15        70.72 o                         
  10  -5   8       4140.94       4830.25       172.03 o                         
  -8  -4   8        332.27        409.13        82.50 o                         
  -7  -4   8        284.02        344.66       102.73 o                         
  -6  -4   8        543.40        556.96        97.35 o                         
  -5  -4   8       5777.47       6300.02       190.25 o                         
  -4  -4   8        523.24        620.91       107.91 o                         
  -3  -4   8      21830.47      24593.50      2141.77 o                         
  -2  -4   8         64.63         62.37        89.91 o                         
  -1  -4   8       3347.66       3576.69       207.46 o                         
   0  -4   8        958.80        940.00        88.97 o                         
   1  -4   8      12072.22      12821.99      1178.12 o                         
   2  -4   8      17830.42      16409.39      1099.67 o                         
   3  -4   8      18209.63      18803.19      1381.64 o                         
   4  -4   8      11151.96      11640.33       812.72 o                         
   5  -4   8        807.42        907.14        93.66 o                         
   6  -4   8       2018.23       1923.90       144.18 o                         
   7  -4   8       2009.39       2067.61       104.44 o                         
   8  -4   8       8112.97       7166.30       225.30 o                         
   9  -4   8        964.96       1014.62        64.97 o                         
  10  -4   8       4135.61       4021.95       154.62 o                         
  -9  -3   8         28.12        -38.60        87.91 o                         
  -8  -3   8        260.87        241.84        79.64 o                         
  -7  -3   8        653.61        662.17       100.32 o                         
  -6  -3   8       4295.42       4494.59       267.06 o                         
  -5  -3   8        212.99        173.45       114.42 o                         
  -4  -3   8      10812.65      12085.67      1911.39 o                         
  -3  -3   8        974.22       1154.03       263.53 o                         
  -2  -3   8        693.34        952.07        95.08 o                         
  -1  -3   8       1345.46       1197.46       133.65 o                         
   0  -3   8      14479.46      12897.07       321.86 o                         
   1  -3   8      31885.69      31260.98       715.05 o                         
   2  -3   8      12196.65      11801.23      1162.57 o                         
   3  -3   8      12474.67      11785.99       544.77 o                         
   4  -3   8        308.79        360.87        88.07 o                         
   5  -3   8        524.90        865.34        70.76 o                         
   6  -3   8        132.43        133.82        82.79 o                         
   7  -3   8      16159.42      15737.19       439.39 o                         
   8  -3   8        231.98        294.01        60.03 o                         
   9  -3   8      10085.08       9794.68       197.11 o                         
  10  -3   8          2.45         70.48        63.06 o                         
  11  -3   8        103.62        125.06        78.71 o                         
  -9  -2   8        566.94        520.80        91.97 o                         
  -8  -2   8        144.90        138.91        80.50 o                         
  -7  -2   8       1508.94       1038.30       110.73 o                         
  -6  -2   8       1947.25       1826.69       135.97 o                         
  -5  -2   8       3538.43       3925.70       616.33 o                         
  -4  -2   8       4778.92       5012.67       882.05 o                         
  -3  -2   8        370.61        643.98       198.19 o                         
  -2  -2   8         95.49         52.46        89.07 o                         
  -1  -2   8       3061.34       2843.09       113.23 o                         
   0  -2   8      26261.46      24605.50       566.17 o                         
   1  -2   8        111.67        163.81        76.25 o                         
   2  -2   8      28926.85      27621.32      1264.26 o                         
   3  -2   8       6295.00       6029.50       165.13 o                         
   4  -2   8       2068.71       2307.19        85.55 o                         
   5  -2   8       1923.72       1546.55        72.58 o                         
   6  -2   8      12582.08      12965.88       253.47 o                         
   7  -2   8       2936.50       3306.54        91.44 o                         
   8  -2   8       4474.59       4411.12       145.26 o                         
   9  -2   8       1633.52       1648.03        74.54 o                         
  10  -2   8         53.82          5.07        60.21 o                         
  11  -2   8        391.36        626.29        63.78 o                         
  12  -2   8       1671.43       2048.01       176.34 o                         
  -9  -1   8         16.88         57.55        87.48 o                         
  -8  -1   8        806.74        698.97       103.10 o                         
  -7  -1   8       5013.83       4465.64       148.09 o                         
  -6  -1   8        693.40        674.82        95.04 o                         
  -5  -1   8       7298.29       7866.63      1654.37 o                         
  -4  -1   8        903.56        825.33        92.94 o                         
  -3  -1   8        690.91        582.81       174.98 o                         
  -2  -1   8         10.13        395.65        79.07 o                         
  -1  -1   8      42624.55      41502.19      3023.13 o                         
   0  -1   8      10513.63       9632.79       343.79 o                         
   1  -1   8      40243.12      34737.22      1041.29 o                         
   2  -1   8       4690.46       4376.15       133.31 o                         
   3  -1   8       5239.73       4392.17       114.58 o                         
   4  -1   8        107.52        189.09        67.89 o                         
   5  -1   8       8504.59       9158.58       353.10 o                         
   6  -1   8      16499.08      16200.72       310.45 o                         
   7  -1   8       2824.63       3075.51        89.26 o                         
   8  -1   8       6565.44       7535.46       160.41 o                         
   9  -1   8          2.85         51.63        69.78 o                         
  10  -1   8        257.53        257.93        68.01 o                         
  11  -1   8        166.79        258.69        67.82 o                         
  12  -1   8       5477.04       5837.69       171.61 o                         
  -9   0   8        320.73        168.36        99.80 o                         
  -8   0   8       3195.88       2736.66       170.09 o                         
  -7   0   8        368.65        279.54        90.12 o                         
  -6   0   8       3608.18       3458.58       309.18 o                         
  -5   0   8         75.33        138.24        85.98 o                         
  -4   0   8       1142.92        948.56        91.98 o                         
  -3   0   8         67.49         99.48        75.77 o                         
  -2   0   8      35610.18      31039.07      1899.71 o                         
  -1   0   8      15377.00      15001.58      1385.63 o                         
   0   0   8      24806.45      22763.45       524.16 o                         
   1   0   8       2122.46       1929.03       147.98 o                         
   2   0   8         94.27        333.49        77.41 o                         
   3   0   8        788.91        620.13        65.56 o                         
   4   0   8       4175.21       3987.81       132.30 o                         
   5   0   8      39024.39      37684.70       697.56 o                         
   6   0   8        637.40        683.65        59.33 o                         
   7   0   8       5106.72       5319.86       136.38 o                         
   8   0   8        120.18         92.13        61.93 o                         
   9   0   8        750.35        848.28        69.84 o                         
  10   0   8         84.59        218.91        85.13 o                         
  11   0   8       8960.86       9818.28       200.33 o                         
  12   0   8       1178.30       1489.04       106.75 o                         
  -9   1   8       2623.98       2085.96       102.62 o                         
  -8   1   8       2126.76       2309.41       221.70 o                         
  -7   1   8       2095.67       1624.71       106.05 o                         
  -6   1   8       2149.50       2261.71       355.62 o                         
  -5   1   8          3.42         -5.11        82.70 o                         
  -4   1   8        335.00        428.47        82.61 o                         
  -3   1   8       6360.83       5792.78       316.66 o                         
  -2   1   8      36606.04      33476.02      7466.53 o                         
  -1   1   8       2001.88       1881.93       171.30 o                         
   0   1   8      34625.09      30434.83       693.02 o                         
   1   1   8         13.67        110.06        70.11 o                         
   2   1   8       2369.71       1789.78        97.79 o                         
   3   1   8        197.69         66.29        72.12 o                         
   4   1   8      29265.91      30958.94       576.78 o                         
   5   1   8      10462.82      10530.24       213.45 o                         
   6   1   8       3975.67       4443.53       107.96 o                         
   7   1   8       3243.60       3827.02       101.80 o                         
   8   1   8       1130.30       1311.90        68.78 o                         
   9   1   8         46.10         64.35        61.11 o                         
  10   1   8       8378.58       8985.00       186.83 o                         
  11   1   8       5750.62       5631.77       166.42 o                         
  12   1   8        726.11        737.73       103.31 o                         
  -9   2   8       2472.32       1988.35       118.13 o                         
  -8   2   8        422.76        445.38       101.02 o                         
  -7   2   8       2802.26       2419.14       207.22 o                         
  -6   2   8         21.75        100.95       148.46 o                         
  -5   2   8       2014.66       2275.97       423.73 o                         
  -4   2   8       3612.23       4170.59       736.14 o                         
  -3   2   8      43225.44      42530.55      4302.06 o                         
  -2   2   8        181.43        577.92        78.62 o                         
  -1   2   8      36655.47      33580.59       937.52 o                         
   0   2   8       3628.30       2855.48       103.65 o                         
   1   2   8        270.55        596.98        77.07 o                         
   2   2   8       2603.59       1878.46        74.74 o                         
   3   2   8      26283.46      25156.11       472.52 o                         
   4   2   8      36256.23      33718.98       626.54 o                         
   5   2   8      12674.74      12981.64       222.69 o                         
   6   2   8       5011.56       4847.06       102.61 o                         
   7   2   8        115.15        101.82        58.72 o                         
   8   2   8       1320.84       1479.44        71.43 o                         
   9   2   8       2844.31       3295.30       107.60 o                         
  10   2   8      15835.10      16010.35       787.43 o                         
  11   2   8        381.07        566.29        71.60 o                         
  12   2   8       1508.62       1892.26        99.90 o                         
  -9   3   8        109.14        108.17       113.72 o                         
  -8   3   8       1843.33       1794.79       166.15 o                         
  -7   3   8        676.58        791.68       239.87 o                         
  -6   3   8        418.02        504.77       154.29 o                         
  -5   3   8       1168.23       1113.45        85.24 o                         
  -4   3   8      21236.37      20770.12      2908.19 o                         
  -3   3   8       3422.73       4373.51       419.05 o                         
  -2   3   8      12324.09      11577.07      1185.82 o                         
  -1   3   8        146.85        277.91        77.96 o                         
   0   3   8       1913.97       1833.84        74.76 o                         
   1   3   8       5515.08       5324.33       314.22 o                         
   2   3   8      18492.74      16610.55       318.17 o                         
   3   3   8      24760.83      22789.68       373.73 o                         
   4   3   8       1979.11       2104.11        70.83 o                         
   5   3   8       5161.73       5047.09       107.87 o                         
   6   3   8       1071.40       1032.89        62.57 o                         
   7   3   8       5107.72       5266.00       112.43 o                         
   8   3   8       1610.00       1802.17        77.01 o                         
   9   3   8      14371.32      15073.20       384.94 o                         
  10   3   8         25.69         94.24        67.31 o                         
  11   3   8       1919.11       2270.92       142.10 o                         
  12   3   8          3.11        -59.74        92.34 o                         
  -9   4   8       1433.64       1345.74       138.66 o                         
  -8   4   8        659.87        632.95       184.02 o                         
  -7   4   8         33.41         45.47        84.92 o                         
  -6   4   8        936.94       1064.04       114.02 o                         
  -5   4   8      13424.35      13047.66      1464.41 o                         
  -4   4   8      13428.07      14637.86      1793.22 o                         
  -3   4   8       7123.04       6887.87       648.62 o                         
  -2   4   8       6711.15       5807.00       145.35 o                         
  -1   4   8       1449.14       1084.91        65.88 o                         
   0   4   8       6374.37       6121.00       154.91 o                         
   1   4   8        159.58        348.93        63.29 o                         
   2   4   8      35920.77      32536.85      1045.81 o                         
   3   4   8      10156.27       8875.83       160.56 o                         
   4   4   8      16499.23      16099.60       269.66 o                         
   5   4   8       4628.04       4546.70       101.69 o                         
   6   4   8       1217.24       1609.20        68.21 o                         
   7   4   8         45.40        125.04        63.89 o                         
   8   4   8      10968.26      11360.91       201.67 o                         
   9   4   8       4932.07       5379.13       202.90 o                         
  10   4   8       1185.05       1187.91       115.55 o                         
  11   4   8        213.87        186.28        77.35 o                         
  12   4   8        348.69        463.90       112.30 o                         
  -9   5   8        908.54        834.51        79.77 o                         
  -8   5   8        202.25        219.03        76.97 o                         
  -7   5   8        598.98        724.71        87.28 o                         
  -6   5   8       4220.03       4698.85       186.17 o                         
  -5   5   8      16087.92      16327.71       696.97 o                         
  -4   5   8       3255.11       3231.26       145.75 o                         
  -3   5   8       1265.25       1598.44        69.84 o                         
  -2   5   8        824.48        692.97        92.10 o                         
  -1   5   8      16460.09      14694.13       488.83 o                         
   0   5   8       1010.58        805.55        67.33 o                         
   1   5   8      48576.73      43534.55       803.59 o                         
   2   5   8      24063.22      23372.64       416.30 o                         
   3   5   8      13755.92      12061.75       207.76 o                         
   4   5   8        297.47        129.55        79.31 o                         
   5   5   8       3265.36       2922.03        83.34 o                         
   6   5   8       4132.13       4811.52       109.08 o                         
   7   5   8       7231.23       7697.00       148.28 o                         
   8   5   8      15396.54      15640.99       267.41 o                         
   9   5   8       2776.89       3152.39       162.29 o                         
  10   5   8        498.59        487.86        76.24 o                         
  11   5   8          1.52        128.77        75.11 o                         
  12   5   8       2107.18       2423.62       112.63 o                         
  -9   6   8         56.26         87.53        81.68 o                         
  -8   6   8        457.68        320.78        77.68 o                         
  -7   6   8        276.13        292.78        72.49 o                         
  -6   6   8       8121.19       8302.01       578.83 o                         
  -5   6   8        587.24        885.28        72.49 o                         
  -4   6   8       1067.23       1250.76       104.40 o                         
  -3   6   8        230.17        199.16        58.87 o                         
  -2   6   8       4340.26       4028.84       129.54 o                         
  -1   6   8       5262.00       4878.09       221.30 o                         
   0   6   8      21924.42      20766.16       393.76 o                         
   1   6   8      34860.05      34257.73       552.43 o                         
   2   6   8       1739.81       1755.16        92.40 o                         
   3   6   8       3038.88       2567.29        98.59 o                         
   4   6   8       3610.90       3397.85        87.78 o                         
   5   6   8       6111.93       6852.39       137.19 o                         
   6   6   8       4800.74       5129.47       117.68 o                         
   7   6   8       8559.22       8901.73       206.52 o                         
   8   6   8         51.08         57.27        68.22 o                         
   9   6   8        124.25        -18.04        74.46 o                         
  10   6   8         17.63         -5.33        82.91 o                         
  11   6   8       2454.16       3340.67       148.02 o                         
  12   6   8        452.57        465.49       112.17 o                         
  -8   7   8        328.26        355.06       118.92 o                         
  -7   7   8       6738.37       8243.49       289.54 o                         
  -6   7   8       2424.34       3259.74       174.65 o                         
  -5   7   8       2342.66       2681.93        89.51 o                         
  -4   7   8        101.37         89.60        62.40 o                         
  -3   7   8        231.86        472.46        62.43 o                         
  -2   7   8      15460.33      15600.56       515.28 o                         
  -1   7   8      11559.05      11055.64       222.20 o                         
   0   7   8      49524.66      46556.27       924.19 o                         
   1   7   8        125.96        558.95        59.81 o                         
   2   7   8      17369.44      16109.51       271.24 o                         
   3   7   8         14.72        202.05        57.39 o                         
   4   7   8       2825.03       3174.12       161.87 o                         
   5   7   8        233.33        402.44        70.65 o                         
   6   7   8      17194.22      18035.45       304.28 o                         
   7   7   8       6156.86       6394.24       200.30 o                         
   8   7   8       1209.73       1360.93        79.88 o                         
   9   7   8          3.13          9.66        71.30 o                         
  10   7   8       1545.97       1841.22        98.50 o                         
  11   7   8       1487.96       1569.85        89.86 o                         
  -8   8   8       1481.41       1802.76       365.47 o                         
  -7   8   8       3257.90       3647.96       166.11 o                         
  -6   8   8        254.04        268.61        81.85 o                         
  -5   8   8         61.75        145.18        68.80 o                         
  -4   8   8       1309.24       1487.60        76.34 o                         
  -3   8   8      12124.79      12674.60       425.29 o                         
  -2   8   8       1509.73       1616.83        74.28 o                         
  -1   8   8      34817.14      33752.89       781.44 o                         
   0   8   8        665.94       1009.74        61.94 o                         
   1   8   8       7886.28       7261.30       137.85 o                         
   2   8   8          8.59         92.12        66.03 o                         
   3   8   8       9241.90       8824.94       164.28 o                         
   4   8   8       1551.64       1677.23       142.83 o                         
   5   8   8      13247.23      12973.46       228.76 o                         
   6   8   8      10161.48      10000.88       185.35 o                         
   7   8   8       1692.11       1861.08        86.79 o                         
   8   8   8        203.74        324.56        75.04 o                         
   9   8   8        973.62        972.16        77.13 o                         
  10   8   8       4613.32       5387.21       195.58 o                         
  11   8   8        489.71        710.00       131.14 o                         
  -7   9   8         46.29        168.19        75.28 o                         
  -6   9   8        209.76        284.86        73.57 o                         
  -5   9   8        865.39        989.63        72.88 o                         
  -4   9   8       6751.66       7213.86       156.54 o                         
  -3   9   8       3385.01       3839.74       133.49 o                         
  -2   9   8      12711.95      12728.80       337.50 o                         
  -1   9   8       6308.01       6756.04       171.99 o                         
   0   9   8       4147.30       3894.68       134.84 o                         
   1   9   8       1397.90       1380.78        71.23 o                         
   2   9   8       2126.50       2364.18        80.31 o                         
   3   9   8       4531.61       4607.85       152.78 o                         
   4   9   8        370.14        534.41        70.99 o                         
   5   9   8       6834.02       6615.24       139.51 o                         
   6   9   8         97.49        132.49        74.84 o                         
   7   9   8         37.40        247.66       115.54 o                         
   8   9   8       1060.30       1225.37        83.40 o                         
   9   9   8       5011.37       5391.77       359.92 o                         
  10   9   8         41.03        106.86        78.97 o                         
  11   9   8       2250.40       2567.87       126.32 o                         
  -7  10   8        394.16        419.04       103.58 o                         
  -6  10   8         13.99        -36.48        73.31 o                         
  -5  10   8       3816.11       4601.88       331.31 o                         
  -4  10   8       7239.54       8749.78       184.59 o                         
  -3  10   8      12026.88      12972.02       442.67 o                         
  -2  10   8       7424.47       8094.21       293.46 o                         
  -1  10   8       3333.75       3200.15       127.37 o                         
   0  10   8        335.55        533.27        94.84 o                         
   1  10   8          8.71        284.63        70.37 o                         
   2  10   8      13593.22      13050.46       229.17 o                         
   3  10   8        147.20         99.75        71.16 o                         
   4  10   8      12764.62      12811.05       293.76 o                         
   5  10   8       1684.45       1575.96       111.46 o                         
   6  10   8       1283.18       1378.07        82.08 o                         
   7  10   8          1.33         54.24        80.42 o                         
   8  10   8       4402.45       4458.83       293.42 o                         
   9  10   8       1243.23       1071.82       115.14 o                         
  10  10   8       2503.06       2792.15       104.30 o                         
  11  10   8        547.03        216.98       106.62 o                         
  -7  11   8         62.27         57.97        86.50 o                         
  -6  11   8       1341.94       1581.39       318.68 o                         
  -5  11   8       4255.86       4336.74       246.89 o                         
  -4  11   8       3040.20       3389.55       292.64 o                         
  -3  11   8       7969.13       7849.22       199.44 o                         
  -2  11   8        109.12        267.28        72.56 o                         
  -1  11   8        187.35        146.58        70.54 o                         
   0  11   8         18.60        110.64        71.09 o                         
   1  11   8      12639.67      13396.57       310.66 o                         
   2  11   8       1345.06       1436.11        84.30 o                         
   3  11   8       9296.92       9512.14       370.28 o                         
   4  11   8       1078.83       1065.07        78.18 o                         
   5  11   8         45.63        132.03        73.08 o                         
   6  11   8         31.75        191.65        75.93 o                         
   7  11   8       5256.04       5854.50       311.65 o                         
   8  11   8       3871.89       3749.48       207.94 o                         
   9  11   8       1673.10       2052.32        94.96 o                         
  10  11   8       2153.56       1873.48       110.46 o                         
  -6  12   8       4191.39       3605.20       409.56 o                         
  -5  12   8        102.30        240.09        85.56 o                         
  -4  12   8       7103.43       7399.02       642.23 o                         
  -3  12   8        260.13        205.65        74.32 o                         
  -2  12   8        435.08        736.85       115.14 o                         
  -1  12   8        116.98         94.99        72.51 o                         
   0  12   8       2790.92       2915.99       149.36 o                         
   1  12   8      10207.56      10398.69       371.95 o                         
   2  12   8        124.64        254.67        73.52 o                         
   3  12   8       9314.65       8500.93       332.86 o                         
   4  12   8         22.35        186.87        73.97 o                         
   5  12   8         17.57        104.61        74.70 o                         
   6  12   8       1627.89       1912.80       128.07 o                         
   7  12   8       5365.95       5071.90       263.44 o                         
   8  12   8        175.73        200.06        81.25 o                         
   9  12   8       1393.58       1404.08        98.55 o                         
  10  12   8         27.17         26.54        89.51 o                         
  -6  13   8        513.61        316.58       105.96 o                         
  -5  13   8       2416.56       2393.03       322.06 o                         
  -4  13   8        559.21        443.69        77.49 o                         
  -3  13   8        340.20        518.95        93.34 o                         
  -2  13   8        567.58        570.57        87.25 o                         
  -1  13   8       1427.17       1429.39        93.25 o                         
   0  13   8      11074.79      11385.63       339.25 o                         
   1  13   8        311.65        456.44       106.16 o                         
   2  13   8      11186.85      11563.38       436.16 o                         
   3  13   8         11.81        231.89        76.81 o                         
   4  13   8         94.27        211.21        75.39 o                         
   5  13   8         10.64         52.83        76.09 o                         
   6  13   8       5769.14       5291.18       317.72 o                         
   7  13   8        452.92        358.89        77.03 o                         
   8  13   8       1935.91       2097.93        96.39 o                         
   9  13   8         89.62        105.82        91.82 o                         
  -5  14   8        960.82        884.39        85.98 o                         
  -4  14   8          0.33        106.64        83.85 o                         
  -3  14   8        171.21        138.77        79.50 o                         
  -2  14   8        245.57        144.44       183.81 o                         
  -1  14   8       6057.79       5814.94       214.19 o                         
   0  14   8         18.18         80.08        87.86 o                         
   1  14   8       5293.85       5402.34       248.48 o                         
   2  14   8         67.56         13.68        80.64 o                         
   3  14   8        118.33        146.01        75.92 o                         
   4  14   8        285.72        228.93        73.94 o                         
   5  14   8       3035.09       3359.82       245.63 o                         
   6  14   8       1082.95        709.30        95.29 o                         
   7  14   8       1268.14       1259.80        85.43 o                         
   8  14   8        180.51         29.00        81.25 o                         
  -5  15   8          3.38         50.73       114.28 o                         
  -4  15   8         12.86         21.55        85.29 o                         
  -3  15   8         26.21          5.50        84.00 o                         
  -2  15   8       5308.93       4205.55       365.20 o                         
  -1  15   8       2907.73       2817.99       114.67 o                         
   0  15   8       1363.43       1567.58       152.67 o                         
   1  15   8       2013.79       1973.55       156.21 o                         
   2  15   8         39.39        141.59        78.74 o                         
   3  15   8         31.81        -26.38        80.14 o                         
   4  15   8       1231.71       1284.67       179.78 o                         
   5  15   8       3145.39       2483.96        94.28 o                         
   6  15   8         25.67        132.48        81.34 o                         
   7  15   8        487.74        545.96       127.60 o                         
   8  15   8          1.89        -15.54        91.94 o                         
  -5  16   8         15.60         22.77       214.99 o                         
  -4  16   8        155.69         54.99        90.13 o                         
  -3  16   8       2566.86       2095.10       140.61 o                         
  -2  16   8       3692.98       3087.16       104.88 o                         
  -1  16   8        652.07        676.10       118.90 o                         
   0  16   8       1934.92       1786.51       101.24 o                         
   1  16   8        241.92        256.41        81.88 o                         
   2  16   8        313.60        355.95        81.26 o                         
   3  16   8        192.28        411.82        80.87 o                         
   4  16   8       5257.90       4933.78       265.20 o                         
   5  16   8         12.15          0.58        80.75 o                         
   6  16   8        731.18        643.36        84.13 o                         
   7  16   8          4.17        -78.19        78.19 o                         
  -3  17   8       2685.67       1894.99       181.99 o                         
  -2  17   8         43.54        -83.48        93.32 o                         
  -1  17   8       1136.55       1098.67        95.61 o                         
   0  17   8          4.13        -47.19        87.52 o                         
   1  17   8         56.10         -5.29        97.88 o                         
   2  17   8          1.45        -60.58        83.53 o                         
   3  17   8       1364.17       1264.69       178.38 o                         
   4  17   8        447.60        212.47        81.07 o                         
   5  17   8        422.12        298.97        86.24 o                         
   6  17   8         54.55         57.75        81.13 o                         
  -2  18   8        790.66        741.98       118.58 o                         
  -1  18   8         65.24         19.49        90.12 o                         
   0  18   8         36.27         24.42        92.47 o                         
   1  18   8        131.23        289.72       121.52 o                         
   2  18   8        615.33        569.69       125.91 o                         
   3  18   8       1692.43       1426.09       172.00 o                         
   4  18   8         79.62        -69.71        90.26 o                         
   5  18   8         98.16        132.54       116.02 o                         
   1  19   8        471.15        525.66       223.16 o                         
   2  19   8       1616.64       1223.28       483.22 o                         
   0 -14   9        298.25        388.93        88.54 o                         
   1 -14   9         52.73         36.12        88.53 o                         
   2 -14   9        775.75        806.67        92.83 o                         
   3 -14   9         23.47        -22.57        90.17 o                         
  -2 -13   9         57.77         18.01        84.67 o                         
  -1 -13   9        442.91        551.62        91.09 o                         
   0 -13   9        227.63        343.89        89.69 o
[truncated: 296,785 more chars]
